# Supplementary material for: Early transcriptome changes associated with western diet induced NASH in Ldlr−/− mice points to activation of hepatic macrophages and an acute phase response
Source: Front Nutr. 2023 Aug 7;10:1147602. doi: 10.3389/fnut.2023.1147602 (PMC10440380; doi:10.3389/fnut.2023.1147602)
Supplement: Supplementary file 1 [file Table_1.xlsx]

## Sheet: Tables
Supplementary Tables
1. Differentially expressed genes (WD vs LFD, FDR <10%) at 1 wk ( data accession number: GSE223193)
2. Differentially expressed genes (WD vs LFD, FDR <10%) at 40 wks ( data accession number: GSE223193)
3. Establish which ones are gene itneractions (two-way ANOVA) between time and diet with , FDR <=1%
4. qRTPCR for selected genes with statistical analysis from the livers of male and female mice with different diet and time points (LFD and WD; two time points)
5. qRTPCR primer pairs for each transcripts in the analysis

## Sheet: 1WeekDiet_FDR10
UniqueID	Symbol	LFD 1wk Geometric mean	WD 1wk Geometric mean	Log2 FC 1wk (WD/LFD)	FDR	Cell type (based on single cell)
ENSMUSG00000020173	Cobl	25.46	53.89	1.08179	0.0399	Cholangiocyte
ENSMUSG00000000340	Dbt	135.52	194.28	0.519632	0.0716	Cholangiocyte
ENSMUSG00000001911	Nfix	175.38	224.98	0.359313	0.0358	Cholangiocyte
ENSMUSG00000064367	ND5	3243.94	1822.25	-0.832026	0.0778	Cholangiocyte
ENSMUSG00000023963	Cyp39a1	67.05	35.9	-0.901253	0.0967	Cholangiocyte
ENSMUSG00000029552	Tes	1.43	4.55	1.66985	0.0399	DC1
ENSMUSG00000026458	Ppfia4	3.34	9.93	1.57195	0.0313	DC1
ENSMUSG00000014075	Tctex1d2	1.98	5.05	1.35078	0.0504	DC1
ENSMUSG00000005667	Mthfd2	1.48	3.31	1.16123	0.0645	DC1
ENSMUSG00000024013	Fgd2	10.04	20.39	1.0221	0.036	DC1
ENSMUSG00000026728	Vim	16	26.73	0.740388	0.0954	DC1
ENSMUSG00000032370	Lactb	59.22	97.2	0.714872	0.054	DC1
ENSMUSG00000031133	Arhgef6	20.96	32.99	0.65439	0.036	DC1
ENSMUSG00000047798	Cd300lf	9.41	19.68	1.06446	0.036	DC2
ENSMUSG00000034845	Plvap	71.41	99.18	0.473923	0.0954	E1
ENSMUSG00000030587	2200002D01Rik	5.37	22.52	2.06821	0.036	E2
ENSMUSG00000054843	Atrnl1	8.04	12.8	0.670876	0.0844	E2
ENSMUSG00000072849	Serpi1e	115.17	673.6	2.54813	0.0464	Hepatocytes
ENSMUSG00000041567	Serpi12	12.98	39.68	1.61212	0.0125	Hepatocytes
ENSMUSG00000068246	Apol9b	3.92	11.22	1.51715	0.036	Hepatocytes
ENSMUSG00000043681	Fam25c	65.12	178.4	1.45394	0.00149	Hepatocytes
ENSMUSG00000069922	Ces3a	204.7	546.98	1.41798	0.0195	Hepatocytes
ENSMUSG00000040017	Saa4	235.47	524.32	1.1549	0.0464	Hepatocytes
ENSMUSG00000022149	C9	128.28	284.67	1.14999	0.0238	Hepatocytes
ENSMUSG00000030895	Hpx	1140.36	2067.37	0.858307	0.0399	Hepatocytes
ENSMUSG00000025317	Car5a	81.58	132.99	0.70503	0.0778	Hepatocytes
ENSMUSG00000041845	Rhod	15.67	24.92	0.669299	0.0584	Hepatocytes
ENSMUSG00000001891	Ugp2	125.3	194.66	0.63557	0.0448	Hepatocytes
ENSMUSG00000026260	Ndufa10	244.99	367.98	0.586904	0.0441	Hepatocytes
ENSMUSG00000031168	Ebp	557.48	796.68	0.51508	0.0012	Hepatocytes
ENSMUSG00000000753	Serpinf1	183.85	261.63	0.508999	0.0485	Hepatocytes
ENSMUSG00000030359	Pzp	1208.36	1717.62	0.507361	0.0664	Hepatocytes
ENSMUSG00000028062	Lamtor2	22.17	30.77	0.472916	0.0982	Hepatocytes
ENSMUSG00000030236	Slco1b2	2436.36	3251.06	0.416183	0.0776	Hepatocytes
ENSMUSG00000089678	Agxt2	368.99	474.25	0.362066	0.0664	Hepatocytes
ENSMUSG00000046329	Slc25a23	84.88	107.17	0.336405	0.099	Hepatocytes
ENSMUSG00000030545	Pex11a	2078.29	1476.48	-0.493235	0.0679	Hepatocytes
ENSMUSG00000063694	Cycs	275.37	194.78	-0.499526	0.0451	Hepatocytes
ENSMUSG00000078566	Bnip3	444.62	308.04	-0.529455	0.0728	Hepatocytes
ENSMUSG00000058022	Adtrp	993.99	679.17	-0.549459	0.0326	Hepatocytes
ENSMUSG00000001666	Ddt	1351.4	905.03	-0.578417	0.0739	Hepatocytes
ENSMUSG00000011305	Plin5	556.83	329.7	-0.756083	0.0728	Hepatocytes
ENSMUSG00000001506	Col1a1	3.64	12.62	1.7937	0.0464	HSC
ENSMUSG00000006360	Crip1	7.51	19.59	1.38323	0.0425	HSC
ENSMUSG00000025875	Tspan17	2.35	5.22	1.15139	0.0776	HSC
ENSMUSG00000012428	Steap4	9.27	19.29	1.05721	0.0178	HSC
ENSMUSG00000022816	Fstl1	17.95	37.03	1.04471	0.0778	HSC
ENSMUSG00000068220	Lgals1	18.12	37.26	1.04004	0.099	HSC
ENSMUSG00000022665	Ccdc80	21.22	38.28	0.851166	0.0651	HSC
ENSMUSG00000031502	Col4a1	37.45	64.95	0.794364	0.0912	HSC
ENSMUSG00000018593	Sparc	161.54	267.69	0.728672	0.0012	HSC
ENSMUSG00000023249	Parp3	35.62	50.49	0.50331	0.0778	HSC
ENSMUSG00000028641	P3h1	35.27	23.72	-0.572338	0.0776	HSC
ENSMUSG00000025151	Maged1	36.84	20.64	-0.83583	0.0516	HSC
ENSMUSG00000027533	Fabp5	6.26	27.22	2.12043	0.029	MC1
ENSMUSG00000045763	Basp1	3.29	11.08	1.7518	0.0373	MC1
ENSMUSG00000052688	Rab7b	3.67	11.9	1.69711	0.00411	MC1
ENSMUSG00000050335	Lgals3	15.5	48.82	1.6552	0.0113	MC1
ENSMUSG00000056737	Capg	3.87	10.93	1.49789	0.0778	MC1
ENSMUSG00000031387	Renbp	2.58	6.7	1.37679	0.0359	MC1
ENSMUSG00000030789	Itgax	2.15	5.49	1.35247	0.0801	MC1
ENSMUSG00000018927	Ccl6	43.59	109.22	1.32517	0.0125	MC1
ENSMUSG00000043740	B430306N03Rik	7.44	17.62	1.24384	0.0744	MC1
ENSMUSG00000030844	Rgs10	2.08	4.79	1.20344	0.0483	MC1
ENSMUSG00000026177	Slc11a1	3.39	7.76	1.19477	0.0464	MC1
ENSMUSG00000046805	Mpeg1	19.66	44.67	1.18404	0.0406	MC1
ENSMUSG00000025408	Ddit3	4.88	10.85	1.15274	0.0866	MC1
ENSMUSG00000026600	Soat1	9.92	21.95	1.14581	0.0359	MC1
ENSMUSG00000020272	Stk10	5.29	11.62	1.13527	0.0914	MC1
ENSMUSG00000074874	Ctla2b	3.79	8.21	1.11518	0.0425	MC1
ENSMUSG00000070427	Il18bp	16.79	36.17	1.10719	0.0303	MC1
ENSMUSG00000033685	Ucp2	4.82	10.28	1.09274	0.0776	MC1
ENSMUSG00000022901	Cd86	5.84	12.29	1.07344	0.036	MC1
ENSMUSG00000022148	Fyb	16.26	33.89	1.05953	0.0578	MC1
ENSMUSG00000057191	AB124611	4.61	9.52	1.04619	0.0504	MC1
ENSMUSG00000000628	Hk2	5.86	11.38	0.957528	0.0525	MC1
ENSMUSG00000025283	Sat1	63.23	116.29	0.879046	0.0728	MC1
ENSMUSG00000015568	Lpl	86.82	157.76	0.861632	0.0359	MC1
ENSMUSG00000038679	Trps1	3.2	5.7	0.83289	0.099	MC1
ENSMUSG00000015854	Cd5l	1480.45	2601.72	0.81343	0.0518	MC1
ENSMUSG00000005142	Man2b1	30.24	52.12	0.785379	0.0287	MC1
ENSMUSG00000001750	Tcirg1	42.19	71.44	0.759831	0.1	MC1
ENSMUSG00000015340	Cybb	62.13	103.71	0.739193	0.0778	MC1
ENSMUSG00000018774	Cd68	12.34	20.29	0.717426	0.097	MC1
ENSMUSG00000014542	Clec4f	43.15	70.55	0.709286	0.0518	MC1
ENSMUSG00000006519	Cyba	24.15	39.37	0.705074	0.0914	MC1
ENSMUSG00000028581	Laptm5	100.22	159.62	0.671471	0.0287	MC1
ENSMUSG00000030403	Vasp	45.05	71.09	0.65812	0.0504	MC1
ENSMUSG00000024187	Fam234a	16.09	25.28	0.651832	0.0504	MC1
ENSMUSG00000003363	Pld3	22.93	35.34	0.624066	0.0778	MC1
ENSMUSG00000002602	Axl	21.89	33.49	0.613458	0.0516	MC1
ENSMUSG00000031367	Ap1s2	16.68	25.01	0.584386	0.0521	MC1
ENSMUSG00000052459	Atp6v1a	108.12	148.17	0.45462	0.0778	MC1
ENSMUSG00000024781	Lipa	362.11	266.56	-0.441968	0.083	MC1
ENSMUSG00000025509	Pnpla2	390.69	245.35	-0.671183	0.0797	MC1
ENSMUSG00000023067	Cdkn1a	18.44	8.07	-1.1922	0.045	MC1
ENSMUSG00000030978	Rrm1	3.27	9.66	1.56273	0.0516	MC2
ENSMUSG00000030677	Kif22	1.6	4.44	1.47249	0.0679	MC2
ENSMUSG00000039899	Fgl2	4.02	10.5	1.38512	0.0328	MC2
ENSMUSG00000001403	Ube2c	2.79	7.25	1.37772	0.0945	MC2
ENSMUSG00000024338	Psmb8	17.68	45.5	1.36375	0.0496	MC2
ENSMUSG00000039208	Metrnl	2.51	6.04	1.26686	0.0797	MC2
ENSMUSG00000017716	Birc5	8.26	18.46	1.16019	0.00807	MC2
ENSMUSG00000010307	Tmem86a	18.85	40.27	1.09514	0.0313	MC2
ENSMUSG00000048163	Selplg	5.43	10.67	0.974536	0.0109	MC2
ENSMUSG00000005087	Cd44	12.42	24.12	0.957565	0.0954	MC2
ENSMUSG00000045273	Cenph	1	1.89	0.918386	0.0778	MC2
ENSMUSG00000022587	Ly6e	48.52	86.46	0.833453	0.0555	MC2
ENSMUSG00000049866	Arl4c	12.66	22.29	0.816119	0.0911	MC2
ENSMUSG00000056305	Usp39	14.44	24.62	0.76976	0.0761	MC2
ENSMUSG00000025498	Irf7	46.99	78.55	0.741258	0.0359	MC2
ENSMUSG00000030611	Mrps11	4.48	7.47	0.73761	0.0911	MC2
ENSMUSG00000003346	Abhd17a	50.51	80.19	0.666853	0.0163	MC2
ENSMUSG00000048578	Mlec	49.62	78.62	0.663975	0.091	MC2
ENSMUSG00000031347	Cetn2	16.07	25.36	0.658185	0.0624	MC2
ENSMUSG00000075415	Fnbp1	30.79	48.44	0.653737	0.0425	MC2
ENSMUSG00000029763	Exoc4	26.08	38.06	0.545332	0.0303	MC2
ENSMUSG00000031897	Psmb10	40.42	58.46	0.532381	0.0838	MC2
ENSMUSG00000056091	St3gal5	1057.64	1515.36	0.518812	0.0684	MC2
ENSMUSG00000003814	Calr	1037.65	1450.72	0.483449	0.0996	MC2
ENSMUSG00000028452	Vcp	921.59	1275.88	0.469296	0.00531	MC2
ENSMUSG00000006304	Arpc2	215.32	294.26	0.450609	0.0914	MC2
ENSMUSG00000035011	Zbtb7a	223.47	302.18	0.435327	0.0778	MC2
ENSMUSG00000044573	Acp1	273.69	201.69	-0.440403	0.0945	MC2
ENSMUSG00000022100	Xpo7	180.01	129.33	-0.47702	0.0516	MC2
ENSMUSG00000063200	Nol7	299.06	207.81	-0.52517	0.0195	MC2
ENSMUSG00000059291	Rpl11	1414.09	979.41	-0.529889	0.099	MC2
ENSMUSG00000001419	Mef2d	46.53	25.07	-0.892199	0.0484	MC2
ENSMUSG00000030407	Qpctl	2.68	5.61	1.06577	0.0786	Plasma
ENSMUSG00000041779	Tram2	69.84	39.37	-0.826957	0.0534	Plasma
ENSMUSG00000040026	Saa3	11.23	95.59	3.0895	0.0125
ENSMUSG00000029380	Cxcl1	2.37	10.16	2.09994	0.0935
ENSMUSG00000085404	Gm12909	2.76	11.77	2.09237	0.0012
ENSMUSG00000085035		1.97	7.51	1.93062	0.0109
ENSMUSG00000078675	Mup16	7.75	29.04	1.90577	0.0334
ENSMUSG00000091186		3.5	13.03	1.89641	0.04
ENSMUSG00000078683	Mup1	6.32	22.58	1.83705	0.0786
ENSMUSG00000028795	Ccdc28b	1.42	4.83	1.76613	0.00342
ENSMUSG00000034303	Ccdc15	4.83	15.43	1.67564	0.0776
ENSMUSG00000000739	Sult5a1	4.81	15.01	1.64182	0.029
ENSMUSG00000092837	Rpph1	1.88	5.66	1.59007	0.0584
ENSMUSG00000082568		5.99	17.88	1.57772	0.0827
ENSMUSG00000091747		15.53	46.31	1.57627	0.0455
ENSMUSG00000042349	Ikbke	4.84	14.22	1.55484	0.0238
ENSMUSG00000026727	Rsu1	4.49	13.09	1.54368	0.036
ENSMUSG00000085603		1.88	5.25	1.48158	0.0448
ENSMUSG00000063511	Snrnp70	36.02	100.5	1.48033	0.0397
ENSMUSG00000028445	Enho	15.49	42.79	1.46594	0.0359
ENSMUSG00000086253		1.82	5	1.45799	0.0778
ENSMUSG00000031447	Lamp1	40.05	109.53	1.45145	0.0427
ENSMUSG00000057425	Ugt2b37	1.9	5.1	1.4245	0.091
ENSMUSG00000029656	C8b	237.34	637	1.42434	0.0109
ENSMUSG00000028832	Stmn1	2.95	7.8	1.40276	0.0778
ENSMUSG00000035031	C8a	226.14	596.58	1.3995	1e-08
ENSMUSG00000029330	Cds1	1.87	4.93	1.39855	0.029
ENSMUSG00000091540		4.8	12.49	1.37967	0.0485
ENSMUSG00000029417	Cxcl9	11.38	29.58	1.37812	0.0125
ENSMUSG00000038745	Nlrp6	71.82	182.34	1.34417	0.0425
ENSMUSG00000063730	Hsd3b2	7.08	17.9	1.33814	0.0269
ENSMUSG00000039519	Cyp7b1	26.51	66.71	1.33137	0.0252
ENSMUSG00000061906	Ugt2b38	1.08	2.7	1.32193	0.0945
ENSMUSG00000029718	Pcolce	2.93	7.31	1.31897	0.0518
ENSMUSG00000035864	Syt1	10.52	26.02	1.30649	0.0124
ENSMUSG00000087166	L1td1	1.51	3.7	1.29298	0.0516
ENSMUSG00000057219	Armc7	1.29	3.16	1.29255	0.0778
ENSMUSG00000031645	F11	8.27	20.24	1.29125	0.0786
ENSMUSG00000041939	Mvk	3.94	9.58	1.28183	0.0424
ENSMUSG00000005677	Nr1i3	2.76	6.67	1.27302	0.0954
ENSMUSG00000026972	Arrdc1	2.31	5.52	1.25678	0.0778
ENSMUSG00000002100	Mybpc3	1	2.37	1.24489	0.0326
ENSMUSG00000030867	Plk1	1.54	3.64	1.24101	0.036
ENSMUSG00000075025	Gm10804	3.42	8.07	1.23857	0.0537
ENSMUSG00000037992	Rara	5.63	13.28	1.23805	0.0975
ENSMUSG00000034258	Flvcr2	5.39	12.62	1.22735	0.0778
ENSMUSG00000044103	Il1f9	1.35	3.14	1.21781	0.0996
ENSMUSG00000028240	Cyp7a1	222.59	516.28	1.21376	0.0448
ENSMUSG00000084022		2.73	6.32	1.21102	0.091
ENSMUSG00000020700	Map3k3	4.75	10.91	1.19965	0.0778
ENSMUSG00000048572	Tmem252	1.32	3	1.18442	0.0487
ENSMUSG00000070047	Fat1	5.11	11.59	1.18149	0.0778
ENSMUSG00000016496	Cd274	4.97	11.14	1.16443	0.0691
ENSMUSG00000020607	Fam84a	1	2.24	1.1635	0.0373
ENSMUSG00000086471		1.44	3.22	1.16099	0.0455
ENSMUSG00000030826	Bcat2	7	15.65	1.16074	0.0464
ENSMUSG00000054827	Cyp2c50	137.76	305.24	1.14779	0.0504
ENSMUSG00000049546		6.28	13.78	1.13374	0.0778
ENSMUSG00000032346	Ooep	6.06	13.29	1.13295	0.0914
ENSMUSG00000078995	Zfp456	1.47	3.22	1.13124	0.0776
ENSMUSG00000003527	Ess2	2.58	5.61	1.12063	0.0473
ENSMUSG00000031864	Ints10	1.49	3.22	1.11175	0.0869
ENSMUSG00000024851	Pitpnm1	3.32	7.14	1.10474	0.0778
ENSMUSG00000088359		1.31	2.8	1.09586	0.0417
ENSMUSG00000053317	Sec61b	16.53	34.91	1.07855	0.1
ENSMUSG00000079109	Pms2	2.56	5.36	1.06609	0.0664
ENSMUSG00000001496	Nkx2-1	4.14	8.49	1.03613	0.091
ENSMUSG00000020279	Il9r	1.84	3.76	1.03103	0.0954
ENSMUSG00000054640	Slc8a1	1	2.04	1.02857	0.0969
ENSMUSG00000084915		1.12	2.27	1.01919	0.0618
ENSMUSG00000029722	Agfg2	51.41	103.97	1.01605	0.0287
ENSMUSG00000043391	2510009E07Rik	11.15	22.41	1.0071	0.0762
ENSMUSG00000010277	2610507B11Rik	98.73	194.68	0.979544	0.0453
ENSMUSG00000079022	Col22a1	1.36	2.63	0.951456	0.0563
ENSMUSG00000027239	Mdk	1	1.93	0.948601	0.0569
ENSMUSG00000027715	Cc2	1	1.93	0.948601	0.0834
ENSMUSG00000044951	Mylk4	23.09	44.24	0.938083	0.0151
ENSMUSG00000002210	Smg9	9.25	17.66	0.93296	0.0252
ENSMUSG00000004814	Ccl24	14.16	26.95	0.928464	0.0485
ENSMUSG00000062181	Ces3b	141.45	266.11	0.911731	0.0287
ENSMUSG00000021210	Akr1c6	201.32	376.96	0.904921	0.0778
ENSMUSG00000025197	Cyp2c23	64.69	120.33	0.895382	0.0109
ENSMUSG00000053286	Trmt1l	8.48	15.74	0.892299	0.0996
ENSMUSG00000003526	Prodh	35.61	65.67	0.882952	0.0516
ENSMUSG00000019768	Esr1	15.26	28.05	0.878246	0.0953
ENSMUSG00000021594	Srd5a1	42.04	76.96	0.872346	0.0425
ENSMUSG00000031951	Tmem231	1.17	2.14	0.871102	0.0778
ENSMUSG00000056673	Kdm5d	2.31	4.22	0.86935	0.0778
ENSMUSG00000024414	Mrpl27	18.7	34.08	0.865887	0.0945
ENSMUSG00000045231		14.38	26.16	0.863299	0.0485
ENSMUSG00000039529	Atp8b1	30.36	55.16	0.861451	0.0778
ENSMUSG00000055850	Rnf181	7.94	14.4	0.858858	0.0914
ENSMUSG00000057346	Apol9a	12.95	23.45	0.856636	0.0448
ENSMUSG00000032310	Cyp1a2	137.77	249.44	0.856431	0.0618
ENSMUSG00000054304		2.89	5.22	0.85298	0.0887
ENSMUSG00000032010	Usp2	47.25	85.34	0.852908	0.0778
ENSMUSG00000006526	Tmem110	13.28	23.92	0.848962	0.0537
ENSMUSG00000044562	Rasip1	43.26	77.58	0.842651	0.0762
ENSMUSG00000069516	Lyz2	118.22	208.33	0.817396	0.0778
ENSMUSG00000032469	Dbr1	19.64	34.29	0.803993	0.0834
ENSMUSG00000040699	Limd2	22.75	39.7	0.803272	0.0373
ENSMUSG00000002847	Pla1a	25.03	43.63	0.801662	0.063
ENSMUSG00000031845	Bco1	8.97	15.58	0.796515	0.0464
ENSMUSG00000021211	Akr1c12	24.52	42.29	0.786358	0.036
ENSMUSG00000026770	Il2ra	18.68	32.12	0.781977	0.0504
ENSMUSG00000034382	AI661453	18.98	32.42	0.772404	0.036
ENSMUSG00000039196	Orm1	512.97	871.72	0.76499	0.0996
ENSMUSG00000087141	Plcxd2	30.69	52.08	0.762961	0.0945
ENSMUSG00000050199	Lgr4	35.8	60.43	0.755305	0.0954
ENSMUSG00000015942	Gtf2ird2	8.6	14.45	0.748661	0.098
ENSMUSG00000022685	Parn	11.13	18.48	0.731511	0.0953
ENSMUSG00000034968	Lbx2	1	1.66	0.731183	0.083
ENSMUSG00000021340	Gpld1	99.72	165.11	0.727473	1e-08
ENSMUSG00000036580	Spg20	36.73	60.81	0.72735	0.0466
ENSMUSG00000015652	Steap1	1	1.64	0.713696	0.0953
ENSMUSG00000031958	Ldhd	46.1	75.4	0.709798	0.0584
ENSMUSG00000022391	Rangap1	118.44	193.33	0.706909	0.0776
ENSMUSG00000085274		24.63	40.17	0.705702	0.0996
ENSMUSG00000062031	Pgghg	26.27	42.84	0.705542	0.0916
ENSMUSG00000028926	Cdk14	5.66	9.23	0.705529	0.0776
ENSMUSG00000024754	Cemip2	41.51	67.68	0.705271	0.0504
ENSMUSG00000025871	4833439L19Rik	12.75	20.75	0.702614	0.0739
ENSMUSG00000049555	Tmie	26.15	42.44	0.698614	0.0834
ENSMUSG00000032207	Lipc	86.83	140.79	0.697279	0.083
ENSMUSG00000037926	Ssh2	69.87	113	0.693578	0.0448
ENSMUSG00000056054	S100a8	13.63	22.03	0.692684	0.091
ENSMUSG00000040189	Ccdc114	31.36	50.29	0.681346	0.0287
ENSMUSG00000028538	St3gal3	30.91	49.27	0.672636	0.0996
ENSMUSG00000022635	Zcrb1	111.38	177.34	0.671028	0.0728
ENSMUSG00000033126	Ybey	75.95	119.23	0.650625	0.0287
ENSMUSG00000084128	Esrp2	14.54	22.73	0.64457	0.0786
ENSMUSG00000023070	Rgn	495.71	774.66	0.644067	0.0967
ENSMUSG00000069520	Tmem19	53.62	83.61	0.640904	0.0778
ENSMUSG00000051652	Lrrc3	122.49	190.97	0.640682	0.0778
ENSMUSG00000065126	Snord104	21.65	33.29	0.620722	0.0837
ENSMUSG00000032311	Nrg4	13.31	20.39	0.615351	0.0464
ENSMUSG00000046312	AI464131	13.19	20.2	0.614911	0.0801
ENSMUSG00000030751	Psma1	58.51	89.46	0.61256	0.0569
ENSMUSG00000029456	Acad10	15.55	23.74	0.610405	0.0516
ENSMUSG00000020220	Vps13d	83.38	125.84	0.593817	0.0945
ENSMUSG00000079557	44257	33.44	50.19	0.585825	0.0679
ENSMUSG00000026240	Cops7b	24.6	36.57	0.572002	0.0778
ENSMUSG00000038170	Pde4dip	92.35	136.7	0.565829	0.0287
ENSMUSG00000028657	Ppt1	28.11	41.56	0.564112	0.0496
ENSMUSG00000027227	Sord	735.45	1084.07	0.559759	0.0109
ENSMUSG00000004846	Plod3	24.58	35.94	0.548105	0.0301
ENSMUSG00000019832	Rab32	49.85	72.65	0.543369	0.0778
ENSMUSG00000030671	Pde3b	94.95	137.16	0.53062	0.0521
ENSMUSG00000023846		10.71	15.43	0.52678	0.0916
ENSMUSG00000027605	Acss2	24.93	35.88	0.525297	0.0945
ENSMUSG00000031634	Ufsp2	89.3	126.95	0.507528	0.0359
ENSMUSG00000032590	Apeh	41.25	58.5	0.504043	0.0584
ENSMUSG00000021707	Dhfr	57.78	80.54	0.479135	0.0394
ENSMUSG00000027709	Mccc1	48.73	67.56	0.471359	0.0776
ENSMUSG00000021809	Nudt13	27.55	37.04	0.427032	0.0778
ENSMUSG00000030718	Ppme1	46.12	61.56	0.416601	0.0911
ENSMUSG00000016831	Tox4	37.33	49.16	0.397149	0.0359
ENSMUSG00000023176	Cpn2	297.43	389.41	0.38874	0.0485
ENSMUSG00000066621	Tecpr1	21.63	28.19	0.38215	0.091
ENSMUSG00000032788	Pdxk	52.09	66.33	0.348655	0.0801
ENSMUSG00000061947	Serpi10	583.84	735.53	0.333211	0.099
ENSMUSG00000001211	Agpat3	552.05	446.37	-0.306559	0.0778
ENSMUSG00000028132	Tmem56	269.5	207.03	-0.380445	0.0914
ENSMUSG00000019179	Mdh2	1280.49	962.52	-0.411808	0.0504
ENSMUSG00000061959	Ces1e	888.91	664.6	-0.419551	0.0814
ENSMUSG00000045316	Fahd1	156.76	116.92	-0.423036	0.0455
ENSMUSG00000027998	Plrg1	109.08	80.49	-0.438505	0.0616
ENSMUSG00000026385	Dbi	5226.34	3823.94	-0.450741	0.0359
ENSMUSG00000068011	Mkrn2os	27.82	19.7	-0.497927	0.0464
ENSMUSG00000020553	Pctp	591.23	412.56	-0.519116	0.083
ENSMUSG00000044950	Pwwp2a	40.62	28.03	-0.535218	0.0969
ENSMUSG00000015656	Hspa8	681.62	464.7	-0.552668	0.0399
ENSMUSG00000025745	Hadha	1386.21	938.04	-0.563424	0.0297
ENSMUSG00000028081	Rps3a1	2598.07	1754.45	-0.566421	0.0786
ENSMUSG00000056666	Retsat	1484.15	974.95	-0.606237	0.0448
ENSMUSG00000021094	Dhrs7	206.41	133.46	-0.629105	0.0825
ENSMUSG00000030513	Pcsk6	117.93	75.8	-0.637661	0.0408
ENSMUSG00000054150	Syne3	16.83	10.62	-0.664251	0.0921
ENSMUSG00000039841	Zfp800	36.57	22.7	-0.687968	0.0464
ENSMUSG00000036151	Tm6sf2	54.82	33.99	-0.689592	0.0728
ENSMUSG00000028158	Mttp	372.49	229.21	-0.700532	0.0109
ENSMUSG00000031931	Ankrd49	29.78	18.29	-0.703289	0.045
ENSMUSG00000048826	Dact2	71.29	43.61	-0.709041	0.0723
ENSMUSG00000010663	Fads1	318.79	194.6	-0.712095	0.0287
ENSMUSG00000021930	Spryd7	37.4	22.67	-0.722254	0.0584
ENSMUSG00000021032	Ngb	1.79	1.08	-0.728928	0.0945
ENSMUSG00000039601	Rcan2	40.84	24.45	-0.740148	0.0448
ENSMUSG00000066553		29.58	17.62	-0.747408	0.0978
ENSMUSG00000042010	Acacb	51.46	30.55	-0.752279	0.0744
ENSMUSG00000027478	Dnmt3b	9.28	5.49	-0.757319	0.0762
ENSMUSG00000024411	Aqp4	39.25	23.05	-0.767926	0.0534
ENSMUSG00000028494	Plin2	3132.89	1836.33	-0.770669	0.0455
ENSMUSG00000026614	Slc30a10	36.41	20.56	-0.824494	0.083
ENSMUSG00000064225	Paqr9	247.75	136.93	-0.855446	0.0464
ENSMUSG00000064368	ND6	2238.26	1194.41	-0.906079	0.0648
ENSMUSG00000004360	9330159F19Rik	5.12	2.73	-0.907243	0.0916
ENSMUSG00000086219	Srrm4os	16.08	8.38	-0.940245	0.0484
ENSMUSG00000093391		4.6	2.19	-1.0707	0.0516
ENSMUSG00000072949	Acot1	1138.55	539.26	-1.07814	0.0287
ENSMUSG00000026675	Hsd17b7	159.41	74.84	-1.09086	0.0349
ENSMUSG00000090015	Gm15446	2.54	1.19	-1.09387	0.0776
ENSMUSG00000089726		10.85	5	-1.1177	0.0778
ENSMUSG00000034799	Unc13a	3.63	1.67	-1.12012	0.0408
ENSMUSG00000028715	Cyp4a14	25042.5	11268.7	-1.15205	0.0834
ENSMUSG00000050675	Gp1ba	2.65	1.19	-1.15503	0.0556
ENSMUSG00000028549	Itgb3bp	7.5	3.35	-1.16273	0.0935
ENSMUSG00000021226	Acot2	68.08	29.04	-1.22919	0.0816
ENSMUSG00000079733		4.31	1.75	-1.30033	0.0543
ENSMUSG00000091867	Cyp2a22	126.14	47.27	-1.41603	0.0537
ENSMUSG00000040998	Npnt	5.57	1.97	-1.49948	0.0466
ENSMUSG00000003555	Cyp17a1	422.1	144.31	-1.54841	0.0397
ENSMUSG00000026639	Lamb3	54.16	17.98	-1.59083	0.0537
ENSMUSG00000074398	Gm15441	34.83	11.42	-1.60877	0.0858
ENSMUSG00000026826	Nr4a2	13.14	3.9	-1.75242	0.0448

## Sheet: 40wksDiet_FDR10
UniqueID	Symbol	LFD 40wks Geometric mean	WD 40wks Geometric mean	Log2 FC 40wks (WD/LFD)	FDR	Cell type (based on single cell)
ENSMUSG00000030798	Cd37	2.89	12.66	2.13114	0.00239	Bcells
ENSMUSG00000030577	Cd22	8.67	23.23	1.42189	0.00158	Bcells
ENSMUSG00000066406	Akap13	69.46	153.21	1.14126	0.000653	Bcells
ENSMUSG00000015597	Zfp318	48.6	89.67	0.883669	0.00705	Bcells
ENSMUSG00000035171	1110059E24Rik	57.89	37.6	-0.622581	0.0213	Bcells
ENSMUSG00000082361	Btc	2.58	21.24	3.04134	0.000141	Cholangiocyte
ENSMUSG00000029822	Osbpl3	13.04	68.61	2.39547	0.0138	Cholangiocyte
ENSMUSG00000034463	Scara3	1.68	8.12	2.27302	0.00127	Cholangiocyte
ENSMUSG00000043542	Zc2hc1a	3.63	17.19	2.24353	0.00169	Cholangiocyte
ENSMUSG00000040322	Slc25a24	2.03	8.35	2.0403	0.000977	Cholangiocyte
ENSMUSG00000039239	Tgfb2	1.34	5.4	2.01073	0.00321	Cholangiocyte
ENSMUSG00000027030	Stk39	3.41	13.74	2.01054	0.00216	Cholangiocyte
ENSMUSG00000032231	Anxa2	107.37	416.71	1.95645	0.000983	Cholangiocyte
ENSMUSG00000045441	Gprin3	5.5	20.83	1.92116	0.00331	Cholangiocyte
ENSMUSG00000042272	Sestd1	2.29	7.93	1.79197	0.0386	Cholangiocyte
ENSMUSG00000060227	Casc4	5.32	18.26	1.77919	0.00138	Cholangiocyte
ENSMUSG00000021754	Map3k1	8.47	28.9	1.77064	0.0108	Cholangiocyte
ENSMUSG00000029086	Prom1	3.08	10.36	1.75002	0.043	Cholangiocyte
ENSMUSG00000027820	Mme	23.62	72.61	1.62016	0.0031	Cholangiocyte
ENSMUSG00000014329	Bicc1	16.98	52.14	1.61855	0.00175	Cholangiocyte
ENSMUSG00000021795	Sftpd	2.14	6.51	1.60505	0.0478	Cholangiocyte
ENSMUSG00000024236	Svil	10.31	30.7	1.57419	0.00428	Cholangiocyte
ENSMUSG00000019975	Ikbip	7.69	22.38	1.54115	0.0227	Cholangiocyte
ENSMUSG00000043760	Pkhd1	2.94	8.38	1.51113	0.0968	Cholangiocyte
ENSMUSG00000060548	Tnfrsf19	4.22	11.97	1.50411	0.00357	Cholangiocyte
ENSMUSG00000056608	Chd9	29.57	82.79	1.48532	0.000295	Cholangiocyte
ENSMUSG00000024511	Rab27b	3.08	8.24	1.41971	0.0118	Cholangiocyte
ENSMUSG00000040111	Gramd1b	15.85	41.85	1.40074	0.00107	Cholangiocyte
ENSMUSG00000040584	Abcb1a	9.31	24.28	1.38292	0.0585	Cholangiocyte
ENSMUSG00000028556	Dock7	7.66	19.65	1.35911	0.0655	Cholangiocyte
ENSMUSG00000048285	Frmd6	5.23	13.05	1.31917	0.0889	Cholangiocyte
ENSMUSG00000003534	Ddr1	5.96	14.32	1.26465	0.0832	Cholangiocyte
ENSMUSG00000019971	Cep290	17.98	41.61	1.21054	0.00405	Cholangiocyte
ENSMUSG00000044847	Lsm11	6.18	14.3	1.21034	0.0396	Cholangiocyte
ENSMUSG00000031808	Slc27a1	2.91	6.57	1.17487	0.0622	Cholangiocyte
ENSMUSG00000026510	Trp53bp2	7.15	15.84	1.14756	0.0095	Cholangiocyte
ENSMUSG00000019947	Arid5b	46.71	100.24	1.10165	0.00261	Cholangiocyte
ENSMUSG00000025255	Zfhx4	25.52	54.37	1.09118	0.00967	Cholangiocyte
ENSMUSG00000032232	Cgnl1	143.13	302.75	1.0808	0.000141	Cholangiocyte
ENSMUSG00000020900	Myh10	24.24	50.19	1.05001	0.0601	Cholangiocyte
ENSMUSG00000026004	Kansl1l	6.12	12.57	1.03838	0.0462	Cholangiocyte
ENSMUSG00000034574	Daam1	83.54	169.6	1.0216	0.0017	Cholangiocyte
ENSMUSG00000070348	Ccnd1	25.17	51.06	1.02049	0.0788	Cholangiocyte
ENSMUSG00000031357	Syap1	10.85	22.01	1.02046	0.0487	Cholangiocyte
ENSMUSG00000074733	Zfp950	38.4	77.25	1.00843	0.000625	Cholangiocyte
ENSMUSG00000030729	Pgm2l1	8.27	15.87	0.940343	0.0218	Cholangiocyte
ENSMUSG00000027712	Anxa5	91.7	175.77	0.938695	0.0626	Cholangiocyte
ENSMUSG00000024050	Wiz	35.08	66.94	0.93222	0.0373	Cholangiocyte
ENSMUSG00000040022	Rab11fip2	42.89	81.11	0.919238	0.0113	Cholangiocyte
ENSMUSG00000052539	Magi3	25.35	46.59	0.878035	0.0373	Cholangiocyte
ENSMUSG00000031626	Sorbs2	38.87	69.99	0.848492	0.00133	Cholangiocyte
ENSMUSG00000044033	Ccdc141	21.46	37.85	0.818643	0.0671	Cholangiocyte
ENSMUSG00000029484	Anxa3	11.93	20.77	0.799907	0.038	Cholangiocyte
ENSMUSG00000037499	Nenf	46.66	81.01	0.795914	0.0838	Cholangiocyte
ENSMUSG00000051910	Sox6	18.42	31.62	0.779564	0.0322	Cholangiocyte
ENSMUSG00000020679	Hnf1b	18.06	30.91	0.775276	0.0928	Cholangiocyte
ENSMUSG00000051579	Tceal8	19.2	32.85	0.774787	0.0982	Cholangiocyte
ENSMUSG00000066043	Phactr4	35.23	59.75	0.762134	0.0174	Cholangiocyte
ENSMUSG00000021792	Fam213a	53.8	91.23	0.761902	0.0205	Cholangiocyte
ENSMUSG00000034007	Scaper	35.23	59.52	0.75657	0.0728	Cholangiocyte
ENSMUSG00000020173	Cobl	36.04	60.73	0.75281	0.0469	Cholangiocyte
ENSMUSG00000036885	Arhgef26	34.47	57.13	0.728907	0.0578	Cholangiocyte
ENSMUSG00000040359	Ufl1	21.44	35.51	0.72792	0.0764	Cholangiocyte
ENSMUSG00000054889	Dsp	62.57	102.69	0.714753	0.00912	Cholangiocyte
ENSMUSG00000037369	Kdm6a	22.13	36.11	0.706395	0.0531	Cholangiocyte
ENSMUSG00000038859	Baiap2l1	29.43	47.57	0.692764	0.0684	Cholangiocyte
ENSMUSG00000029810	Tmem176b	148.56	238.08	0.680401	0.0302	Cholangiocyte
ENSMUSG00000048874	Phf3	84.25	134.54	0.675287	0.00881	Cholangiocyte
ENSMUSG00000029994	Anxa4	20.99	33.1	0.657129	0.0721	Cholangiocyte
ENSMUSG00000035469	Rcbtb1	80.18	124.25	0.631932	0.0174	Cholangiocyte
ENSMUSG00000037999	Arap2	66.02	101.82	0.625046	0.0163	Cholangiocyte
ENSMUSG00000040785	Ttc3	172.49	265.6	0.622742	0.00122	Cholangiocyte
ENSMUSG00000030231	Plekha5	16.71	25.69	0.620495	0.0691	Cholangiocyte
ENSMUSG00000035776	Cd99l2	35.81	54.78	0.613287	0.0244	Cholangiocyte
ENSMUSG00000053289	Ddx10	64.82	97.87	0.594428	0.0208	Cholangiocyte
ENSMUSG00000023971	Rrp36	16.21	23.89	0.559523	0.0821	Cholangiocyte
ENSMUSG00000026398	Nr5a2	78.94	116.29	0.558899	0.0527	Cholangiocyte
ENSMUSG00000022257	Laptm4b	53.09	78.06	0.556143	0.043	Cholangiocyte
ENSMUSG00000022037	Clu	1139.46	1622.06	0.509477	0.0371	Cholangiocyte
ENSMUSG00000026740	Djc1	89.11	126.1	0.500909	0.0279	Cholangiocyte
ENSMUSG00000030035	Wbp1	24.85	34.54	0.475022	0.0856	Cholangiocyte
ENSMUSG00000032372	Plscr2	25.24	34.8	0.463375	0.0731	Cholangiocyte
ENSMUSG00000022708	Zbtb20	385.75	495.04	0.359879	0.06	Cholangiocyte
ENSMUSG00000021097	Clmn	251.8	315.48	0.32527	0.0277	Cholangiocyte
ENSMUSG00000038235	F11r	549.24	444.33	-0.305805	0.0412	Cholangiocyte
ENSMUSG00000078681	Tm2d3	560.69	422.15	-0.409448	0.0843	Cholangiocyte
ENSMUSG00000030207	Fam234b	49.63	37.15	-0.41785	0.0891	Cholangiocyte
ENSMUSG00000042506	Usp22	38.76	28.91	-0.423	0.0876	Cholangiocyte
ENSMUSG00000028601	Echdc2	347.21	258.94	-0.423191	0.0938	Cholangiocyte
ENSMUSG00000027257	Pacsin3	387.13	285.19	-0.440895	0.0219	Cholangiocyte
ENSMUSG00000043162	Pyurf	81.44	59.47	-0.453575	0.0351	Cholangiocyte
ENSMUSG00000037971	1110032A03Rik	101.03	71.24	-0.504024	0.0936	Cholangiocyte
ENSMUSG00000034875	Nudt19	87.68	61.46	-0.5126	0.0872	Cholangiocyte
ENSMUSG00000025193	Cutc	22.96	16.07	-0.514753	0.0777	Cholangiocyte
ENSMUSG00000064181	Rab3ip	30.93	21.4	-0.531396	0.0235	Cholangiocyte
ENSMUSG00000003464	Pex19	394.99	272.67	-0.53466	0.0574	Cholangiocyte
ENSMUSG00000017686	Rhot1	57.22	38.76	-0.561951	0.0492	Cholangiocyte
ENSMUSG00000020775	Mrpl38	92.64	62.63	-0.564781	0.094	Cholangiocyte
ENSMUSG00000001247	Lsr	539.95	362.84	-0.573492	0.0572	Cholangiocyte
ENSMUSG00000027601	Mtfr1	45.47	30.2	-0.590366	0.0383	Cholangiocyte
ENSMUSG00000025579	Gaa	210.05	130.47	-0.687015	0.0448	Cholangiocyte
ENSMUSG00000019312	Grb7	125.66	77.58	-0.695769	0.0125	Cholangiocyte
ENSMUSG00000073639	Rab18	135.53	78.44	-0.788951	0.0239	Cholangiocyte
ENSMUSG00000047731	Wbp1l	720.7	414.93	-0.796531	0.00131	Cholangiocyte
ENSMUSG00000020621	Rdh14	33.59	18.95	-0.825834	0.0106	Cholangiocyte
ENSMUSG00000022261	Sdc2	87.2	48.91	-0.834199	0.0299	Cholangiocyte
ENSMUSG00000019951	Uhrf1bp1l	137.04	76.76	-0.83617	0.0245	Cholangiocyte
ENSMUSG00000032763	Ilvbl	99.39	55.07	-0.851834	0.00268	Cholangiocyte
ENSMUSG00000022747	St3gal6	19.13	10.59	-0.853134	0.0403	Cholangiocyte
ENSMUSG00000032062	2310030G06Rik	10.68	5.91	-0.853682	0.0365	Cholangiocyte
ENSMUSG00000063275	Hacd1	48.38	26.51	-0.867874	0.021	Cholangiocyte
ENSMUSG00000038206	Fbxo8	40.31	21.83	-0.884826	0.00936	Cholangiocyte
ENSMUSG00000047084	Ngrn	40.24	21.76	-0.886952	0.0763	Cholangiocyte
ENSMUSG00000026638	Irf6	26.77	13.96	-0.939318	0.0176	Cholangiocyte
ENSMUSG00000048970	C1galt1c1	25.52	13.08	-0.964266	0.0524	Cholangiocyte
ENSMUSG00000071551	Akr1c19	73.95	37.4	-0.983512	0.0297	Cholangiocyte
ENSMUSG00000024070	Prkd3	305.16	152.27	-1.00293	0.00154	Cholangiocyte
ENSMUSG00000023963	Cyp39a1	31.97	15.83	-1.01406	0.0364	Cholangiocyte
ENSMUSG00000029596	Sdsl	29.65	14.39	-1.04297	0.0199	Cholangiocyte
ENSMUSG00000050931	Sgms2	80.56	38.32	-1.07197	0.000314	Cholangiocyte
ENSMUSG00000039382	Wdr45	34.9	16.46	-1.08426	0.0013	Cholangiocyte
ENSMUSG00000045193	Cirbp	111.35	52.34	-1.08912	0.00818	Cholangiocyte
ENSMUSG00000039989	Cbx4	50.03	23.5	-1.09013	0.00179	Cholangiocyte
ENSMUSG00000022550	Adck5	83.18	38.53	-1.11025	0.00468	Cholangiocyte
ENSMUSG00000020782	Llgl2	16.69	7.62	-1.13112	0.0565	Cholangiocyte
ENSMUSG00000033096	Apmap	40.39	15.2	-1.40993	0.0025	Cholangiocyte
ENSMUSG00000020423	Btg2	48.63	17.86	-1.44511	0.0116	Cholangiocyte
ENSMUSG00000021687	Scamp1	207.95	72.17	-1.52677	0.00054	Cholangiocyte
ENSMUSG00000022504	Ciita	3.74	30.93	3.0479	1e-08	DC1
ENSMUSG00000029552	Tes	1.58	8.08	2.35443	0.00177	DC1
ENSMUSG00000030983	Bccip	5.72	28.99	2.34147	0.0112	DC1
ENSMUSG00000028159	Dapp1	2.44	11.44	2.22913	0.00132	DC1
ENSMUSG00000048865	Arhgap30	6.24	27.22	2.12505	0.00251	DC1
ENSMUSG00000019726	Lyst	7.55	32.16	2.09072	0.00357	DC1
ENSMUSG00000033721	Vav3	2.28	9.15	2.00474	0.00357	DC1
ENSMUSG00000056413	Adap1	3.15	12.15	1.94753	0.00265	DC1
ENSMUSG00000047810	Ccdc88b	1.51	5.76	1.93152	0.00541	DC1
ENSMUSG00000020876	Snx11	1.4	5.34	1.93141	0.00392	DC1
ENSMUSG00000025607	Copg2	4.3	15.55	1.85451	0.00938	DC1
ENSMUSG00000026737	Pip4k2a	7.95	26.77	1.75159	0.000452	DC1
ENSMUSG00000070691	Runx3	2.62	8.6	1.71477	0.00513	DC1
ENSMUSG00000005667	Mthfd2	1.61	5.19	1.68867	0.0209	DC1
ENSMUSG00000031662	Snx20	2.79	8.25	1.56413	0.0322	DC1
ENSMUSG00000015766	Eps8	3.11	9.04	1.53941	0.0227	DC1
ENSMUSG00000041607	Mbp	2.93	8.48	1.53316	0.0153	DC1
ENSMUSG00000023947	Nfkbie	2.45	6.86	1.48543	0.018	DC1
ENSMUSG00000030774	Pak1	4.83	13.3	1.46133	0.00705	DC1
ENSMUSG00000026458	Ppfia4	11.18	29.32	1.39096	0.00305	DC1
ENSMUSG00000020941	Map3k14	5.77	15.02	1.38024	0.0175	DC1
ENSMUSG00000025040	Fundc1	6.46	16.8	1.37886	0.00325	DC1
ENSMUSG00000036943	Rab8b	5.88	14.48	1.30017	0.0144	DC1
ENSMUSG00000034647	Ankrd12	50.52	123.95	1.29483	1e-08	DC1
ENSMUSG00000020232	Hmg20b	80.97	194.64	1.26535	8.63e-05	DC1
ENSMUSG00000040061	Plcb2	4.58	10.77	1.2336	0.0743	DC1
ENSMUSG00000026547	Tagln2	76.07	177.59	1.22315	0.0115	DC1
ENSMUSG00000023827	Agpat4	4.46	9.7	1.12094	0.0836	DC1
ENSMUSG00000026728	Vim	25.47	54.5	1.09746	0.0129	DC1
ENSMUSG00000037860	Aim2	13.99	29.37	1.06995	0.0366	DC1
ENSMUSG00000024013	Fgd2	15.82	33.18	1.06856	0.00276	DC1
ENSMUSG00000031101	Sash3	3.81	7.93	1.05753	0.00314	DC1
ENSMUSG00000032280	Tle3	15.63	31.87	1.02788	0.0146	DC1
ENSMUSG00000048118	Arid4a	97.62	192.14	0.976909	0.0107	DC1
ENSMUSG00000021608	Lpcat1	11.35	22.26	0.971761	0.0188	DC1
ENSMUSG00000002428	Hltf	19.86	38.55	0.956865	0.00906	DC1
ENSMUSG00000027615	Hps3	11.07	21.03	0.925794	0.0377	DC1
ENSMUSG00000018209	Stk4	32.16	60.45	0.910475	0.00132	DC1
ENSMUSG00000047735	Samd9l	14.19	25.92	0.869191	0.0567	DC1
ENSMUSG00000041360	Pum3	60.54	109.91	0.860362	0.0363	DC1
ENSMUSG00000003039	Fam32a	210.96	377.9	0.841035	0.0296	DC1
ENSMUSG00000041870	Ankrd13a	21	37.53	0.837655	0.0562	DC1
ENSMUSG00000038398	Upf3a	16.76	29.76	0.828352	0.0328	DC1
ENSMUSG00000030691	Fchsd2	23.09	39.63	0.779325	0.0181	DC1
ENSMUSG00000035623	Rsf1	35.43	59.6	0.750341	0.0799	DC1
ENSMUSG00000029617	Ccz1	31.4	52.29	0.735771	0.0627	DC1
ENSMUSG00000010608	Rbm25	212.52	349.92	0.719427	0.00402	DC1
ENSMUSG00000049686	Orai1	32.88	53.85	0.711736	0.0365	DC1
ENSMUSG00000015133	Lrrk1	22.01	35.99	0.709437	0.0295	DC1
ENSMUSG00000021693	Kif2a	32.13	51.51	0.680932	0.0924	DC1
ENSMUSG00000027677	Ttc14	72.86	116.48	0.676883	0.0223	DC1
ENSMUSG00000078671	Chd2	102.08	161.73	0.663887	0.05	DC1
ENSMUSG00000057522	Spop	101.13	157.33	0.637583	0.0512	DC1
ENSMUSG00000052812	Atad2b	35.01	54.08	0.627328	0.0311	DC1
ENSMUSG00000026987	Baz2b	120.29	184.82	0.619604	0.0209	DC1
ENSMUSG00000019837	Gtf3c6	69.05	104.44	0.596961	0.0008	DC1
ENSMUSG00000048277	Syngr2	154.68	225.56	0.544225	0.0596	DC1
ENSMUSG00000028988	Ctnnbip1	71.16	101.33	0.509923	0.0404	DC1
ENSMUSG00000038538	Ubn2	49.04	67.61	0.463278	0.0529	DC1
ENSMUSG00000000594	Gm2a	109.06	148.79	0.448156	0.0536	DC1
ENSMUSG00000027708	Dcun1d1	109.48	149.17	0.44629	0.0254	DC1
ENSMUSG00000030055	Rab43	153.69	120.97	-0.345374	0.0767	DC1
ENSMUSG00000017421	Zfp207	162.6	125.83	-0.369851	0.00326	DC1
ENSMUSG00000028552	Eps15	115.28	88.45	-0.382208	0.0383	DC1
ENSMUSG00000067148	Polr1c	63.92	46.79	-0.450067	0.0809	DC1
ENSMUSG00000054702	Ap1s3	97.13	70.11	-0.470297	0.0498	DC1
ENSMUSG00000004667	Polr2e	66.82	47.29	-0.498745	0.00455	DC1
ENSMUSG00000025580	Eif4a3	117.19	81.84	-0.517971	0.0352	DC1
ENSMUSG00000023286	Ube2j2	37.12	24.84	-0.579532	0.0469	DC1
ENSMUSG00000047514	Tspyl1	50.12	32.94	-0.605546	0.00691	DC1
ENSMUSG00000056770	Setd3	139.58	89.96	-0.633737	0.00784	DC1
ENSMUSG00000018401	Mtmr4	145.28	92.04	-0.658503	0.00658	DC1
ENSMUSG00000025940	Tmem70	103.28	63.61	-0.699235	0.00913	DC1
ENSMUSG00000029922	Mkrn1	45.47	27.29	-0.736543	0.0514	DC1
ENSMUSG00000042423	Fbrs	54.49	31.09	-0.809541	0.0343	DC1
ENSMUSG00000022204	Ngdn	93.38	46.67	-1.00062	0.0232	DC1
ENSMUSG00000024826	Dpf2	19.89	9.79	-1.02266	0.0199	DC1
ENSMUSG00000021559	Dapk1	46.02	21.97	-1.06673	0.0324	DC1
ENSMUSG00000022757	Tfg	36.14	16.54	-1.12764	0.0596	DC1
ENSMUSG00000079614	Seh1l	35.15	14.72	-1.25575	0.00198	DC1
ENSMUSG00000029993	Nfu1	72.95	27.4	-1.41273	0.00659	DC1
ENSMUSG00000020926	Adam11	29.37	173.55	2.56294	0.000438	DC2
ENSMUSG00000071714	Csf2rb2	2.53	7.81	1.62619	0.00275	DC2
ENSMUSG00000034591	Slc41a2	49.88	145.1	1.54051	0.0118	DC2
ENSMUSG00000047798	Cd300lf	17.98	33.33	0.890428	0.0521	DC2
ENSMUSG00000015950	Ncf1	15.19	27.97	0.880758	0.0651	DC2
ENSMUSG00000004317	Clcn5	15.36	26.81	0.803593	0.0642	DC2
ENSMUSG00000022848	Dirc2	35.09	21.3	-0.720207	0.0357	DC2
ENSMUSG00000028653	Trit1	49.08	28.1	-0.804565	0.0329	DC2
ENSMUSG00000004071	Cdip1	255.24	95.84	-1.41315	0.000833	DC2
ENSMUSG00000014932	Yes1	4.27	14.08	1.72134	0.00763	E1
ENSMUSG00000033082	Clec1a	5.65	13.97	1.30601	0.0278	E1
ENSMUSG00000067336	Bmpr2	8.14	16.52	1.02111	0.0254	E1
ENSMUSG00000022185	Acin1	41.91	83.53	0.995	0.0332	E1
ENSMUSG00000026103	Gls	13.68	26.3	0.942995	0.0321	E1
ENSMUSG00000022010	Tsc22d1	64.94	123.25	0.924408	0.00507	E1
ENSMUSG00000007817	Zmiz1	18.45	34.68	0.910483	0.0778	E1
ENSMUSG00000042284	Itga1	22.33	41.47	0.893085	0.0141	E1
ENSMUSG00000016487	Ppfibp1	34.27	59.08	0.785724	0.0723	E1
ENSMUSG00000001089	Luzp1	30.78	53.02	0.784543	0.0234	E1
ENSMUSG00000039115	Itga9	32.9	55.85	0.76347	0.0326	E1
ENSMUSG00000053477	Tcf4	73.91	123.69	0.742887	0.00541	E1
ENSMUSG00000028412	Slc44a1	25.64	42.1	0.715424	0.0528	E1
ENSMUSG00000033149	Phldb2	97.18	149.05	0.617065	0.00295	E1
ENSMUSG00000024921	Smarca2	296.73	452.73	0.6095	0.0457	E1
ENSMUSG00000040283	Btnl9	51.18	77.55	0.599547	0.0237	E1
ENSMUSG00000025810	Nrp1	109.53	144.47	0.399444	0.0444	E1
ENSMUSG00000078429	Ctdsp2	77.27	46.67	-0.727413	0.00784	E1
ENSMUSG00000050493	Fam167b	103.26	58.25	-0.825952	0.0134	E1
ENSMUSG00000040181	Fmo1	145.77	79.52	-0.874304	0.00834	E1
ENSMUSG00000029135	Fosl2	33.82	17.99	-0.910681	0.0345	E1
ENSMUSG00000010047	Hyal2	27.31	10.12	-1.43222	0.00705	E1
ENSMUSG00000041992	Rapgef5	4.86	22.39	2.20383	0.00102	E2
ENSMUSG00000001300	Efnb2	1.24	4.79	1.94969	0.0013	E2
ENSMUSG00000018001	Cyth3	7.93	29.59	1.89972	0.0131	E2
ENSMUSG00000041308	Sntb2	4.65	15.93	1.77644	0.00354	E2
ENSMUSG00000033538	Casp4	2.71	9.27	1.77428	0.00136	E2
ENSMUSG00000021279	Cdc42bpb	8.49	28.83	1.76373	0.0351	E2
ENSMUSG00000029298	Gbp9	3.59	11.26	1.64915	0.0545	E2
ENSMUSG00000033955	Tnks1bp1	5.2	15.59	1.58404	0.0017	E2
ENSMUSG00000036667	Tcaf1	2.88	8.3	1.52704	0.0387	E2
ENSMUSG00000022263	Trio	9.57	27.52	1.52389	0.0404	E2
ENSMUSG00000024083	Pja2	108.24	308.84	1.51263	0.00118	E2
ENSMUSG00000003032	Klf4	14.1	37.92	1.42726	0.00561	E2
ENSMUSG00000041702	Btbd7	3.35	8.76	1.38677	0.0882	E2
ENSMUSG00000062098	Btbd3	6.88	17.8	1.3714	0.00531	E2
ENSMUSG00000030587	2200002D01Rik	16.46	39.53	1.26398	0.00505	E2
ENSMUSG00000043279	Trim56	151.37	359.93	1.24964	1e-08	E2
ENSMUSG00000062866	Phactr2	12.88	30.16	1.2275	0.0299	E2
ENSMUSG00000020019	Ntn4	7.36	16.59	1.17254	0.0349	E2
ENSMUSG00000038178	Slc43a2	26.61	58.65	1.14016	0.006	E2
ENSMUSG00000002028	Kmt2a	53.76	117.88	1.13271	0.00632	E2
ENSMUSG00000021285	Ppp1r13b	4.12	8.89	1.10954	0.0502	E2
ENSMUSG00000021027	Ralgapa1	7.02	15	1.09542	0.0236	E2
ENSMUSG00000033436	Armcx2	8.63	18.31	1.0852	0.0149	E2
ENSMUSG00000030451	Herc2	63.02	132.77	1.07505	0.00122	E2
ENSMUSG00000029313	Aff1	14.96	31.41	1.07011	0.0506	E2
ENSMUSG00000022443	Myh9	130.05	268	1.04317	0.000415	E2
ENSMUSG00000031010	Usp9x	50.96	104.91	1.04172	0.0232	E2
ENSMUSG00000065954	Tacc1	55.18	110.8	1.00574	0.00577	E2
ENSMUSG00000027932	Slc27a3	1.71	3.33	0.961526	0.0986	E2
ENSMUSG00000073664	Nbeal1	71.77	139.26	0.956328	0.00939	E2
ENSMUSG00000022565	Plec	91	176.41	0.954994	0.00122	E2
ENSMUSG00000040209	Zfp704	12.89	24.96	0.953366	0.0142	E2
ENSMUSG00000028649	Macf1	125.46	239.2	0.93099	0.00706	E2
ENSMUSG00000019820	Utrn	57.41	108.32	0.915926	0.00448	E2
ENSMUSG00000021224	Numb	18.11	33.92	0.90535	0.0523	E2
ENSMUSG00000030123	Plxnd1	9.97	18.61	0.900413	0.0234	E2
ENSMUSG00000066842	Hmcn1	6.87	12.8	0.897762	0.0605	E2
ENSMUSG00000019846	Lama4	12.53	23.04	0.878754	0.00803	E2
ENSMUSG00000063382	Bcl9l	74.18	136.24	0.877048	0.0222	E2
ENSMUSG00000030660	Pik3c2a	78.52	138.39	0.817608	0.0685	E2
ENSMUSG00000034636	Zyg11b	58.66	98.83	0.752572	0.0132	E2
ENSMUSG00000022361	Zhx1	35.24	58.05	0.720082	0.0299	E2
ENSMUSG00000020032	Nuak1	10.7	16.9	0.659412	0.0239	E2
ENSMUSG00000020315	Sptbn1	185.44	290.45	0.647337	0.0638	E2
ENSMUSG00000048249	Crebrf	57.11	88.45	0.631119	0.00743	E2
ENSMUSG00000032216	Nedd4	178.36	271.13	0.604193	0.0588	E2
ENSMUSG00000057133	Chd6	46.72	70.58	0.595219	0.0267	E2
ENSMUSG00000051339	2900026A02Rik	69.06	104.02	0.590939	0.0132	E2
ENSMUSG00000005371	Fbxo11	24.81	36.91	0.57309	0.0474	E2
ENSMUSG00000021327	Zkscan3	109.83	158.49	0.52912	0.0374	E2
ENSMUSG00000029802	Abcg2	68.57	98.7	0.525473	0.0117	E2
ENSMUSG00000075254	Heg1	27.39	39.13	0.514626	0.0603	E2
ENSMUSG00000029004	Kmt2e	125.72	177.04	0.493861	0.0295	E2
ENSMUSG00000028053	Ash1l	102.96	143.11	0.475041	0.0369	E2
ENSMUSG00000023961	Enpp4	75.22	101.22	0.428306	0.0282	E2
ENSMUSG00000033060	Lmo7	78.19	98.92	0.339278	0.0821	E2
ENSMUSG00000033565	Rbfox2	60.67	45.68	-0.409421	0.0555	E2
ENSMUSG00000055538	Zcchc24	212.54	155.02	-0.45528	0.0759	E2
ENSMUSG00000044502	Bod1	95.89	66.37	-0.530849	0.0467	E2
ENSMUSG00000022220	Adcy4	12.31	8.42	-0.547939	0.0585	E2
ENSMUSG00000028126	Pip5k1a	118.63	81.06	-0.549407	0.00639	E2
ENSMUSG00000036241	Ube2r2	411.02	266.09	-0.627294	0.0154	E2
ENSMUSG00000022844	Pdia5	77.05	48.5	-0.66781	0.024	E2
ENSMUSG00000005534	Insr	317.79	199.71	-0.670167	0.0672	E2
ENSMUSG00000032293	Ireb2	87.87	54.99	-0.676201	0.0431	E2
ENSMUSG00000030410	Dmwd	27.41	16.98	-0.690866	0.0894	E2
ENSMUSG00000017119	Nbr1	138.53	82.89	-0.740928	0.0282	E2
ENSMUSG00000020592	Sdc1	500.27	293.27	-0.770477	0.00893	E2
ENSMUSG00000011263	Exoc3l2	16.9	8.16	-1.05038	0.0421	E2
ENSMUSG00000057530	Ece1	401.65	186.71	-1.10514	0.043	E2
ENSMUSG00000032548	Slco2a1	12.22	5.29	-1.2079	0.0587	E2
ENSMUSG00000063838	Cdc42ep5	6.54	2.61	-1.32524	0.0639	E2
ENSMUSG00000024913	Lrp5	14.93	5.83	-1.35665	0.0689	E2
ENSMUSG00000057722	Lepr	114.15	18.23	-2.64654	0.00176	E2
ENSMUSG00000057465	Saa2	273.77	1997.22	2.86696	0.039	Hepatocytes
ENSMUSG00000061540	Orm2	10.67	68.48	2.68212	0.0192	Hepatocytes
ENSMUSG00000029171	Pgm1	1.46	6.94	2.24897	0.00101	Hepatocytes
ENSMUSG00000027559	Car3	115.94	432.08	1.89792	0.0147	Hepatocytes
ENSMUSG00000034926	Dhcr24	8.22	29.6	1.84839	0.00992	Hepatocytes
ENSMUSG00000024975	Pdcd4	70.61	215.79	1.61168	0.00047	Hepatocytes
ENSMUSG00000027907	S100a11	6.4	16.72	1.38543	0.0235	Hepatocytes
ENSMUSG00000064294	Aox3	62.58	154.86	1.30719	0.000213	Hepatocytes
ENSMUSG00000020922	Lsm12	37.29	85.04	1.18935	0.0042	Hepatocytes
ENSMUSG00000022383	Ppara	174.44	397.11	1.18681	0.00106	Hepatocytes
ENSMUSG00000060613	Cyp2c70	59.65	129.56	1.11903	0.0584	Hepatocytes
ENSMUSG00000060143		10.89	23.55	1.11272	0.0416	Hepatocytes
ENSMUSG00000040017	Saa4	318.68	683.91	1.1017	0.0209	Hepatocytes
ENSMUSG00000043681	Fam25c	127.83	273.51	1.09737	0.0736	Hepatocytes
ENSMUSG00000025317	Car5a	56.1	120.02	1.0972	0.0209	Hepatocytes
ENSMUSG00000028522	Mier1	53.08	111.87	1.07558	0.00936	Hepatocytes
ENSMUSG00000027364	Usp50	22.13	45.81	1.04966	0.0296	Hepatocytes
ENSMUSG00000030122	Ptms	127.34	262.5	1.04363	0.0126	Hepatocytes
ENSMUSG00000031996	Aplp2	146.12	296.99	1.02326	8.63e-05	Hepatocytes
ENSMUSG00000016756	Cmah	112.48	228.39	1.02183	0.000462	Hepatocytes
ENSMUSG00000049091	Sephs2	27.67	55.21	0.996607	0.0896	Hepatocytes
ENSMUSG00000029153	Ociad2	22.97	45.23	0.977529	0.0186	Hepatocytes
ENSMUSG00000022149	C9	151.57	297.72	0.973972	0.00499	Hepatocytes
ENSMUSG00000020609	Apob	1252.91	2439.04	0.961031	0.0324	Hepatocytes
ENSMUSG00000037071	Scd1	2563.14	4910.02	0.937817	0.0723	Hepatocytes
ENSMUSG00000029623	Pdap1	143.97	274.52	0.931143	0.0101	Hepatocytes
ENSMUSG00000025545	Clybl	72.84	138.43	0.926354	0.00375	Hepatocytes
ENSMUSG00000039114	Nrn1	32.79	61.18	0.899804	0.0545	Hepatocytes
ENSMUSG00000003617	Cp	907	1637.73	0.852523	0.00631	Hepatocytes
ENSMUSG00000027422	Rrbp1	681.6	1207.15	0.824608	0.00518	Hepatocytes
ENSMUSG00000007656	Arpp19	200.58	345.12	0.78292	0.0102	Hepatocytes
ENSMUSG00000021539	Lect2	211.1	360.15	0.770671	0.0423	Hepatocytes
ENSMUSG00000028553	Angptl3	405.51	678.6	0.742824	0.00102	Hepatocytes
ENSMUSG00000022304	Dpys	187.22	312.83	0.740644	0.0139	Hepatocytes
ENSMUSG00000038641	Akr1d1	35.58	59.3	0.736966	0.0705	Hepatocytes
ENSMUSG00000020072	Pbld2	189.4	311.91	0.719693	0.0178	Hepatocytes
ENSMUSG00000003119	Cdk12	49.74	80.66	0.697447	0.0279	Hepatocytes
ENSMUSG00000036932	Aifm1	126.23	204.22	0.694069	0.0178	Hepatocytes
ENSMUSG00000028788	Ptp4a2	552.27	840.75	0.606303	0.00467	Hepatocytes
ENSMUSG00000073155	1810058I24Rik	263.45	397.12	0.592046	0.0809	Hepatocytes
ENSMUSG00000052595	A1cf	179.94	270.91	0.590298	0.0805	Hepatocytes
ENSMUSG00000028194	Ddah1	158.45	226.87	0.517838	0.0175	Hepatocytes
ENSMUSG00000089678	Agxt2	439.5	627.12	0.512878	0.0613	Hepatocytes
ENSMUSG00000064345	ND2	10010.6	14264.5	0.510906	0.0364	Hepatocytes
ENSMUSG00000027366	Sppl2a	113.97	161.76	0.505201	0.0261	Hepatocytes
ENSMUSG00000046329	Slc25a23	72.95	102.64	0.492613	0.0143	Hepatocytes
ENSMUSG00000039067	Psmd7	176.38	245.39	0.476389	0.085	Hepatocytes
ENSMUSG00000070704	Ugt2b36	238.95	323.68	0.437859	0.0473	Hepatocytes
ENSMUSG00000037366	Pafah2	151.72	204.72	0.432241	0.0286	Hepatocytes
ENSMUSG00000054226	Tprkb	279.76	374.56	0.421007	0.0688	Hepatocytes
ENSMUSG00000034285	Nipsp1	417.94	553.15	0.404375	0.0102	Hepatocytes
ENSMUSG00000020368	Canx	376.1	478.26	0.346679	0.0446	Hepatocytes
ENSMUSG00000020321	Mdh1	740.38	603.19	-0.295653	0.079	Hepatocytes
ENSMUSG00000030335	Mrpl51	197.09	158.81	-0.311553	0.0662	Hepatocytes
ENSMUSG00000020307	Cdc34	176.98	137.91	-0.359859	0.0983	Hepatocytes
ENSMUSG00000015846	Rxra	738.66	574.53	-0.362528	0.0226	Hepatocytes
ENSMUSG00000060073	Psma3	221.24	171.1	-0.370772	0.0149	Hepatocytes
ENSMUSG00000015092	Edf1	394.74	300.78	-0.392194	0.0351	Hepatocytes
ENSMUSG00000041881	Ndufa7	281.93	211.32	-0.415908	0.00577	Hepatocytes
ENSMUSG00000035041	Creb3l3	667.39	499.86	-0.417006	0.0858	Hepatocytes
ENSMUSG00000026295	Spp2	212.46	157.52	-0.431656	0.0298	Hepatocytes
ENSMUSG00000020029	Nudt4	627.12	464.79	-0.432163	0.0037	Hepatocytes
ENSMUSG00000025204	Ndufb8	1207.73	873.75	-0.467006	0.051	Hepatocytes
ENSMUSG00000019494	Cops6	136.58	98.6	-0.470087	0.00834	Hepatocytes
ENSMUSG00000023829	Slc22a1	347.2	248.04	-0.485194	0.0705	Hepatocytes
ENSMUSG00000025651	Uqcrc1	235	167.44	-0.489017	0.0782	Hepatocytes
ENSMUSG00000000049	Apoh	2452.11	1744.92	-0.490863	0.0361	Hepatocytes
ENSMUSG00000021577	Sdha	319.93	227.39	-0.492587	0.00537	Hepatocytes
ENSMUSG00000021764	Ndufs4	141.05	100.25	-0.492604	0.00855	Hepatocytes
ENSMUSG00000022354	Ndufb9	1186.67	842.88	-0.49352	0.0895	Hepatocytes
ENSMUSG00000031844	Hsd17b2	98.03	69.25	-0.501409	0.0674	Hepatocytes
ENSMUSG00000001123	Lgals9	122.36	86.3	-0.5037	0.00807	Hepatocytes
ENSMUSG00000028648	Ndufs5	195.55	137.44	-0.508736	0.0191	Hepatocytes
ENSMUSG00000029198	Grpel1	285.48	200.18	-0.512092	0.00561	Hepatocytes
ENSMUSG00000027222	Pex16	129.89	90.83	-0.51605	0.0575	Hepatocytes
ENSMUSG00000000876	Pxmp4	146.75	102.59	-0.51647	0.00834	Hepatocytes
ENSMUSG00000024583	Txnl1	118.42	82.08	-0.52881	0.00325	Hepatocytes
ENSMUSG00000031059	Ndufb11	232.58	160.56	-0.534615	0.0135	Hepatocytes
ENSMUSG00000034566	Atp5h	478.37	327.52	-0.546544	0.00211	Hepatocytes
ENSMUSG00000036257	Pnpla8	103.41	70.48	-0.55309	0.0432	Hepatocytes
ENSMUSG00000032387	Rbpms2	367.12	249.11	-0.559469	0.0125	Hepatocytes
ENSMUSG00000015806	Qdpr	533.2	361.78	-0.559564	0.0354	Hepatocytes
ENSMUSG00000003072	Atp5d	436.46	295.88	-0.560837	0.0904	Hepatocytes
ENSMUSG00000041697	Cox6a1	576.95	388.33	-0.571163	0.0152	Hepatocytes
ENSMUSG00000024386	Proc	523.41	351.91	-0.572735	0.0313	Hepatocytes
ENSMUSG00000025781	Atp5c1	477.16	319.49	-0.578702	0.00488	Hepatocytes
ENSMUSG00000039956	Mrap	96.89	64.86	-0.579019	0.0501	Hepatocytes
ENSMUSG00000024132	Eci1	259.66	173.53	-0.581439	0.0521	Hepatocytes
ENSMUSG00000072115	Ang	528	350.14	-0.592606	0.0772	Hepatocytes
ENSMUSG00000067235	H2-Q10	2617.48	1731.19	-0.596414	0.0337	Hepatocytes
ENSMUSG00000027599	Armc1	216.11	142.92	-0.596558	0.00371	Hepatocytes
ENSMUSG00000020884	Asgr1	4342.91	2871.33	-0.596943	0.0729	Hepatocytes
ENSMUSG00000044894	Uqcrq	1035.69	683.97	-0.598587	0.0131	Hepatocytes
ENSMUSG00000020386	Sar1b	150.98	99.51	-0.601444	0.0232	Hepatocytes
ENSMUSG00000024228	Nudt12	84.94	55.74	-0.607731	0.0369	Hepatocytes
ENSMUSG00000025481	Urah	489.71	321.35	-0.607782	0.0386	Hepatocytes
ENSMUSG00000020053	Igf1	1183.26	774.83	-0.610815	0.0166	Hepatocytes
ENSMUSG00000021496	Pcbd2	112.8	73.67	-0.614618	0.0957	Hepatocytes
ENSMUSG00000013593	Ndufs2	354.16	230.2	-0.621513	0.0245	Hepatocytes
ENSMUSG00000019689	Fmc1	369	239.53	-0.623414	0.00455	Hepatocytes
ENSMUSG00000039197	Adk	678.38	439.59	-0.625935	0.00713	Hepatocytes
ENSMUSG00000063694	Cycs	230.69	149.06	-0.630062	0.00117	Hepatocytes
ENSMUSG00000027249	F2	7395.23	4774.58	-0.631221	0.0189	Hepatocytes
ENSMUSG00000046756	Mrps7	68.3	44.08	-0.631761	0.0672	Hepatocytes
ENSMUSG00000033416	Gucd1	127.33	82.12	-0.632767	0.00644	Hepatocytes
ENSMUSG00000031969	Acad8	90.36	58.23	-0.633922	0.0257	Hepatocytes
ENSMUSG00000041012	Cmtm8	324.74	208.94	-0.636196	0.000438	Hepatocytes
ENSMUSG00000031782	Coq9	57.43	36.89	-0.638575	0.00805	Hepatocytes
ENSMUSG00000020182	Ddc	264.41	169.17	-0.644303	0.0354	Hepatocytes
ENSMUSG00000070493	Chchd2	10095.1	6439.92	-0.648541	0.00437	Hepatocytes
ENSMUSG00000035637	Grhpr	736.81	469.61	-0.64983	0.0522	Hepatocytes
ENSMUSG00000054630	Ugt2b5	262.11	166.9	-0.651188	0.00309	Hepatocytes
ENSMUSG00000000753	Serpinf1	171.91	109.39	-0.652173	0.0117	Hepatocytes
ENSMUSG00000030629	Zfand6	496.24	314.98	-0.655778	0.00048	Hepatocytes
ENSMUSG00000032527	Pccb	127.56	80.54	-0.663399	0.0241	Hepatocytes
ENSMUSG00000028792	Ak2	795.61	502.33	-0.663426	0.0405	Hepatocytes
ENSMUSG00000035885	Cox8a	568.88	356.65	-0.673615	0.00955	Hepatocytes
ENSMUSG00000028603	Scp2	4052.27	2539.41	-0.674237	0.000579	Hepatocytes
ENSMUSG00000032081	Apoc3	2246.99	1406.2	-0.676192	0.00892	Hepatocytes
ENSMUSG00000036880	Acaa2	1603.31	996.63	-0.685923	0.0333	Hepatocytes
ENSMUSG00000037542	Aldh8a1	330.4	204.3	-0.693524	0.00676	Hepatocytes
ENSMUSG00000025127	Gcgr	538.02	332.54	-0.694132	0.0636	Hepatocytes
ENSMUSG00000022464	Slc38a4	2347.79	1449.13	-0.696116	0.0029	Hepatocytes
ENSMUSG00000023921	Mut	175.72	108.35	-0.697579	0.0036	Hepatocytes
ENSMUSG00000064215	Ifi27	517.39	319.01	-0.697651	0.058	Hepatocytes
ENSMUSG00000020741	Cluh	637.26	391.38	-0.703312	0.00169	Hepatocytes
ENSMUSG00000025196	Cpn1	302.08	185.1	-0.706626	0.00294	Hepatocytes
ENSMUSG00000022450	Ndufa6	841.4	510.47	-0.720966	0.000314	Hepatocytes
ENSMUSG00000020089	Ppa1	842.94	510.41	-0.723773	0.00412	Hepatocytes
ENSMUSG00000015083	C8g	286.94	173.54	-0.725481	0.0438	Hepatocytes
ENSMUSG00000033610	Pank1	533.41	319.99	-0.737218	0.0104	Hepatocytes
ENSMUSG00000035674	Ndufa3	240.41	144.01	-0.739328	0.000109	Hepatocytes
ENSMUSG00000032047	Acat1	642.94	382.54	-0.749073	0.00889	Hepatocytes
ENSMUSG00000033845	Mrpl15	77.27	45.9	-0.751414	0.00553	Hepatocytes
ENSMUSG00000027495	Fam210b	274.3	162.73	-0.753274	0.00698	Hepatocytes
ENSMUSG00000021807	Rtraf	97.57	57.63	-0.759618	0.0269	Hepatocytes
ENSMUSG00000040706	Agmat	221.4	130.36	-0.764154	0.0215	Hepatocytes
ENSMUSG00000024391	Apom	489.12	287.59	-0.766175	0.0652	Hepatocytes
ENSMUSG00000064363	ND4	23423.2	13748.2	-0.768691	0.00186	Hepatocytes
ENSMUSG00000020444	Guk1	99.36	57.73	-0.783344	0.00122	Hepatocytes
ENSMUSG00000030884	Uqcrc2	321.29	186.38	-0.785629	0.00561	Hepatocytes
ENSMUSG00000074882	Cyp2c68	66.41	38.45	-0.788417	0.0484	Hepatocytes
ENSMUSG00000029066	Mrpl20	73.42	42.33	-0.794493	0.0211	Hepatocytes
ENSMUSG00000033022	Cdo1	5538.55	3189.03	-0.796391	0.00107	Hepatocytes
ENSMUSG00000036216	Leap2	138.19	79.44	-0.798716	0.0299	Hepatocytes
ENSMUSG00000020003	Pex7	50.9	29.11	-0.806151	0.0123	Hepatocytes
ENSMUSG00000026664	Phyh	3737.49	2130.39	-0.810952	0.00054	Hepatocytes
ENSMUSG00000037722	Gnpt1	55.2	31.35	-0.816203	0.00433	Hepatocytes
ENSMUSG00000046352	Gjb2	232.11	131.62	-0.81843	0.00217	Hepatocytes
ENSMUSG00000024099	Ndufv2	185.23	104.91	-0.820166	0.00705	Hepatocytes
ENSMUSG00000026715	Serpinc1	2979.38	1679.05	-0.827367	0.000338	Hepatocytes
ENSMUSG00000020534	Shmt1	526.64	296.25	-0.830002	0.0188	Hepatocytes
ENSMUSG00000033898	Cfhr2	85.86	48.1	-0.835949	0.00505	Hepatocytes
ENSMUSG00000016833	Mrps18c	42.13	23.54	-0.839734	0.0211	Hepatocytes
ENSMUSG00000001666	Ddt	1251.03	698.61	-0.840557	0.0155	Hepatocytes
ENSMUSG00000025260	Hsd17b10	410.85	229.33	-0.841187	0.0237	Hepatocytes
ENSMUSG00000079015	Serpi1c	1807.54	1003.8	-0.848556	0.042	Hepatocytes
ENSMUSG00000022821	Hgd	891.91	495.19	-0.848916	0.0347	Hepatocytes
ENSMUSG00000072704	Smim10l1	167.21	92.8	-0.849464	0.0683	Hepatocytes
ENSMUSG00000058022	Adtrp	1081.2	597.73	-0.855068	0.00305	Hepatocytes
ENSMUSG00000036751	Cox6b1	748	413.52	-0.855081	0.00101	Hepatocytes
ENSMUSG00000027597	Ahcy	470.59	258.07	-0.866708	0.0176	Hepatocytes
ENSMUSG00000063787	Chchd1	134.12	73.34	-0.870852	0.0463	Hepatocytes
ENSMUSG00000042118	Bhmt2	230.83	125.63	-0.87765	0.00239	Hepatocytes
ENSMUSG00000024785	Rcl1	1764.77	960.45	-0.877698	0.00198	Hepatocytes
ENSMUSG00000027679	Djc19	86.81	47.15	-0.880603	0.0421	Hepatocytes
ENSMUSG00000019851	Perp	190.56	103.35	-0.882707	0.00941	Hepatocytes
ENSMUSG00000006818	Sod2	460.32	249.25	-0.885044	0.0164	Hepatocytes
ENSMUSG00000061518	Cox5b	222.17	118.38	-0.908239	0.000335	Hepatocytes
ENSMUSG00000048856	Slc25a47	2409.7	1283.18	-0.90913	0.0369	Hepatocytes
ENSMUSG00000069805	Fbp1	556.26	295.16	-0.914262	0.00329	Hepatocytes
ENSMUSG00000017950	Hnf4a	211.27	111.5	-0.922044	0.00344	Hepatocytes
ENSMUSG00000027282	Mtch2	1231.12	649.1	-0.923459	0.00294	Hepatocytes
ENSMUSG00000062762	Ei24	1169	613.38	-0.930422	0.000249	Hepatocytes
ENSMUSG00000046598	Bdh1	851.69	441.46	-0.948046	0.00267	Hepatocytes
ENSMUSG00000010025	Aldh3a2	159.25	82.36	-0.951278	0.0798	Hepatocytes
ENSMUSG00000022551	Cyc1	79.3	40.93	-0.954162	0.00502	Hepatocytes
ENSMUSG00000021620	Acot12	198.41	102.12	-0.958219	0.00119	Hepatocytes
ENSMUSG00000020777	Acox1	2652.49	1362.98	-0.960583	0.00271	Hepatocytes
ENSMUSG00000028671	Gale	8.42	4.3	-0.969484	0.0595	Hepatocytes
ENSMUSG00000022820	Ndufb4	143.59	72.74	-0.981134	0.0319	Hepatocytes
ENSMUSG00000015890	Amdhd1	173.13	87.27	-0.988298	0.00185	Hepatocytes
ENSMUSG00000078566	Bnip3	395.88	198.02	-0.999417	0.000807	Hepatocytes
ENSMUSG00000062683	Atp5g2	159.28	79.62	-1.00036	0.00457	Hepatocytes
ENSMUSG00000032271	Nnmt	381.79	190.81	-1.00064	0.0472	Hepatocytes
ENSMUSG00000071177	Serpi1d	2248.14	1121.96	-1.00271	0.0164	Hepatocytes
ENSMUSG00000034341	Wbp2	145.97	72.76	-1.00445	0.00443	Hepatocytes
ENSMUSG00000011305	Plin5	546.52	271.85	-1.00746	0.0204	Hepatocytes
ENSMUSG00000028307	Aldob	6358.43	3159.71	-1.00888	0.000462	Hepatocytes
ENSMUSG00000018102	Hist1h2bc	235	116.77	-1.00899	0.0178	Hepatocytes
ENSMUSG00000027673	Ndufb5	334.45	166.1	-1.00974	0.00554	Hepatocytes
ENSMUSG00000028127	Abcd3	909.64	446.08	-1.02799	0.0155	Hepatocytes
ENSMUSG00000026170	Cyp27a1	112.25	55	-1.02921	0.0649	Hepatocytes
ENSMUSG00000015671	Psma2	252.9	123.58	-1.03312	0.00872	Hepatocytes
ENSMUSG00000079316	Rab9	36.61	17.87	-1.0347	0.00611	Hepatocytes
ENSMUSG00000030869	Ndufab1	377.07	183.55	-1.03866	0.000405	Hepatocytes
ENSMUSG00000074768	Bhmt	4560.94	2218.17	-1.03996	0.0029	Hepatocytes
ENSMUSG00000022110	Sucla2	206.89	100.26	-1.04512	0.000548	Hepatocytes
ENSMUSG00000026511	Srp9	89.57	43.22	-1.05132	0.0225	Hepatocytes
ENSMUSG00000003721	Insig2	1302.06	624.76	-1.05942	0.00503	Hepatocytes
ENSMUSG00000037798	Mat1a	21663.7	10394.3	-1.05948	0.00315	Hepatocytes
ENSMUSG00000064341	ND1	6355.72	3047.77	-1.0603	0.000167	Hepatocytes
ENSMUSG00000034371	Tkfc	364.83	174.71	-1.06226	8.63e-05	Hepatocytes
ENSMUSG00000057400	Ces1c	2782.06	1305.5	-1.09155	0.00493	Hepatocytes
ENSMUSG00000057880	Abat	299.29	139.86	-1.09756	0.00157	Hepatocytes
ENSMUSG00000047260	Emc6	383.49	178.38	-1.10424	0.000734	Hepatocytes
ENSMUSG00000029630	Cyp3a25	343.53	159.74	-1.10471	0.0834	Hepatocytes
ENSMUSG00000002588	Pon1	678.17	312.83	-1.11627	0.00803	Hepatocytes
ENSMUSG00000020258	Glyctk	42.39	19.37	-1.1299	0.0279	Hepatocytes
ENSMUSG00000030711	Sult1a1	567.23	255.55	-1.15033	0.00523	Hepatocytes
ENSMUSG00000034528	Hsd17b13	1681.24	743.14	-1.17782	0.0129	Hepatocytes
ENSMUSG00000022253	dk2	161.13	70.54	-1.19171	0.00635	Hepatocytes
ENSMUSG00000021884	Hacl1	151.71	65.97	-1.20143	0.00814	Hepatocytes
ENSMUSG00000029669	Tspan12	174.89	75.97	-1.20295	0.00293	Hepatocytes
ENSMUSG00000059447	Hadhb	258.57	111.06	-1.21922	0.00219	Hepatocytes
ENSMUSG00000024990	Rbp4	4927.85	2113.43	-1.22137	8.63e-05	Hepatocytes
ENSMUSG00000044005	Gls2	320.03	136.54	-1.22888	0.00493	Hepatocytes
ENSMUSG00000032079	Apoa5	2075.97	883.01	-1.23328	0.00192	Hepatocytes
ENSMUSG00000033429	Mcee	74.44	31.63	-1.23478	0.0409	Hepatocytes
ENSMUSG00000022235	Cmbl	300.85	127.49	-1.23866	0.000438	Hepatocytes
ENSMUSG00000027099	Mtx2	25.31	10.67	-1.24615	0.045	Hepatocytes
ENSMUSG00000000563	Atp5f1	413.79	174.37	-1.24675	0.00122	Hepatocytes
ENSMUSG00000026568	Mpc2	567.32	238.08	-1.25272	0.00054	Hepatocytes
ENSMUSG00000021520	Uqcrb	555.68	232.18	-1.25901	0.00181	Hepatocytes
ENSMUSG00000004264	Phb2	1214.19	497.45	-1.28737	0.000249	Hepatocytes
ENSMUSG00000023057	Fabp2	160.07	65.46	-1.29002	0.00281	Hepatocytes
ENSMUSG00000026272	Agxt	458.65	184.69	-1.31229	0.00323	Hepatocytes
ENSMUSG00000070644	Etnk2	1055.39	424.46	-1.31408	0.0048	Hepatocytes
ENSMUSG00000061904	Slc25a3	596.7	230.73	-1.3708	8.63e-05	Hepatocytes
ENSMUSG00000025732	Mcrip2	55.42	20.61	-1.42706	0.00996	Hepatocytes
ENSMUSG00000031482	Slc25a15	866.16	319.82	-1.43737	1e-08	Hepatocytes
ENSMUSG00000021135	Slc10a1	194.06	71.42	-1.4421	0.003	Hepatocytes
ENSMUSG00000039323	Igfbp2	2922.35	1061.08	-1.4616	0.00736	Hepatocytes
ENSMUSG00000032080	Apoa4	435.53	152.41	-1.51481	0.01	Hepatocytes
ENSMUSG00000038375	Trp53inp2	143.15	48.97	-1.54756	0.0264	Hepatocytes
ENSMUSG00000066154	Mup3	1187.08	406.04	-1.54772	0.00885	Hepatocytes
ENSMUSG00000026866	Kynu	85.66	29.23	-1.55117	8.63e-05	Hepatocytes
ENSMUSG00000071528	Usmg5	239.7	81.77	-1.55159	0.0023	Hepatocytes
ENSMUSG00000024158	Hagh	154.44	52.18	-1.56548	0.0048	Hepatocytes
ENSMUSG00000066153	Mup21	25.31	8.18	-1.62953	0.00271	Hepatocytes
ENSMUSG00000058207	Serpi3k	13660.5	4318.76	-1.66132	0.000338	Hepatocytes
ENSMUSG00000025533	Asl	616.58	188.81	-1.70735	0.00101	Hepatocytes
ENSMUSG00000032349	Elovl5	1759.38	485.12	-1.85865	0.000371	Hepatocytes
ENSMUSG00000025190	Got1	1119.12	285.41	-1.97126	0.00102	Hepatocytes
ENSMUSG00000078650	G6pc	198.53	50.5	-1.975	0.00148	Hepatocytes
ENSMUSG00000072849	Serpi1e	365.56	82.34	-2.15044	0.0186	Hepatocytes
ENSMUSG00000001670	Tat	82.61	18.07	-2.19272	0.0458	Hepatocytes
ENSMUSG00000028179	Cth	471.88	68.21	-2.79036	0.000141	Hepatocytes
ENSMUSG00000001506	Col1a1	8.44	61.62	2.86808	0.0024	HSC
ENSMUSG00000048388	Fam171b	2.2	12.08	2.45705	0.000109	HSC
ENSMUSG00000021508	Cxcl14	2.84	14.53	2.35507	0.0151	HSC
ENSMUSG00000022894	Adamts5	5.64	28.85	2.3548	0.00131	HSC
ENSMUSG00000021838	Samd4	4.56	21.4	2.23051	0.00132	HSC
ENSMUSG00000068220	Lgals1	70.43	330.08	2.22855	0.000921	HSC
ENSMUSG00000027204	Fbn1	1.75	8.19	2.22651	0.00187	HSC
ENSMUSG00000027848	Olfml3	4.52	20.9	2.20911	0.000625	HSC
ENSMUSG00000020473	Aebp1	1.24	5.63	2.18279	0.00186	HSC
ENSMUSG00000022665	Ccdc80	21.95	96.16	2.13122	0.000109	HSC
ENSMUSG00000001555	Fkbp10	4.23	18.18	2.10362	0.00202	HSC
ENSMUSG00000026043	Col3a1	7.78	32.75	2.07365	0.011	HSC
ENSMUSG00000024909	Efemp2	1.91	7.97	2.06101	0.00062	HSC
ENSMUSG00000029661	Col1a2	9.73	38.85	1.9974	0.00553	HSC
ENSMUSG00000026072	Il1r1	9.83	39.14	1.99338	0.00337	HSC
ENSMUSG00000020814	Mxra7	4.68	18.48	1.98138	0.00659	HSC
ENSMUSG00000020810	Cygb	69.92	270.22	1.95036	0.000109	HSC
ENSMUSG00000024063	Lbh	34.87	132.73	1.92844	1e-08	HSC
ENSMUSG00000026574	Dpt	11.71	43.42	1.89062	0.00169	HSC
ENSMUSG00000030717	Nupr1	8.41	30.83	1.87416	0.00076	HSC
ENSMUSG00000039542	Ncam1	3	10.82	1.85067	0.0266	HSC
ENSMUSG00000006205	Htra1	2.95	10.56	1.83982	0.00481	HSC
ENSMUSG00000005397	Nid1	16.91	58.94	1.80137	0.00132	HSC
ENSMUSG00000031740	Mmp2	2.63	8.91	1.76036	0.017	HSC
ENSMUSG00000030208	Emp1	1.46	4.76	1.70499	0.013	HSC
ENSMUSG00000052516	Robo2	3.57	11.51	1.68889	0.00683	HSC
ENSMUSG00000036390	Gadd45a	1.94	6.2	1.67621	0.00666	HSC
ENSMUSG00000043336	Filip1l	13.79	42.77	1.63298	0.00339	HSC
ENSMUSG00000031529	Tnks	7.68	23.74	1.62814	0.0121	HSC
ENSMUSG00000026748	Plxdc2	4.83	14.93	1.62812	0.0117	HSC
ENSMUSG00000037419	Endod1	4.45	13.48	1.59894	0.0222	HSC
ENSMUSG00000056025	Clca3a1	7.95	24.01	1.59461	0.00371	HSC
ENSMUSG00000029061	Mmp23	4.05	12.09	1.57782	0.058	HSC
ENSMUSG00000079037	Prnp	19.57	58.03	1.56816	8.63e-05	HSC
ENSMUSG00000022816	Fstl1	20.82	61.61	1.56519	1e-08	HSC
ENSMUSG00000017466	Timp2	100.5	295.67	1.55679	0.00074	HSC
ENSMUSG00000006360	Crip1	12.77	37.29	1.54603	0.00319	HSC
ENSMUSG00000018593	Sparc	183.57	534.27	1.54124	0.000415	HSC
ENSMUSG00000031328	Fl	38.95	110.18	1.50017	0.000822	HSC
ENSMUSG00000012428	Steap4	15.67	43.78	1.48227	0.00559	HSC
ENSMUSG00000028464	Tpm2	6.82	18.3	1.424	0.0234	HSC
ENSMUSG00000041801	Phlda3	8.28	21.98	1.40849	0.0163	HSC
ENSMUSG00000038400	Pmepa1	12.09	31.93	1.4011	0.0101	HSC
ENSMUSG00000018339	Gpx3	14.04	36.83	1.39134	0.0727	HSC
ENSMUSG00000024501	Dpysl3	3.22	8.38	1.37989	0.0474	HSC
ENSMUSG00000040118	Cac2d1	3.36	8.5	1.339	0.1	HSC
ENSMUSG00000020282	Rhbdf1	6.21	15.64	1.33258	0.0324	HSC
ENSMUSG00000040612	Ildr2	54.91	136.86	1.31756	8.63e-05	HSC
ENSMUSG00000032366	Tpm1	51.4	127.97	1.31597	0.00516	HSC
ENSMUSG00000027864	Ptgfrn	2.62	6.52	1.31531	0.0394	HSC
ENSMUSG00000022371	Col14a1	36.67	91.03	1.31174	0.00101	HSC
ENSMUSG00000031502	Col4a1	44.38	109.18	1.29873	0.000535	HSC
ENSMUSG00000027004	Frzb	14.77	35.05	1.24674	0.0334	HSC
ENSMUSG00000072812	Ahk2	4.42	10.34	1.22612	0.0536	HSC
ENSMUSG00000031253	Srpx2	3.54	8.22	1.21539	0.0982	HSC
ENSMUSG00000022090	Pdlim2	28.86	66.29	1.19972	0.000579	HSC
ENSMUSG00000031375	Bgn	839.35	1891.6	1.17226	0.00506	HSC
ENSMUSG00000036545	Adamts2	14.38	32.31	1.16792	0.0286	HSC
ENSMUSG00000028268	Gbp3	9.24	20.29	1.1348	0.00853	HSC
ENSMUSG00000022324	Matn2	3.26	7.03	1.10865	0.0526	HSC
ENSMUSG00000030987	Stim1	18.32	38.82	1.08338	0.0603	HSC
ENSMUSG00000016494	Cd34	5.93	12.54	1.08043	0.0276	HSC
ENSMUSG00000063450	Syne2	60.93	128.09	1.07193	0.00274	HSC
ENSMUSG00000040253	Gbp7	28	58.35	1.05931	0.0102	HSC
ENSMUSG00000026365	Cfh	146.03	303.6	1.05591	0.0745	HSC
ENSMUSG00000030605	Mfge8	184.19	374.75	1.02473	0.0137	HSC
ENSMUSG00000022272	Myo10	21.93	44.5	1.0209	0.0176	HSC
ENSMUSG00000026335	Pam	112.85	228.53	1.01798	0.00203	HSC
ENSMUSG00000022636	Alcam	57.92	115.75	0.998879	0.0125	HSC
ENSMUSG00000023367	Tmem176a	85.9	167.68	0.964981	0.0155	HSC
ENSMUSG00000025006	Sorbs1	12.22	23.79	0.961111	0.0974	HSC
ENSMUSG00000027188	Pamr1	14.15	26.67	0.914416	0.032	HSC
ENSMUSG00000020044	Timp3	6.96	12.88	0.887973	0.0119	HSC
ENSMUSG00000025491	Ifitm1	15.26	28.21	0.886452	0.0107	HSC
ENSMUSG00000058571	Gpc6	7.82	14.43	0.883831	0.0132	HSC
ENSMUSG00000039357	Fut11	10.19	18.68	0.87434	0.013	HSC
ENSMUSG00000029701	Rbm28	48.41	88.7	0.873629	0.00127	HSC
ENSMUSG00000032194	Kank2	17.85	32.15	0.848895	0.0215	HSC
ENSMUSG00000004044	Cavin1	113.98	203.5	0.836248	0.0541	HSC
ENSMUSG00000020422	Tns3	15.09	26.8	0.82864	0.0123	HSC
ENSMUSG00000023249	Parp3	72.34	125.77	0.797922	0.0244	HSC
ENSMUSG00000024299	Adamts10	7.01	11.72	0.741486	0.0507	HSC
ENSMUSG00000005973	Rcn1	12.69	20.68	0.704544	0.000734	HSC
ENSMUSG00000019929	Dcn	360.35	563.41	0.644786	0.045	HSC
ENSMUSG00000072941	Sod3	43.41	67.24	0.631292	0.0625	HSC
ENSMUSG00000015932	Dstn	406.71	617.12	0.601551	0.0113	HSC
ENSMUSG00000026782	Abi2	17.01	25.71	0.595946	0.0773	HSC
ENSMUSG00000029185	Fam114a1	35.47	49.57	0.482868	0.0903	HSC
ENSMUSG00000021540	Smad5	79.16	108.6	0.456181	0.0968	HSC
ENSMUSG00000030527	Crtc3	32.33	43.69	0.43443	0.0527	HSC
ENSMUSG00000029761	Cald1	1099.09	1464.5	0.414099	0.0397	HSC
ENSMUSG00000025921	Rdh10	42.23	28.71	-0.556715	0.0654	HSC
ENSMUSG00000055172	C1ra	313.05	211.92	-0.562873	0.0143	HSC
ENSMUSG00000017493	Igfbp4	2480.03	1595.9	-0.635987	0.0195	HSC
ENSMUSG00000033863	Klf9	362.31	232.38	-0.640739	0.0387	HSC
ENSMUSG00000028641	P3h1	28.71	17.8	-0.689676	0.0296	HSC
ENSMUSG00000029467	Atp2a2	156.11	87.88	-0.828956	0.000109	HSC
ENSMUSG00000041483	Zfp281	24.47	13.64	-0.84317	0.0858	HSC
ENSMUSG00000049115	Agtr1a	122.16	55.69	-1.13328	0.00122	HSC
ENSMUSG00000020186	Csrp2	130.13	58.52	-1.15295	0.00118	HSC
ENSMUSG00000016194	Hsd11b1	432.85	188.7	-1.19777	0.00606	HSC
ENSMUSG00000086320		54.59	21.32	-1.35643	0.0502	HSC
ENSMUSG00000025151	Maged1	50.27	18.76	-1.42204	0.00209	HSC
ENSMUSG00000029816	Gpnmb	3.91	82.93	4.40665	8.63e-05	MC1
ENSMUSG00000049723	Mmp12	4.63	44.52	3.26537	0.00048	MC1
ENSMUSG00000035439	Haus8	9.55	64.3	2.75125	0.000548	MC1
ENSMUSG00000024672	Ms4a7	3.21	19.85	2.62849	0.000912	MC1
ENSMUSG00000045763	Basp1	7.9	45.04	2.51128	8.63e-05	MC1
ENSMUSG00000026956	Uap1l1	13.3	71.7	2.43055	0.00074	MC1
ENSMUSG00000030789	Itgax	4.68	24.86	2.40925	0.00102	MC1
ENSMUSG00000042129	Rassf4	10.83	49.75	2.19966	0.000213	MC1
ENSMUSG00000056737	Capg	10.91	49.86	2.19223	0.000109	MC1
ENSMUSG00000048779	P2ry6	4.21	19.05	2.1779	0.0026	MC1
ENSMUSG00000064210	Ano6	4.87	21.59	2.14837	1e-08	MC1
ENSMUSG00000046805	Mpeg1	26.32	112.98	2.10184	0.00147	MC1
ENSMUSG00000018008	Cyth4	11.96	51.29	2.10046	0.000141	MC1
ENSMUSG00000048612	Myof	10.84	46.42	2.09838	0.000338	MC1
ENSMUSG00000024737	Slc15a3	3.18	13.09	2.04137	0.00642	MC1
ENSMUSG00000003484	Cyp4f18	2.37	9.67	2.02863	0.000338	MC1
ENSMUSG00000053318	Slamf8	11.63	47.14	2.0191	0.000213	MC1
ENSMUSG00000072620	Slfn2	18.5	74.66	2.01281	0.000109	MC1
ENSMUSG00000050335	Lgals3	34.06	135.57	1.99289	0.000213	MC1
ENSMUSG00000052336	Cx3cr1	14.06	55.23	1.97386	0.00111	MC1
ENSMUSG00000020272	Stk10	5.6	21.96	1.97138	0.00095	MC1
ENSMUSG00000021886	Gpr65	4.6	17.84	1.95541	0.00422	MC1
ENSMUSG00000022148	Fyb	27.35	103.74	1.92336	0.00156	MC1
ENSMUSG00000015568	Lpl	114.4	431.61	1.91564	0.000452	MC1
ENSMUSG00000026600	Soat1	9.49	35.75	1.91346	0.000338	MC1
ENSMUSG00000052688	Rab7b	10.02	37.61	1.90823	8.63e-05	MC1
ENSMUSG00000026548	Slamf9	2.4	8.94	1.89724	0.00523	MC1
ENSMUSG00000039934	Gsap	3.4	12.58	1.88753	0.0037	MC1
ENSMUSG00000060586	H2-Eb1	43.93	160.41	1.86849	0.00047	MC1
ENSMUSG00000002699	Lcp2	8.62	31.42	1.86592	0.000795	MC1
ENSMUSG00000052085	Dock8	5.3	19.24	1.86004	0.00275	MC1
ENSMUSG00000039959	Hip1	7.17	25.98	1.85736	0.000141	MC1
ENSMUSG00000035208	Slfn8	3.92	14.15	1.85188	0.00404	MC1
ENSMUSG00000026321	Tnfrsf11a	2.04	7.34	1.84721	0.00314	MC1
ENSMUSG00000038642	Ctss	175.99	627.23	1.8335	0.000109	MC1
ENSMUSG00000030536	Iqgap1	31.23	109.88	1.81492	0.000424	MC1
ENSMUSG00000015340	Cybb	105.52	368.47	1.80403	1e-08	MC1
ENSMUSG00000026480	Ncf2	4.75	16.47	1.79384	0.000235	MC1
ENSMUSG00000000628	Hk2	8.62	29.83	1.791	0.00238	MC1
ENSMUSG00000043740	B430306N03Rik	10.38	35.66	1.7805	0.000109	MC1
ENSMUSG00000015854	Cd5l	1899.04	6508.7	1.7771	0.000363	MC1
ENSMUSG00000028497	Hacd4	11.03	37.76	1.77543	0.000109	MC1
ENSMUSG00000000078	Klf6	57.95	198.25	1.77444	0.000109	MC1
ENSMUSG00000000530	Acvrl1	14.41	49.17	1.77071	0.000822	MC1
ENSMUSG00000025351	Cd63	142.18	483.69	1.76636	0.00123	MC1
ENSMUSG00000024677	Ms4a6b	4.96	16.87	1.76605	0.00451	MC1
ENSMUSG00000031387	Renbp	3.73	12.68	1.76531	0.00305	MC1
ENSMUSG00000020709	Adap2	107.56	361.84	1.75021	8.63e-05	MC1
ENSMUSG00000011884	Gltp	2.9	9.68	1.73895	0.0301	MC1
ENSMUSG00000061132	Blnk	3.69	12.12	1.7157	0.0541	MC1
ENSMUSG00000022488	Nckap1l	14.07	45.98	1.70838	0.00129	MC1
ENSMUSG00000030786	Itgam	3.56	11.63	1.7079	0.0174	MC1
ENSMUSG00000037649	H2-DMa	3.76	12.28	1.70751	0.00939	MC1
ENSMUSG00000079547	H2-DMb1	51.44	167.96	1.70716	0.00107	MC1
ENSMUSG00000057672	Pkn1	5.25	17.01	1.69599	0.00757	MC1
ENSMUSG00000041515	Irf8	33.9	109.57	1.6925	8.63e-05	MC1
ENSMUSG00000021306	Gpr137b	4.48	14.42	1.6865	0.0283	MC1
ENSMUSG00000032122	Slc37a2	2.14	6.83	1.67427	0.024	MC1
ENSMUSG00000032089	Il10ra	6.23	19.78	1.66674	0.00211	MC1
ENSMUSG00000036887	C1qa	587.91	1865.64	1.666	0.00402	MC1
ENSMUSG00000029919	Hpgds	11.58	36.46	1.65468	0.0039	MC1
ENSMUSG00000022186	Oxct1	13.05	40.94	1.64946	0.000977	MC1
ENSMUSG00000031827	Cotl1	148.81	463.2	1.63816	0.000213	MC1
ENSMUSG00000018930	Ccl4	1.79	5.54	1.62993	0.0181	MC1
ENSMUSG00000034342	Cbl	3.3	10.21	1.62944	0.00278	MC1
ENSMUSG00000001270	Ckb	19.94	61.12	1.61598	0.00202	MC1
ENSMUSG00000032294	Pkm	11.92	36.42	1.61135	0.0436	MC1
ENSMUSG00000021457	Syk	13.87	42.37	1.61108	0.00185	MC1
ENSMUSG00000021281	Tnfaip2	54.69	166.6	1.60704	0.000295	MC1
ENSMUSG00000002602	Axl	24.38	73.56	1.59322	0.00076	MC1
ENSMUSG00000033777	Tlr13	3.04	9.15	1.5897	0.0107	MC1
ENSMUSG00000026786	Apbb1ip	10.22	30.63	1.58355	0.00203	MC1
ENSMUSG00000021624	Cd180	8.81	26.23	1.574	0.00295	MC1
ENSMUSG00000050022	Amz1	15.5	45.97	1.56842	0.00482	MC1
ENSMUSG00000018927	Ccl6	76	224.9	1.56521	0.000594	MC1
ENSMUSG00000025203	Scd2	9.24	27.14	1.55446	0.0327	MC1
ENSMUSG00000030047	Arhgap25	5.99	17.51	1.54755	0.0778	MC1
ENSMUSG00000039585	Myo9a	41.29	120.4	1.54397	0.00054	MC1
ENSMUSG00000008496	Pou2f2	7.03	20.49	1.54332	0.0472	MC1
ENSMUSG00000031207	Msn	39.25	114.14	1.54004	0.000338	MC1
ENSMUSG00000028581	Laptm5	128.05	367.22	1.51994	1e-08	MC1
ENSMUSG00000034613	Ppm1h	2.99	8.57	1.51915	0.0365	MC1
ENSMUSG00000052160	Pld4	10.07	28.85	1.51851	0.00362	MC1
ENSMUSG00000043832	Clec4a3	6.65	18.64	1.48698	0.0101	MC1
ENSMUSG00000003363	Pld3	27.46	76.23	1.47303	0.000109	MC1
ENSMUSG00000040345	Arhgap9	3.54	9.79	1.46756	0.000912	MC1
ENSMUSG00000073489	Ifi204	15.77	43.53	1.46483	0.00103	MC1
ENSMUSG00000033192	Lpcat2	2.61	7.17	1.45792	0.0759	MC1
ENSMUSG00000004266	Ptpn6	22.97	62.54	1.44503	0.00241	MC1
ENSMUSG00000038147	Cd84	41.26	112.09	1.44184	0.000643	MC1
ENSMUSG00000006519	Cyba	31.88	86.26	1.43604	0.00117	MC1
ENSMUSG00000029202	Pds5a	9.82	26.55	1.43492	0.0249	MC1
ENSMUSG00000031659	Adcy7	3.9	10.54	1.43433	0.0202	MC1
ENSMUSG00000024397	Aif1	88.95	239.39	1.4283	0.000676	MC1
ENSMUSG00000002812	Flii	15.29	41.03	1.42409	0.0022	MC1
ENSMUSG00000027947	Il6ra	18.41	49.24	1.41934	0.00407	MC1
ENSMUSG00000026483	Fam129a	8.2	21.93	1.41921	0.0141	MC1
ENSMUSG00000030844	Rgs10	3.9	10.24	1.39267	0.0146	MC1
ENSMUSG00000026421	Csrp1	94.15	245.95	1.38533	0.0023	MC1
ENSMUSG00000018774	Cd68	15.22	39.73	1.38426	0.00282	MC1
ENSMUSG00000020100	Slc29a3	20.35	52.95	1.3796	0.000109	MC1
ENSMUSG00000038034	Igsf8	14.16	36.69	1.37357	0.0043	MC1
ENSMUSG00000003316	Glg1	142.86	368.57	1.36734	1e-08	MC1
ENSMUSG00000024030	Abcg1	4.43	11.33	1.35477	0.0502	MC1
ENSMUSG00000040483	Xaf1	8.32	21.25	1.35281	0.00108	MC1
ENSMUSG00000025888	Casp1	3.65	9.25	1.34156	0.0901	MC1
ENSMUSG00000032661	Oas3	2.18	5.49	1.33248	0.0672	MC1
ENSMUSG00000041997	Tlk1	43.51	109.51	1.33164	0.00148	MC1
ENSMUSG00000057191	AB124611	7.11	17.88	1.33043	0.00966	MC1
ENSMUSG00000022139	Mbnl2	138.77	347.2	1.32307	0.000167	MC1
ENSMUSG00000002944	Cd36	66.43	165.47	1.31666	0.00136	MC1
ENSMUSG00000038976	Ppp1r9b	4.1	10.19	1.31346	0.0123	MC1
ENSMUSG00000024937	Ehbp1l1	36.18	89.8	1.31152	0.00505	MC1
ENSMUSG00000020589	Fam49a	4.56	11.25	1.30282	0.0436	MC1
ENSMUSG00000040268	Plekha1	25.2	61.91	1.29675	0.00106	MC1
ENSMUSG00000003644	Rps6ka1	24.56	60.32	1.29633	1e-08	MC1
ENSMUSG00000059883	Irak4	16.31	39.8	1.28701	8.63e-05	MC1
ENSMUSG00000026126	Ptpn18	19.48	47.12	1.27435	0.00394	MC1
ENSMUSG00000042190	Cmklr1	22.65	54.67	1.27124	0.0013	MC1
ENSMUSG00000043004	Gng2	4.6	11.01	1.25911	0.0876	MC1
ENSMUSG00000037685	Atp8a1	5.98	14.29	1.25679	0.0512	MC1
ENSMUSG00000032740	Ccdc88a	17.57	41.52	1.24069	0.00468	MC1
ENSMUSG00000030409	Dmpk	18.54	43.7	1.23699	0.00425	MC1
ENSMUSG00000071713	Csf2rb	50.32	117.81	1.22726	0.000249	MC1
ENSMUSG00000052889	Prkcb	8.11	18.94	1.22366	0.00876	MC1
ENSMUSG00000059089	Fcgr4	30.54	70.83	1.21366	0.00746	MC1
ENSMUSG00000021948	Prkcd	12.81	29.63	1.20979	0.00357	MC1
ENSMUSG00000040552	C3ar1	10.01	23.04	1.2027	0.00753	MC1
ENSMUSG00000004952	Rasa4	10.21	23.5	1.20268	0.00181	MC1
ENSMUSG00000069892	9930111J21Rik2	28.27	64.98	1.20072	0.00117	MC1
ENSMUSG00000028059	Arhgef2	15.36	35.23	1.19763	0.0498	MC1
ENSMUSG00000022957	Itsn1	92.51	209.85	1.18168	0.000883	MC1
ENSMUSG00000030760	Acer3	3.47	7.87	1.18143	0.0964	MC1
ENSMUSG00000030159	Clec1b	33.94	76.95	1.18093	0.00148	MC1
ENSMUSG00000051615	Rap2a	20.14	45.62	1.1796	0.00643	MC1
ENSMUSG00000013698	Pea15a	48.65	109.24	1.16699	0.0145	MC1
ENSMUSG00000046245	Pilra	6.09	13.6	1.15909	0.0906	MC1
ENSMUSG00000039936	Pik3cd	33.13	73.76	1.1547	8.63e-05	MC1
ENSMUSG00000026657	Frmd4a	18.81	41.82	1.15269	0.0061	MC1
ENSMUSG00000040990	Sh3kbp1	5.47	12.07	1.14181	0.0918	MC1
ENSMUSG00000073412	Lst1	7.86	17.34	1.1415	0.0189	MC1
ENSMUSG00000026288	Inpp5d	10.45	22.83	1.12743	0.00305	MC1
ENSMUSG00000027962	Vcam1	104.17	226.87	1.12293	0.0137	MC1
ENSMUSG00000032020	Ubash3b	12.82	27.72	1.11253	0.00506	MC1
ENSMUSG00000027293	Ehd4	47.44	102.5	1.11145	0.00191	MC1
ENSMUSG00000000290	Itgb2	6.2	13.39	1.11082	0.0232	MC1
ENSMUSG00000084957	Bbip1	26.45	57.06	1.10921	0.0107	MC1
ENSMUSG00000038664	Herc1	51.17	109.9	1.10282	0.0026	MC1
ENSMUSG00000038811	Gngt2	14.65	31.33	1.09664	0.0106	MC1
ENSMUSG00000030579	Tyrobp	34.4	73.44	1.09416	0.00632	MC1
ENSMUSG00000031627	Irf2	78.19	166.88	1.09376	0.00225	MC1
ENSMUSG00000040296	Ddx58	41.3	88.12	1.09333	0.000363	MC1
ENSMUSG00000034641	Cd300ld	17.84	37.97	1.08974	0.0135	MC1
ENSMUSG00000027200	Sema6d	14.56	30.9	1.0856	0.0118	MC1
ENSMUSG00000021549	Rasa1	45.44	96.22	1.08237	0.0134	MC1
ENSMUSG00000013707	Tnfaip8l2	4.9	10.33	1.07599	0.0282	MC1
ENSMUSG00000050721	Plekho2	13.15	27.7	1.07482	0.0199	MC1
ENSMUSG00000015243	Abca1	84.59	177.74	1.07121	0.00389	MC1
ENSMUSG00000070427	Il18bp	32.39	68.02	1.07041	0.00467	MC1
ENSMUSG00000028874	Fgr	6.78	14.23	1.06958	0.0131	MC1
ENSMUSG00000022967	Ifr1	12.02	25.16	1.0657	0.0369	MC1
ENSMUSG00000090272	Mndal	34.72	72.63	1.0648	0.00614	MC1
ENSMUSG00000034807	Colgalt1	16.26	33.93	1.06123	0.00992	MC1
ENSMUSG00000031367	Ap1s2	35.11	72.8	1.05206	0.0042	MC1
ENSMUSG00000038679	Trps1	4.96	10.26	1.04862	0.091	MC1
ENSMUSG00000028233	Tgs1	29.03	59.96	1.04646	0.00132	MC1
ENSMUSG00000007891	Ctsd	1282.06	2642.54	1.04346	0.0153	MC1
ENSMUSG00000020640	Itsn2	24.33	50.12	1.04265	0.0423	MC1
ENSMUSG00000059498	Fcgr3	97.77	200.96	1.03944	0.00275	MC1
ENSMUSG00000022901	Cd86	6.53	13.41	1.03815	0.0342	MC1
ENSMUSG00000015745	Plekho1	41.26	84.71	1.03779	0.00211	MC1
ENSMUSG00000058715	Fcer1g	24.62	50.44	1.03474	0.0123	MC1
ENSMUSG00000034116	Vav1	21.43	43.82	1.03196	0.0249	MC1
ENSMUSG00000074622	Mafb	166.11	339.24	1.03017	0.0263	MC1
ENSMUSG00000021039	Snw1	17.33	35.36	1.02885	0.0171	MC1
ENSMUSG00000036594	H2-Aa	38.56	78.36	1.02301	0.0412	MC1
ENSMUSG00000068739	Sars	68.33	138.8	1.02242	0.00627	MC1
ENSMUSG00000027882	Stxbp3	16.04	32.58	1.02231	0.0361	MC1
ENSMUSG00000020661	Dnmt3a	72.51	147.15	1.02104	0.00105	MC1
ENSMUSG00000058624	Gda	57.28	115.8	1.01553	0.000822	MC1
ENSMUSG00000074305	Peak1	32.91	66.53	1.01548	0.00665	MC1
ENSMUSG00000040613	Apobec1	10.43	21.08	1.01514	0.0354	MC1
ENSMUSG00000047180	Neurl3	7.46	15.07	1.01443	0.0801	MC1
ENSMUSG00000057596	Trim30d	21.37	43.11	1.01244	0.000535	MC1
ENSMUSG00000037820	Tgm2	246.95	497.9	1.01164	0.00268	MC1
ENSMUSG00000042390	Gatad2b	10.46	21.08	1.01099	0.0162	MC1
ENSMUSG00000071379	Hpcal1	35.57	71.6	1.0093	0.0088	MC1
ENSMUSG00000019876	Pkib	10.8	21.71	1.00733	0.00897	MC1
ENSMUSG00000021178	Psmc1	600.36	1206.03	1.00637	0.00349	MC1
ENSMUSG00000027782	Kp4	56.65	113.79	1.00623	0.00211	MC1
ENSMUSG00000021408	Ripk1	15.42	30.88	1.00187	0.0385	MC1
ENSMUSG00000028124	Gclm	183.61	367.12	0.999607	0.000405	MC1
ENSMUSG00000024349	Tmem173	18.71	37.3	0.995366	0.0274	MC1
ENSMUSG00000060216	Arrb2	92.1	183.31	0.993012	0.00189	MC1
ENSMUSG00000041417	Pik3r1	179.56	356.82	0.99073	0.000415	MC1
ENSMUSG00000026360	Rgs2	56.13	110.6	0.978507	0.0205	MC1
ENSMUSG00000039501	Znfx1	32.59	64.05	0.974769	0.00911	MC1
ENSMUSG00000039217	Il18	39.26	76.06	0.954078	0.00675	MC1
ENSMUSG00000028465	Tln1	93.83	181.64	0.952961	0.00555	MC1
ENSMUSG00000002233	Rhoc	139.43	268.18	0.943661	0.0354	MC1
ENSMUSG00000036622	Atp13a2	13.74	26.19	0.930634	0.051	MC1
ENSMUSG00000049076	Acap2	7.37	14.01	0.92672	0.0761	MC1
ENSMUSG00000040054	Baz2a	57.63	109.38	0.924457	0.0143	MC1
ENSMUSG00000068245	Phf11d	6.07	11.52	0.924372	0.038	MC1
ENSMUSG00000027540	Ptpn1	65.81	124.68	0.921851	0.00842	MC1
ENSMUSG00000015839	Nfe2l2	110.5	208.68	0.917246	0.00544	MC1
ENSMUSG00000035212	Leprot	40.64	76.71	0.916514	0.0215	MC1
ENSMUSG00000006281	Tep1	20.62	38.81	0.912384	0.00465	MC1
ENSMUSG00000027881	Prpf38b	117.73	221.25	0.910195	0.00911	MC1
ENSMUSG00000035891	Cerk	15.25	28.53	0.903671	0.0279	MC1
ENSMUSG00000036023	Parp2	10.52	19.67	0.902862	0.051	MC1
ENSMUSG00000061665	Cd2ap	60.7	112.13	0.885404	0.00655	MC1
ENSMUSG00000020198	Ap3d1	90.22	166.43	0.883396	0.00105	MC1
ENSMUSG00000025232	Hexa	70.23	129.01	0.877324	0.00199	MC1
ENSMUSG00000034422	Parp14	87.52	160.14	0.871649	0.00198	MC1
ENSMUSG00000054693	Adam10	11.57	21.14	0.869587	0.0458	MC1
ENSMUSG00000005413	Hmox1	80.58	146.33	0.860732	0.0132	MC1
ENSMUSG00000037731	Themis2	6.21	11.24	0.855977	0.054	MC1
ENSMUSG00000061755	Bod1l	94.17	170.09	0.852959	0.00456	MC1
ENSMUSG00000033487	Fndc3a	19.9	35.91	0.851617	0.0095	MC1
ENSMUSG00000039997	Ifi203	65.12	116.97	0.844966	0.0151	MC1
ENSMUSG00000018920	Cxcl16	18.66	33.47	0.84292	0.0496	MC1
ENSMUSG00000060147	Serpinb6a	45.01	80.71	0.842502	0.0319	MC1
ENSMUSG00000063870	Chd4	229	410.6	0.842386	0.00652	MC1
ENSMUSG00000047250	Ptgs1	24.64	44.02	0.837157	0.0345	MC1
ENSMUSG00000028917	Plekhm2	55.32	98.74	0.835833	0.0205	MC1
ENSMUSG00000036820	Amdhd2	38.97	69.27	0.829867	0.0591	MC1
ENSMUSG00000021242	Npc2	307.79	542.16	0.816772	0.0147	MC1
ENSMUSG00000020101	Vsir	21.68	38.09	0.813048	0.099	MC1
ENSMUSG00000031903	Pla2g15	19.01	33.3	0.808764	0.0261	MC1
ENSMUSG00000036499	Eea1	101.28	177.22	0.807192	0.00627	MC1
ENSMUSG00000069833	Ahk	92.49	161.6	0.805058	0.0209	MC1
ENSMUSG00000030830	Itgal	12.17	21.23	0.802775	0.063	MC1
ENSMUSG00000074212	Djb14	56.79	98.81	0.79902	0.0147	MC1
ENSMUSG00000022812	Gsk3b	102.18	177.34	0.795405	0.00717	MC1
ENSMUSG00000034832	Tet3	18.92	32.64	0.786729	0.00537	MC1
ENSMUSG00000006169	Clint1	115.45	198.24	0.77998	0.0194	MC1
ENSMUSG00000022451	Twf1	20.59	35.32	0.778542	0.0322	MC1
ENSMUSG00000032562	Gi2	170.92	287.89	0.752196	0.000213	MC1
ENSMUSG00000036896	C1qc	54.82	91.67	0.741747	0.0691	MC1
ENSMUSG00000017843	Ppp2r5c	51.05	85.2	0.738942	0.0286	MC1
ENSMUSG00000070327	Rnf213	35.9	59.9	0.738572	0.0931	MC1
ENSMUSG00000043940	Wdfy3	51.82	85.9	0.729149	0.037	MC1
ENSMUSG00000075284	Wipf1	9.08	14.91	0.715516	0.0935	MC1
ENSMUSG00000001750	Tcirg1	51.59	84.58	0.713225	0.00554	MC1
ENSMUSG00000029059	Fam213b	19.93	32.64	0.711699	0.04	MC1
ENSMUSG00000053119	Chmp3	84.19	137.56	0.70834	0.00337	MC1
ENSMUSG00000044206	Vsig4	152.76	248.68	0.703024	0.0752	MC1
ENSMUSG00000015143	Actn1	91.5	148.63	0.699882	0.0712	MC1
ENSMUSG00000027639	Samhd1	61.54	99.78	0.697226	0.00644	MC1
ENSMUSG00000036461	Elf1	48.92	79.1	0.693253	0.00225	MC1
ENSMUSG00000005656	Snx6	44.88	72.24	0.686725	0.0495	MC1
ENSMUSG00000018474	Chd3	66.26	106.42	0.683559	0.0373	MC1
ENSMUSG00000052248	Zeb2os	9.11	14.6	0.680445	0.016	MC1
ENSMUSG00000037486	Asxl2	99.39	159.25	0.680121	0.00331	MC1
ENSMUSG00000020817	Rabep1	104.41	167.25	0.679746	0.00444	MC1
ENSMUSG00000049516	Spty2d1	27.8	44.41	0.6758	0.0102	MC1
ENSMUSG00000028868	Wasf2	34.12	54.48	0.675109	0.0111	MC1
ENSMUSG00000032212	Sltm	119.65	190.61	0.671803	0.0167	MC1
ENSMUSG00000038708	Golga4	164.01	258.76	0.657831	0.011	MC1
ENSMUSG00000026499	Acbd3	103.31	162.2	0.650794	0.017	MC1
ENSMUSG00000043131	Mob1a	34.5	54.15	0.650365	0.0781	MC1
ENSMUSG00000025860	Xiap	160.94	251.77	0.645583	0.0367	MC1
ENSMUSG00000001348	Acp5	148.09	230.95	0.641106	0.0858	MC1
ENSMUSG00000029291	Rufy3	82.36	128	0.636128	0.00224	MC1
ENSMUSG00000040459	Arglu1	153.65	235.41	0.615528	0.000905	MC1
ENSMUSG00000024969	Mark2	19.59	30	0.614845	0.0483	MC1
ENSMUSG00000048490	Nrip1	81.63	124.88	0.613371	0.00314	MC1
ENSMUSG00000040659	Efhd2	39.86	60.81	0.609367	0.0443	MC1
ENSMUSG00000026305	Lrrfip1	67.7	102.58	0.599522	0.0329	MC1
ENSMUSG00000028797	Tmem234	160.4	242.8	0.598094	0.00717	MC1
ENSMUSG00000025534	Gusb	43.14	64.64	0.583401	0.0586	MC1
ENSMUSG00000038733	Wdr26	317.49	471.27	0.569843	0.0098	MC1
ENSMUSG00000056216	Cebpg	51.35	76.08	0.567153	0.0106	MC1
ENSMUSG00000034744	gk	58.13	86	0.565054	0.0367	MC1
ENSMUSG00000026425	Srgap2	59.02	86.98	0.55948	0.0146	MC1
ENSMUSG00000022951	Rcan1	27.21	39.94	0.553697	0.0789	MC1
ENSMUSG00000005142	Man2b1	39.32	57.36	0.544782	0.0584	MC1
ENSMUSG00000041058	Wwp1	71.79	104.63	0.543442	0.0308	MC1
ENSMUSG00000031729	Ist1	64.59	94.12	0.543191	0.0285	MC1
ENSMUSG00000033355	Rtp4	50.04	72.69	0.538675	0.0785	MC1
ENSMUSG00000059208	Hnrnpm	210.45	302.99	0.525793	0.00321	MC1
ENSMUSG00000031660	Brd7	116.41	166.69	0.517953	0.0675	MC1
ENSMUSG00000021124	Vti1b	19.58	27.81	0.506223	0.0655	MC1
ENSMUSG00000025173	Wdr45b	65.47	92.86	0.504223	0.0191	MC1
ENSMUSG00000026083	Eif5b	465.23	656.89	0.497708	0.0584	MC1
ENSMUSG00000042520	Ubap2l	77.22	108.81	0.494765	0.0217	MC1
ENSMUSG00000029249	Rest	130.78	182.5	0.480755	0.0872	MC1
ENSMUSG00000038762	Abcf1	201.82	280.19	0.473336	0.0374	MC1
ENSMUSG00000026219	Trip12	156.3	214.5	0.45666	0.0705	MC1
ENSMUSG00000006740	Kif5b	193.68	265.38	0.454385	0.0642	MC1
ENSMUSG00000034187	Nsf	28.93	39.41	0.445995	0.0424	MC1
ENSMUSG00000022283	Pabpc1	829.74	1129.89	0.445451	0.0435	MC1
ENSMUSG00000005881	Ergic3	34.49	46.93	0.444332	0.0782	MC1
ENSMUSG00000041235	Chd7	98.12	126.96	0.371755	0.0358	MC1
ENSMUSG00000037965	Zc3h7a	88.49	112.91	0.351587	0.0789	MC1
ENSMUSG00000025982	Sf3b1	240.21	191.75	-0.32507	0.0434	MC1
ENSMUSG00000000787	Ddx3x	420.3	333.14	-0.335291	0.0628	MC1
ENSMUSG00000000355	Mcts1	88.86	70.09	-0.342326	0.0649	MC1
ENSMUSG00000047213	Ythdf3	133.9	102.03	-0.392163	0.0194	MC1
ENSMUSG00000021371	Mcur1	116.38	87.11	-0.417933	0.0866	MC1
ENSMUSG00000024750	Zfand5	101.03	74.27	-0.443932	0.043	MC1
ENSMUSG00000021963	Sap18	42.27	30.31	-0.47984	0.068	MC1
ENSMUSG00000009907	Vps4b	102.84	73.42	-0.486156	0.0462	MC1
ENSMUSG00000028156	Eif4e	93.66	65.51	-0.515718	0.00376	MC1
ENSMUSG00000060538	Tmem219	62.49	43.46	-0.523937	0.0302	MC1
ENSMUSG00000000959	Oxa1l	55.54	38.19	-0.540332	0.0359	MC1
ENSMUSG00000024781	Lipa	422.09	284.74	-0.567905	0.0459	MC1
ENSMUSG00000090000	Ier3ip1	89.08	59.73	-0.576646	0.0128	MC1
ENSMUSG00000000346	Dazap2	190.21	127.43	-0.577888	0.0308	MC1
ENSMUSG00000033159	Cnppd1	137	91.18	-0.587387	0.00938	MC1
ENSMUSG00000030530	Furin	636.44	423.41	-0.587969	0.00468	MC1
ENSMUSG00000021840	Mapk1ip1l	186.12	123.07	-0.596754	0.00669	MC1
ENSMUSG00000032667	Pon2	203.48	133.03	-0.613135	0.0266	MC1
ENSMUSG00000039568	Ubald1	22.23	14.18	-0.64865	0.0555	MC1
ENSMUSG00000026150	Mff	54.76	34.08	-0.684197	0.0093	MC1
ENSMUSG00000006412	Pfdn2	41.14	25.57	-0.68609	0.0482	MC1
ENSMUSG00000021771	Vdac2	282.99	174.77	-0.695294	0.000196	MC1
ENSMUSG00000008682	Rpl10	92.73	57.21	-0.696769	0.0142	MC1
ENSMUSG00000025068	Gsto1	58.59	35.21	-0.734669	0.0172	MC1
ENSMUSG00000062070	Pgk1	353.73	211.79	-0.740014	0.00876	MC1
ENSMUSG00000032328	Tmem30a	311.87	180.64	-0.787827	0.00341	MC1
ENSMUSG00000016528	Mapkapk2	204.17	116.62	-0.807956	0.00486	MC1
ENSMUSG00000027346	Gpcpd1	186.13	101.1	-0.880528	0.0387	MC1
ENSMUSG00000027341	Tmem230	22.58	12.09	-0.901231	0.0278	MC1
ENSMUSG00000021591	Glrx	82.45	40.18	-1.03704	1e-08	MC1
ENSMUSG00000025509	Pnpla2	301.8	143.55	-1.07204	0.000873	MC1
ENSMUSG00000031556	Tm2d2	43.8	20.41	-1.10165	0.0168	MC1
ENSMUSG00000045973	Slc25a51	514.35	234.19	-1.13507	0.000494	MC1
ENSMUSG00000079427	Mthfsl	12.1	5.38	-1.16933	0.0114	MC1
ENSMUSG00000020893	Per1	49.85	15.41	-1.69373	0.0006	MC1
ENSMUSG00000021453	Gadd45g	241.94	72.78	-1.73304	0.00565	MC1
ENSMUSG00000024190	Dusp1	33.88	8.16	-2.05379	0.0101	MC1
ENSMUSG00000034593	Myo5a	3.38	22.41	2.72905	0.000249	MC2
ENSMUSG00000020120	Plek	7.88	47.56	2.59348	0.00157	MC2
ENSMUSG00000020914	Top2a	3.8	22.86	2.58875	0.00102	MC2
ENSMUSG00000023992	Trem2	8.21	41.28	2.32999	0.000992	MC2
ENSMUSG00000079523	Tmsb10	2.52	12.62	2.32422	0.000695	MC2
ENSMUSG00000001016	Ilf2	2.78	12.3	2.1455	0.00074	MC2
ENSMUSG00000021068	Nin	1.77	7.74	2.12858	0.00886	MC2
ENSMUSG00000030689	Ino80e	6.44	28.1	2.12544	0.000274	MC2
ENSMUSG00000026395	Ptprc	34.98	147.3	2.07416	0.000643	MC2
ENSMUSG00000029559	2210016L21Rik	3.05	12.69	2.05681	0.0169	MC2
ENSMUSG00000009687	Fxyd5	5.5	22.09	2.00589	0.003	MC2
ENSMUSG00000031264	Btk	2.96	11.35	1.93902	0.0165	MC2
ENSMUSG00000058546	Rpl23a	18.87	70.91	1.90989	0.00408	MC2
ENSMUSG00000024300	Myo1f	5.6	20.82	1.89447	0.0395	MC2
ENSMUSG00000018819	Lsp1	3.32	12.02	1.85618	0.00238	MC2
ENSMUSG00000087107	AI662270	26.48	95.28	1.84727	8.63e-05	MC2
ENSMUSG00000070031	Sp140	4.56	16.34	1.8413	0.0295	MC2
ENSMUSG00000027242	Wdr76	4.96	17.18	1.79232	0.00638	MC2
ENSMUSG00000003200	Sh3gl1	3.2	10.61	1.72928	0.0238	MC2
ENSMUSG00000030147	Clec4b1	4.51	14.78	1.71245	0.0601	MC2
ENSMUSG00000062210	Tnfaip8	6.75	21.77	1.68938	0.0104	MC2
ENSMUSG00000031608	Galnt7	4.5	14.5	1.68806	0.00705	MC2
ENSMUSG00000031540	Kat6a	14.26	45.87	1.68558	0.00122	MC2
ENSMUSG00000004099	Dnmt1	5.97	19.11	1.67852	0.0126	MC2
ENSMUSG00000003813	Rad23a	8.23	26.09	1.66453	0.000944	MC2
ENSMUSG00000031004	Mki67	2.65	8.4	1.6644	0.0461	MC2
ENSMUSG00000024660	Incenp	6.18	19.4	1.65038	0.0125	MC2
ENSMUSG00000022801	Lrch3	9.64	30.03	1.6393	0.00611	MC2
ENSMUSG00000058301	Upf1	32.33	100.13	1.63093	0.000109	MC2
ENSMUSG00000028873	Cdca8	2.2	6.78	1.62378	0.0276	MC2
ENSMUSG00000051457	Spn	3.6	11.03	1.61536	0.0285	MC2
ENSMUSG00000057135	Scimp	2.63	7.96	1.59771	0.051	MC2
ENSMUSG00000029299	Abcg3	7.55	22.71	1.58878	0.063	MC2
ENSMUSG00000060657	Marf1	10.4	30.23	1.5394	0.00169	MC2
ENSMUSG00000037791	Phf12	2.7	7.84	1.53789	0.0843	MC2
ENSMUSG00000030659	Nucb2	5.11	14.79	1.53323	0.0289	MC2
ENSMUSG00000033446	Lpar6	8.77	25.35	1.53134	0.00992	MC2
ENSMUSG00000034438	Gbp8	4.48	12.94	1.53027	0.0429	MC2
ENSMUSG00000039286	Fndc3b	11.81	33.08	1.48595	0.00711	MC2
ENSMUSG00000039899	Fgl2	10.5	29.34	1.48248	0.00628	MC2
ENSMUSG00000020277	Pfkl	7.06	19.58	1.47164	0.0453	MC2
ENSMUSG00000046841	Ckap4	6.39	17.72	1.47149	0.0163	MC2
ENSMUSG00000038943	Prc1	2.25	6.21	1.46467	0.05	MC2
ENSMUSG00000026872	Zeb2	28.48	78.02	1.45389	0.00237	MC2
ENSMUSG00000002983	Relb	10.07	27.5	1.44937	0.000725	MC2
ENSMUSG00000040212	Emp3	12.52	34.15	1.44765	0.00331	MC2
ENSMUSG00000039298	Cdk5rap2	7.09	19.27	1.4425	0.0067	MC2
ENSMUSG00000071054	Safb	28.84	78.35	1.44186	0.0141	MC2
ENSMUSG00000031858	Mau2	8.08	21.77	1.42991	0.0215	MC2
ENSMUSG00000064138	Fam172a	17.94	47.81	1.41413	0.00457	MC2
ENSMUSG00000005893	Nr2c2	40.47	107.6	1.41075	0.00435	MC2
ENSMUSG00000030220	Arhgdib	26.5	70.23	1.4061	0.00262	MC2
ENSMUSG00000025369	Smarcc2	35.27	92.36	1.38883	0.00523	MC2
ENSMUSG00000002111	Spi1	17.42	45.44	1.38322	0.00138	MC2
ENSMUSG00000000682	Cd52	50.41	131.45	1.38273	0.0008	MC2
ENSMUSG00000027714	Exosc9	3.12	8.04	1.36565	0.045	MC2
ENSMUSG00000054115	Skp2	1.82	4.65	1.35329	0.0174	MC2
ENSMUSG00000024054	Smchd1	20.59	52.35	1.34625	0.00136	MC2
ENSMUSG00000038608	Dock10	9.22	23.22	1.33253	0.0182	MC2
ENSMUSG00000025044	Msr1	38.5	96.82	1.33045	0.000937	MC2
ENSMUSG00000022102	Dok2	8.69	21.8	1.3269	0.0127	MC2
ENSMUSG00000022641	Bbx	22.55	56.32	1.32052	0.00148	MC2
ENSMUSG00000020388	Pdlim4	7.83	19.48	1.31491	0.004	MC2
ENSMUSG00000028484	Psip1	11.19	27.81	1.31339	0.0121	MC2
ENSMUSG00000091649	Phf11b	3.34	8.28	1.30978	0.0719	MC2
ENSMUSG00000035726	Supt16	36.4	89.57	1.29908	0.00412	MC2
ENSMUSG00000079419	Ms4a6c	20.17	49.51	1.29551	0.00556	MC2
ENSMUSG00000041238	Rbbp8	8.42	20.65	1.29425	0.0136	MC2
ENSMUSG00000016637	Ift27	4.27	10.24	1.26191	0.0741	MC2
ENSMUSG00000022587	Ly6e	92.8	222.42	1.26109	0.000314	MC2
ENSMUSG00000020859	Spag9	123.43	295.32	1.25859	0.000363	MC2
ENSMUSG00000032178	Ilf3	16.53	39.46	1.2553	0.00357	MC2
ENSMUSG00000045273	Cenph	1	2.38	1.25096	0.0148	MC2
ENSMUSG00000030148	Clec4a2	16	37.93	1.24527	0.00667	MC2
ENSMUSG00000055447	Cd47	131.42	311.21	1.2437	0.000704	MC2
ENSMUSG00000028282	Casp8ap2	10.73	25.38	1.24204	0.00213	MC2
ENSMUSG00000028403	Zdhhc21	26.47	62.42	1.23765	0.00421	MC2
ENSMUSG00000031897	Psmb10	42.86	100.62	1.23121	0.00141	MC2
ENSMUSG00000018654	Ikzf1	8.17	19.09	1.22441	0.0484	MC2
ENSMUSG00000031557	Plekha2	13.24	30.6	1.20863	0.00303	MC2
ENSMUSG00000020250	Txnrd1	123.84	286.21	1.2086	0.00387	MC2
ENSMUSG00000017801	Mlx	5.03	11.62	1.20798	0.0771	MC2
ENSMUSG00000022205	Sub1	406.17	930.81	1.1964	0.0129	MC2
ENSMUSG00000019777	Hdac2	9.65	22.06	1.19283	0.0569	MC2
ENSMUSG00000036905	C1qb	64.98	148.25	1.18996	0.00198	MC2
ENSMUSG00000048163	Selplg	6.78	15.43	1.18638	0.0805	MC2
ENSMUSG00000032410	Xrn1	31.14	70.81	1.18518	0.00889	MC2
ENSMUSG00000015947	Fcgr1	12.24	27.78	1.18244	0.023	MC2
ENSMUSG00000017716	Birc5	7.29	16.5	1.17848	0.0116	MC2
ENSMUSG00000020577	Tspan13	3.38	7.65	1.17844	0.0611	MC2
ENSMUSG00000038623	Tm6sf1	9.4	21.26	1.17741	0.0169	MC2
ENSMUSG00000034518	Hmgxb4	6.96	15.71	1.17452	0.0189	MC2
ENSMUSG00000024691	Fam111a	10.6	23.88	1.17174	0.00695	MC2
ENSMUSG00000071180	Smim15	34.65	78.05	1.17154	0.00114	MC2
ENSMUSG00000061436	Hipk2	23.28	52.39	1.1702	0.000167	MC2
ENSMUSG00000037210	Fam193a	35.45	79.75	1.1697	0.00813	MC2
ENSMUSG00000056394	Lig1	33.81	75.93	1.16722	0.00577	MC2
ENSMUSG00000028312	Smc2	12.76	28.65	1.16691	0.00709	MC2
ENSMUSG00000054405	Djc8	86.46	193.97	1.16573	0.00249	MC2
ENSMUSG00000029634	Rnf6	90.12	202.03	1.16465	0.0045	MC2
ENSMUSG00000030213	Atf7ip	12.96	29.02	1.16298	0.0491	MC2
ENSMUSG00000041219	Arhgap11a	2.09	4.66	1.15683	0.0584	MC2
ENSMUSG00000020380	Rad50	32.1	71.53	1.15598	0.00118	MC2
ENSMUSG00000005583	Mef2c	13.87	30.53	1.13826	0.000235	MC2
ENSMUSG00000043987	Cep164	7.13	15.62	1.13142	0.0782	MC2
ENSMUSG00000026104	Stat1	24.69	53.83	1.12448	0.0037	MC2
ENSMUSG00000053063	Clec12a	8.52	18.52	1.12016	0.0257	MC2
ENSMUSG00000020952	Scfd1	34.2	74.28	1.11898	0.0159	MC2
ENSMUSG00000035181	Heatr5a	9.74	21.15	1.11866	0.00738	MC2
ENSMUSG00000039156	Stim2	24.63	53.34	1.1148	0.00114	MC2
ENSMUSG00000040225	Prrc2c	159.41	343.72	1.10849	0.00572	MC2
ENSMUSG00000030655	Smg1	33.39	71.7	1.10256	0.00364	MC2
ENSMUSG00000022831	Hcls1	20.59	44.17	1.10112	0.00132	MC2
ENSMUSG00000033004	Mycbp2	53.27	113.88	1.09612	0.00365	MC2
ENSMUSG00000034243	Golgb1	106.11	226.47	1.09376	0.00572	MC2
ENSMUSG00000023349	Clec4n	16.91	36.06	1.09252	0.01	MC2
ENSMUSG00000030663	1110004F10Rik	80.15	169.85	1.08349	0.0554	MC2
ENSMUSG00000016087	Fli1	5.09	10.77	1.08128	0.0298	MC2
ENSMUSG00000037646	Vps13b	22.1	46.66	1.07814	0.00382	MC2
ENSMUSG00000054387	Mdm4	10.03	21.12	1.07429	0.0548	MC2
ENSMUSG00000048000	Gigyf2	64.9	135.76	1.06477	0.00303	MC2
ENSMUSG00000029925	Tbxas1	17.73	36.91	1.05782	0.00758	MC2
ENSMUSG00000029763	Exoc4	35.76	74.28	1.05463	0.000338	MC2
ENSMUSG00000022711	Pmm2	32.61	67.55	1.05064	0.0094	MC2
ENSMUSG00000035004	Igsf6	9.2	19.02	1.04781	0.0645	MC2
ENSMUSG00000032475	Nck1	19.12	39.5	1.04677	0.02	MC2
ENSMUSG00000032560	Djc13	32.99	67.69	1.03691	0.016	MC2
ENSMUSG00000029461	Fam168a	36.2	74.27	1.03679	0.00062	MC2
ENSMUSG00000031628	Casp3	4.13	8.39	1.02253	0.047	MC2
ENSMUSG00000070034	Sp110	20.56	41.67	1.01917	0.00705	MC2
ENSMUSG00000071708	Sms	19	38.45	1.01698	0.013	MC2
ENSMUSG00000029687	Ezh2	14.28	28.82	1.01307	0.00836	MC2
ENSMUSG00000046519	Golph3l	5.47	10.95	1.00132	0.0194	MC2
ENSMUSG00000040204	Pclaf	8.58	17.1	0.994947	0.0497	MC2
ENSMUSG00000025132	Arhgdia	38.22	76.12	0.993948	0.0011	MC2
ENSMUSG00000022387	Brd1	29.94	59.41	0.988632	0.000338	MC2
ENSMUSG00000025421	Hdhd2	11.74	23.29	0.988278	0.0347	MC2
ENSMUSG00000035021	Baz1a	41.43	82.08	0.986355	0.00119	MC2
ENSMUSG00000049866	Arl4c	18.9	37.44	0.986194	0.0267	MC2
ENSMUSG00000023990	Tfeb	16.26	32.06	0.979447	0.0725	MC2
ENSMUSG00000029191	Rfc1	84.07	165.75	0.979346	0.00139	MC2
ENSMUSG00000006304	Arpc2	204.55	402.39	0.976141	0.000314	MC2
ENSMUSG00000005698	Ctcf	81.28	159.86	0.975837	0.000424	MC2
ENSMUSG00000020024	Cep83	16.51	32.26	0.966406	0.0362	MC2
ENSMUSG00000055024	Ep300	24.31	47.5	0.966378	0.00074	MC2
ENSMUSG00000034595	Ppp1r18	18.72	36.55	0.965291	0.0157	MC2
ENSMUSG00000022521	Crebbp	76.06	148.35	0.963795	0.00131	MC2
ENSMUSG00000020375	Rufy1	15.44	30.09	0.962611	0.0521	MC2
ENSMUSG00000039068	Zzz3	20.26	39.12	0.949272	0.00243	MC2
ENSMUSG00000037876	Jmjd1c	39.19	75.67	0.949236	0.00338	MC2
ENSMUSG00000021488	Nsd1	81.01	156.4	0.949069	0.0369	MC2
ENSMUSG00000020949	Fkbp3	20.49	39.27	0.938508	0.0227	MC2
ENSMUSG00000020634	Ubxn2a	26.07	49.87	0.935782	0.00334	MC2
ENSMUSG00000026743	Mllt10	72.11	137.85	0.934828	0.00139	MC2
ENSMUSG00000030921	Trim30a	36.38	69.26	0.928877	0.00062	MC2
ENSMUSG00000046230	Vps13a	13.84	26.31	0.926767	0.0339	MC2
ENSMUSG00000026238	Ptma	893.68	1695.45	0.923838	0.00267	MC2
ENSMUSG00000030447	Cyfip1	25.96	49.11	0.919726	0.00841	MC2
ENSMUSG00000020580	Rock2	97.86	185.07	0.91928	0.00503	MC2
ENSMUSG00000024188	Luc7l	42.29	79.59	0.912271	0.0248	MC2
ENSMUSG00000035569	Ankrd11	213.71	401.86	0.911039	0.00286	MC2
ENSMUSG00000075010	AW112010	46.05	86.28	0.905825	0.0252	MC2
ENSMUSG00000021929	Kp3	57.47	107.62	0.905065	0.00149	MC2
ENSMUSG00000053510	Nrd1	49.69	92.94	0.903344	0.0227	MC2
ENSMUSG00000053754	Chd8	84.22	157.46	0.902751	0.00152	MC2
ENSMUSG00000048578	Mlec	69.99	130.17	0.895176	0.000213	MC2
ENSMUSG00000028675	Pnrc2	25.54	47.49	0.894865	0.0583	MC2
ENSMUSG00000020962	Gtf2a1	45.95	85.36	0.893495	0.0152	MC2
ENSMUSG00000020124	Usp15	19.21	35.63	0.891235	0.0765	MC2
ENSMUSG00000018921	Pelp1	11.26	20.88	0.890915	0.0443	MC2
ENSMUSG00000008200	Fnbp4	18.98	35.03	0.884111	0.0717	MC2
ENSMUSG00000072501	Phf20l1	46.59	85.56	0.876916	0.0194	MC2
ENSMUSG00000031060	Rbm10	42.33	77.66	0.875491	0.0559	MC2
ENSMUSG00000034252	Senp6	69.94	127.88	0.870601	0.0206	MC2
ENSMUSG00000036438	Calm2	138.61	252.6	0.865823	0.0931	MC2
ENSMUSG00000034931	Dhx8	15.28	27.81	0.863959	0.0234	MC2
ENSMUSG00000038388	Mpp6	188.74	343.27	0.862944	0.00172	MC2
ENSMUSG00000041133	Smc1a	155.91	283.22	0.86121	0.00221	MC2
ENSMUSG00000001767	Crnkl1	11.11	20.14	0.858205	0.0243	MC2
ENSMUSG00000038070	Cntln	7.53	13.65	0.858179	0.0876	MC2
ENSMUSG00000009741	Ubp1	23.37	42.34	0.857364	0.0178	MC2
ENSMUSG00000032624	Eml4	32.95	59.66	0.856486	0.0709	MC2
ENSMUSG00000033220	Rac2	19.33	34.83	0.849489	0.0415	MC2
ENSMUSG00000032217	Rnf111	22.68	40.78	0.846441	0.0146	MC2
ENSMUSG00000003814	Calr	1025.27	1840.09	0.843772	0.00581	MC2
ENSMUSG00000049658	Bdp1	30.71	55.06	0.842296	0.0143	MC2
ENSMUSG00000034854	Mfsd12	28	50.18	0.841686	0.0333	MC2
ENSMUSG00000020863	Luc7l3	205.45	367.1	0.837386	0.00639	MC2
ENSMUSG00000032725	Folr2	17.21	30.71	0.835461	0.0832	MC2
ENSMUSG00000028248	Pnisr	166.89	297.79	0.835398	0.0142	MC2
ENSMUSG00000029267	Mtf2	8.46	15.04	0.830075	0.0545	MC2
ENSMUSG00000005034	Prkacb	42.5	75.23	0.823845	0.0037	MC2
ENSMUSG00000020224	Llph	51.23	90.61	0.822681	0.0523	MC2
ENSMUSG00000002748	Baz1b	158.32	278.48	0.81473	0.000249	MC2
ENSMUSG00000039697	Ncoa7	23.04	40.49	0.813425	0.00632	MC2
ENSMUSG00000027940	Tpm3	112.77	197.04	0.805105	0.00175	MC2
ENSMUSG00000031592	Pcm1	52.86	92.36	0.805092	0.00876	MC2
ENSMUSG00000041859	Mcm3	11.12	19.42	0.804386	0.0404	MC2
ENSMUSG00000031403	Dkc1	81.81	142.86	0.804253	0.00711	MC2
ENSMUSG00000033228	Scaf11	142.13	247.66	0.80115	0.00563	MC2
ENSMUSG00000039285	Azi2	42.85	74.63	0.80046	0.0295	MC2
ENSMUSG00000024298	Zfp871	94.28	163.55	0.794708	0.0117	MC2
ENSMUSG00000006005	Tpr	245.32	424.87	0.792357	0.0266	MC2
ENSMUSG00000027248	Pdia3	333.91	577.72	0.790911	0.0147	MC2
ENSMUSG00000029250	Polr2b	21.04	36.38	0.790011	0.0753	MC2
ENSMUSG00000024539	Ptpn2	14.36	24.8	0.788284	0.0806	MC2
ENSMUSG00000024423	Impact	17.82	30.71	0.785211	0.0997	MC2
ENSMUSG00000020705	Ddx42	23.99	41.33	0.784756	0.0174	MC2
ENSMUSG00000022141	Nipbl	168.93	290.4	0.781616	0.015	MC2
ENSMUSG00000032449	Slc25a36	14.88	25.55	0.779949	0.0234	MC2
ENSMUSG00000015087	Rabl6	36.43	62.3	0.774105	0.00273	MC2
ENSMUSG00000034709	Ppp1r21	9.03	15.41	0.771069	0.0316	MC2
ENSMUSG00000032042	Srpr	28.8	49.14	0.770829	0.0869	MC2
ENSMUSG00000034109	Golim4	100.91	172.07	0.769926	0.0239	MC2
ENSMUSG00000030754	Copb1	99	168.38	0.76622	0.0406	MC2
ENSMUSG00000027884	Clcc1	48.01	81.44	0.762403	0.0936	MC2
ENSMUSG00000026254	Eif4e2	156.99	265.6	0.758582	0.00758	MC2
ENSMUSG00000025809	Itgb1	157.85	266.99	0.758231	0.0184	MC2
ENSMUSG00000028333	Anp32b	159.63	269.72	0.756731	0.0974	MC2
ENSMUSG00000040761	Spen	39.65	66.97	0.756194	0.0782	MC2
ENSMUSG00000025337	Sbds	63.39	107.04	0.755823	0.0254	MC2
ENSMUSG00000032249	Anp32a	118.62	199.25	0.748232	0.0088	MC2
ENSMUSG00000055296	Tmem245	75.53	126.64	0.745611	0.000109	MC2
ENSMUSG00000030059	Tmf1	46.79	78.45	0.745573	0.0587	MC2
ENSMUSG00000031590	Frg1	50.79	84.95	0.742069	0.0761	MC2
ENSMUSG00000026775	Yme1l1	98.34	164.46	0.741886	0.0432	MC2
ENSMUSG00000058587	Tmod3	29.27	48.91	0.740707	0.0809	MC2
ENSMUSG00000024976	Shoc2	67.31	112.41	0.739878	0.0919	MC2
ENSMUSG00000056763	Cspp1	51.21	85.2	0.734428	0.000704	MC2
ENSMUSG00000034152	Exoc3	38.63	64.27	0.734424	0.0128	MC2
ENSMUSG00000045962	Wnk1	223.8	371.86	0.73255	0.00148	MC2
ENSMUSG00000034544	Rsrc1	62.29	103.42	0.731443	0.0349	MC2
ENSMUSG00000052337	Immt	159.6	264.82	0.730551	0.0359	MC2
ENSMUSG00000033943	Mga	62.75	103.94	0.728064	0.00439	MC2
ENSMUSG00000020744	Slc25a19	30.2	49.87	0.723624	0.0209	MC2
ENSMUSG00000034349	Smc4	39.91	65.88	0.72309	0.0209	MC2
ENSMUSG00000022378	Fam49b	62.01	102.36	0.723079	0.00554	MC2
ENSMUSG00000031358	Msl3	38.78	63.85	0.719374	0.0199	MC2
ENSMUSG00000018377	Vezf1	35.73	58.7	0.716225	0.00241	MC2
ENSMUSG00000021244	Ylpm1	75.64	123.77	0.71044	0.0141	MC2
ENSMUSG00000029190	D5Ertd579e	51.44	84.17	0.710415	0.0263	MC2
ENSMUSG00000017548	Suz12	46.93	76.71	0.708904	0.0761	MC2
ENSMUSG00000040481	Bptf	149.42	243.76	0.706088	0.000807	MC2
ENSMUSG00000040651	Fam208a	45.3	73.89	0.705868	0.0282	MC2
ENSMUSG00000022905	Kp1	33.47	54.59	0.705768	0.0137	MC2
ENSMUSG00000027160	Ccdc34	16.61	27.09	0.705708	0.0989	MC2
ENSMUSG00000031954	Cfdp1	57.1	93.09	0.705135	0.0797	MC2
ENSMUSG00000000374	Trappc10	14.2	23.15	0.705121	0.0252	MC2
ENSMUSG00000025220	Mgea5	52.3	85.22	0.704381	0.0265	MC2
ENSMUSG00000051506	Wdfy4	9.61	15.65	0.703554	0.0747	MC2
ENSMUSG00000031198	Fundc2	45.16	73.3	0.698768	0.00162	MC2
ENSMUSG00000020737	Jpt1	17.14	27.79	0.697199	0.0339	MC2
ENSMUSG00000054611	Kdm2a	65.5	106.14	0.696402	0.000614	MC2
ENSMUSG00000037364	Srrt	70.82	114.59	0.694252	0.00717	MC2
ENSMUSG00000043241	Upf2	70.29	113.4	0.690029	0.00279	MC2
ENSMUSG00000028559	Osbpl9	68.16	109.9	0.689194	0.00563	MC2
ENSMUSG00000026222	Sp100	38.35	61.83	0.68908	0.00318	MC2
ENSMUSG00000066037	Hnrnpr	41.24	66.46	0.688442	0.0906	MC2
ENSMUSG00000032621	Srek1	95.56	153.41	0.682914	0.0546	MC2
ENSMUSG00000024122	Pdpk1	68.17	109.26	0.680556	0.0147	MC2
ENSMUSG00000025246	Tbl1x	44.49	71.24	0.679206	0.044	MC2
ENSMUSG00000027189	Trim44	22.83	36.5	0.676966	0.0355	MC2
ENSMUSG00000039219	Arid4b	137.62	220.01	0.676879	0.0261	MC2
ENSMUSG00000049553	Polr1a	21.1	33.73	0.676789	0.0173	MC2
ENSMUSG00000037262	Kin	24.02	38.34	0.674614	0.0819	MC2
ENSMUSG00000028560	Usp1	48.05	76.39	0.668847	0.0666	MC2
ENSMUSG00000028136	Snx27	22.92	36.36	0.665745	0.0364	MC2
ENSMUSG00000053841	Txl	25.4	40.28	0.665235	0.0265	MC2
ENSMUSG00000009575	Cbx5	52.57	83.22	0.662691	0.00855	MC2
ENSMUSG00000010554	Mettl16	36.49	57.76	0.66257	0.0329	MC2
ENSMUSG00000061136	Prpf40a	142.79	225.88	0.661662	0.0158	MC2
ENSMUSG00000007041	Clic1	50.76	80.26	0.660989	0.0618	MC2
ENSMUSG00000021413	Prpf4b	194.76	306.16	0.652588	0.00343	MC2
ENSMUSG00000034480	Diaph2	75.39	118.3	0.650005	0.003	MC2
ENSMUSG00000039477	Tnrc18	26.87	42.15	0.649536	0.0107	MC2
ENSMUSG00000067367	Lyar	19.63	30.75	0.647526	0.0694	MC2
ENSMUSG00000032481	Smarcc1	109.93	171.94	0.64532	0.00362	MC2
ENSMUSG00000056342	Usp34	102.26	159.64	0.64258	0.00342	MC2
ENSMUSG00000021585	Cast	55.59	86.77	0.642371	0.0636	MC2
ENSMUSG00000022377	Asap1	47.64	74.17	0.638662	0.0462	MC2
ENSMUSG00000017286	Glod4	38.03	59.08	0.635532	0.0939	MC2
ENSMUSG00000021500	Ddx46	74.25	115.26	0.634429	0.0921	MC2
ENSMUSG00000022811	Zfp148	67.75	105.14	0.634019	0.00109	MC2
ENSMUSG00000031774	Fam192a	24.77	38.34	0.630256	0.0783	MC2
ENSMUSG00000043733	Ptpn11	96.34	149.09	0.629977	0.0052	MC2
ENSMUSG00000066258	Trim12a	17.97	27.75	0.626897	0.09	MC2
ENSMUSG00000024601	Isoc1	70.63	108.92	0.624916	0.0165	MC2
ENSMUSG00000002957	Ap2a2	104.41	160.58	0.621032	0.0151	MC2
ENSMUSG00000036202	Rif1	59.74	91.85	0.620582	0.0167	MC2
ENSMUSG00000000976	Heatr6	34.28	52.66	0.61934	0.00193	MC2
ENSMUSG00000024431	Nr3c1	88.53	135.8	0.617245	0.041	MC2
ENSMUSG00000026991	Pkp4	142.68	218.76	0.616566	0.0017	MC2
ENSMUSG00000024590	Lmnb1	18.81	28.82	0.61557	0.0874	MC2
ENSMUSG00000020009	Ifngr1	131.13	200.72	0.614187	0.0328	MC2
ENSMUSG00000042712	Tceal9	67.44	103.05	0.611668	0.00377	MC2
ENSMUSG00000027479	Mapre1	115.16	175.86	0.610788	0.0013	MC2
ENSMUSG00000032525	Nktr	80.57	122.82	0.608231	0.0213	MC2
ENSMUSG00000026842	Abl1	21.74	33.12	0.607351	0.0937	MC2
ENSMUSG00000052428	Tmco1	105.19	159.57	0.601192	0.00854	MC2
ENSMUSG00000054823	Nsd3	76.27	115.62	0.600203	0.0578	MC2
ENSMUSG00000024587	rs	125.94	190.46	0.596751	0.00323	MC2
ENSMUSG00000027349	Fam98b	13.17	19.91	0.596238	0.04	MC2
ENSMUSG00000026158	Ogfrl1	33.09	49.86	0.591488	0.0197	MC2
ENSMUSG00000027351	Spred1	18.22	27.35	0.586018	0.0608	MC2
ENSMUSG00000023977	Ubr2	118.18	176.3	0.577047	0.00279	MC2
ENSMUSG00000022216	Psme1	46.06	68.35	0.569427	0.0111	MC2
ENSMUSG00000069495	Epc2	30.52	45.09	0.563053	0.0364	MC2
ENSMUSG00000055670	Zzef1	60.28	88.72	0.55758	0.0369	MC2
ENSMUSG00000068039	Tcp1	54.57	80.23	0.556034	0.00834	MC2
ENSMUSG00000018965	Ywhah	198.65	291.36	0.552574	0.0809	MC2
ENSMUSG00000022000	Zc3h13	122.72	179.9	0.551825	0.0227	MC2
ENSMUSG00000024483	Ankhd1	121.38	177.82	0.550887	0.0481	MC2
ENSMUSG00000020608	Smc6	95.35	139.23	0.546165	0.0685	MC2
ENSMUSG00000028580	Pum1	90.34	131.76	0.544476	0.0623	MC2
ENSMUSG00000026918	Brd3	134.02	195.2	0.542505	0.0033	MC2
ENSMUSG00000032253	Phip	45.33	65.83	0.538279	0.0416	MC2
ENSMUSG00000037519	Ppfia1	54.6	79.28	0.538056	0.0465	MC2
ENSMUSG00000028639	Ybx1	372.17	539.41	0.535421	0.0806	MC2
ENSMUSG00000027012	Dync1i2	267.57	385.61	0.527226	0.0239	MC2
ENSMUSG00000028180	Zranb2	111.1	159.11	0.518166	0.0513	MC2
ENSMUSG00000038095	Sbno1	140.07	199.35	0.509156	0.0211	MC2
ENSMUSG00000068882	Ssb	198.79	280.19	0.49516	0.00631	MC2
ENSMUSG00000035851	Ythdc1	143.71	201.9	0.49048	0.0232	MC2
ENSMUSG00000030045	Mrpl19	38.58	53.89	0.482164	0.0672	MC2
ENSMUSG00000018326	Ywhab	188.07	260.53	0.47018	0.00708	MC2
ENSMUSG00000045767	B230219D22Rik	127.63	174.97	0.45514	0.0006	MC2
ENSMUSG00000029647	Pan3	24.35	33.31	0.452034	0.0937	MC2
ENSMUSG00000038612	Mcl1	94.68	129.46	0.451375	0.0571	MC2
ENSMUSG00000020982	Nemf	80.86	110.52	0.450809	0.0712	MC2
ENSMUSG00000025364	Pa2g4	319.51	436.67	0.450682	0.0767	MC2
ENSMUSG00000028385	Snx30	23.96	32.7	0.448663	0.0718	MC2
ENSMUSG00000027067	Ssrp1	175.94	239.84	0.446989	0.0555	MC2
ENSMUSG00000031922	Cep57	53.34	72.51	0.442962	0.0711	MC2
ENSMUSG00000028309	Rnf20	68.12	92.21	0.436845	0.0161	MC2
ENSMUSG00000024073	Birc6	131.7	177.77	0.432757	0.00833	MC2
ENSMUSG00000038872	Zfhx3	68.27	91.91	0.42897	0.0775	MC2
ENSMUSG00000068921	Dap3	56.94	76.6	0.427902	0.0983	MC2
ENSMUSG00000028771	Ptpn12	60.27	79.67	0.402597	0.0921	MC2
ENSMUSG00000024853	Sf3b2	410.38	537.58	0.389519	0.0609	MC2
ENSMUSG00000039852	Rere	71.12	92.8	0.383869	0.0245	MC2
ENSMUSG00000020677	Ddx52	43.95	57.22	0.380656	0.0304	MC2
ENSMUSG00000026019	Wdr12	53.14	68.13	0.358492	0.0856	MC2
ENSMUSG00000025261	Huwe1	269.08	344.48	0.356385	0.0415	MC2
ENSMUSG00000028820	Sfpq	160.37	204.57	0.35119	0.0974	MC2
ENSMUSG00000039218	Srrm2	480.19	599.24	0.319529	0.0131	MC2
ENSMUSG00000011958	Bnip2	234.03	284.61	0.282293	0.0598	MC2
ENSMUSG00000022314	Rad21	114.2	98.12	-0.218944	0.0754	MC2
ENSMUSG00000029131	Djb6	491.58	421.54	-0.221757	0.0177	MC2
ENSMUSG00000028277	Ube2j1	171.11	142.13	-0.267713	0.0838	MC2
ENSMUSG00000058558	Rpl5	218.07	178.96	-0.285154	0.0325	MC2
ENSMUSG00000000740	Rpl13	873.17	708.36	-0.30178	0.0399	MC2
ENSMUSG00000036371	Serbp1	1393.06	1127.77	-0.304785	0.0525	MC2
ENSMUSG00000090733	Rps27	413.63	331.55	-0.319114	0.0142	MC2
ENSMUSG00000025872	Thoc3	156.09	124.59	-0.32519	0.0988	MC2
ENSMUSG00000038848	Ythdf1	63.47	50.11	-0.340976	0.0444	MC2
ENSMUSG00000062937	Mtap	35.27	27.55	-0.356389	0.038	MC2
ENSMUSG00000060036	Rpl3	330.19	254.82	-0.373818	0.0494	MC2
ENSMUSG00000063200	Nol7	228.57	176.36	-0.374113	0.0469	MC2
ENSMUSG00000060636	Rpl35a	370.33	285.72	-0.374209	0.01	MC2
ENSMUSG00000067194	Eif1ax	58.12	44.67	-0.379728	0.0729	MC2
ENSMUSG00000063480	Snu13	162.09	124.52	-0.380418	0.0935	MC2
ENSMUSG00000029068	Ccnl2	183.78	138.85	-0.404453	0.0941	MC2
ENSMUSG00000021076	Actr10	113.06	85.15	-0.40901	0.0477	MC2
ENSMUSG00000025613	Cct8	431.05	323.87	-0.41244	0.0101	MC2
ENSMUSG00000034211	Mrps17	106.43	79.93	-0.413096	0.0773	MC2
ENSMUSG00000057322	Rpl38	434.1	325.21	-0.416656	0.0267	MC2
ENSMUSG00000028759	Hp1bp3	322.61	241.5	-0.417768	0.0575	MC2
ENSMUSG00000031918	Mtmr2	58.74	43.68	-0.42737	0.0541	MC2
ENSMUSG00000030062	Rpn1	304.11	225.66	-0.430443	0.00834	MC2
ENSMUSG00000020680	Taf15	54.46	40.29	-0.434775	0.0713	MC2
ENSMUSG00000062397	Zfp706	171.01	126.49	-0.435057	0.0191	MC2
ENSMUSG00000034203	Chchd4	65.65	48.36	-0.440981	0.0663	MC2
ENSMUSG00000078652	Psme3	49.23	36.21	-0.44315	0.0428	MC2
ENSMUSG00000027404	Snrpb	42.59	31.29	-0.444813	0.0876	MC2
ENSMUSG00000071074	Yipf3	38	27.83	-0.449359	0.0672	MC2
ENSMUSG00000052712	BC004004	129.45	94.67	-0.451416	0.031	MC2
ENSMUSG00000032518	Rpsa	482.55	352.47	-0.453178	0.00493	MC2
ENSMUSG00000025381	Cnpy2	183.39	133.89	-0.453867	0.0232	MC2
ENSMUSG00000030042	Pole4	127.78	93.26	-0.454332	0.0158	MC2
ENSMUSG00000011114	Tbrg1	116.57	84.9	-0.45736	0.0325	MC2
ENSMUSG00000090553	Snrpe	151.2	109.38	-0.467109	0.0141	MC2
ENSMUSG00000027944	Hax1	40.97	29.62	-0.467996	0.0777	MC2
ENSMUSG00000010453	Kansl3	135.5	97.43	-0.475855	0.00251	MC2
ENSMUSG00000027206	Cops2	39.33	28.27	-0.476358	0.0459	MC2
ENSMUSG00000028398	Dmac1	47.83	34.33	-0.478446	0.0809	MC2
ENSMUSG00000017707	Serinc3	778.85	557.9	-0.481339	0.0958	MC2
ENSMUSG00000026127	Imp4	49.18	35.19	-0.482906	0.00801	MC2
ENSMUSG00000003068	Stk11	45.12	32.21	-0.486258	0.0895	MC2
ENSMUSG00000021460	Auh	68.33	48.77	-0.486525	0.0154	MC2
ENSMUSG00000025362	Rps26	502.64	358.72	-0.486667	0.000109	MC2
ENSMUSG00000024902	Mrpl11	118.45	84.46	-0.487938	0.0336	MC2
ENSMUSG00000025439	Clns1a	35.44	25.27	-0.487953	0.0654	MC2
ENSMUSG00000005312	Ubqln1	506.11	360.84	-0.488092	0.00123	MC2
ENSMUSG00000025968	Ndufs1	124.96	89.04	-0.488941	0.0115	MC2
ENSMUSG00000024875	Yif1a	134.22	95.57	-0.48997	0.0212	MC2
ENSMUSG00000001017	Chtop	76.88	54.7	-0.491068	0.0477	MC2
ENSMUSG00000021282	Eif5	529.81	376.89	-0.491332	0.00326	MC2
ENSMUSG00000010406	Mrpl52	145.66	103.5	-0.492974	0.0668	MC2
ENSMUSG00000001924	Uba1	101.93	72.22	-0.497108	0.0337	MC2
ENSMUSG00000022400	Rbx1	60.23	42.67	-0.49726	0.0207	MC2
ENSMUSG00000027942	1700094D03Rik	146.98	103.85	-0.501119	0.00906	MC2
ENSMUSG00000016554	Eif3d	306.54	215.9	-0.505712	0.0297	MC2
ENSMUSG00000057134	Ado	42.6	30	-0.505891	0.041	MC2
ENSMUSG00000055239	Kcmf1	77.21	54.3	-0.507836	0.00175	MC2
ENSMUSG00000016921	Srsf6	78.45	54.87	-0.515756	0.0513	MC2
ENSMUSG00000022858	Tra2b	118.08	82.49	-0.517473	0.0178	MC2
ENSMUSG00000037075	Rnf139	50.26	35.11	-0.517529	0.00494	MC2
ENSMUSG00000027076	Timm10	79.09	55.24	-0.517782	0.0061	MC2
ENSMUSG00000028932	Psmc2	92.17	64.19	-0.521949	0.0241	MC2
ENSMUSG00000005687	Bcas2	71.35	49.63	-0.523701	0.0455	MC2
ENSMUSG00000029427	Zcchc8	39.2	27.16	-0.52937	0.0662	MC2
ENSMUSG00000024259	Slc25a46	234.38	162.29	-0.530275	0.0867	MC2
ENSMUSG00000058600	Rpl30	239.91	165.92	-0.532005	0.0396	MC2
ENSMUSG00000038172	Ttc39b	64.18	44.38	-0.532214	0.0417	MC2
ENSMUSG00000014349	Ube2z	53.01	36.65	-0.532451	0.00967	MC2
ENSMUSG00000049751	Rpl36al	685.42	471.79	-0.538843	0.00074	MC2
ENSMUSG00000025162	Csnk1d	141.33	96.99	-0.54316	0.0114	MC2
ENSMUSG00000031917	Nip7	42.34	29.04	-0.54398	0.0248	MC2
ENSMUSG00000004100	Ppan	55.59	38.05	-0.546929	0.0549	MC2
ENSMUSG00000001380	Hars	48.72	33.33	-0.547693	0.062	MC2
ENSMUSG00000031948	Kars	55	37.59	-0.549083	0.00881	MC2
ENSMUSG00000034928	Rnf44	41.96	28.63	-0.551487	0.0289	MC2
ENSMUSG00000021731	Mrps30	38.32	26.14	-0.551838	0.0126	MC2
ENSMUSG00000022370	Mrpl13	86.15	58.72	-0.552999	0.00471	MC2
ENSMUSG00000036860	Mrpl55	69.69	47.45	-0.554544	0.00169	MC2
ENSMUSG00000002741	Ykt6	90.48	61.59	-0.554903	0.00812	MC2
ENSMUSG00000055302	Mrfap1	875.03	595.27	-0.555788	0.00835	MC2
ENSMUSG00000034729	Mrps10	39.83	27.05	-0.558227	0.031	MC2
ENSMUSG00000079435	Rpl36a	1494.48	1013.76	-0.559927	0.000167	MC2
ENSMUSG00000071649	B3gat3	94.7	64.2	-0.560791	0.0346	MC2
ENSMUSG00000008730	Hipk1	114.37	77.45	-0.562372	0.0492	MC2
ENSMUSG00000059363	Fxn	38.74	26.09	-0.570327	0.0632	MC2
ENSMUSG00000022677	Fopnl	49.88	33.58	-0.570859	0.00788	MC2
ENSMUSG00000020415	Pttg1	123.99	83.46	-0.571067	0.00357	MC2
ENSMUSG00000040025	Ythdf2	42.26	28.42	-0.572386	0.0936	MC2
ENSMUSG00000047215	Rpl9	586.15	393.39	-0.57531	0.0291	MC2
ENSMUSG00000002718	Cse1l	35.75	23.96	-0.577315	0.0818	MC2
ENSMUSG00000047547	Cltb	64.49	43.16	-0.579381	0.00655	MC2
ENSMUSG00000024712	Rfk	98.68	66.04	-0.579418	0.0489	MC2
ENSMUSG00000040681	Hmgn1	407.42	272.37	-0.580949	0.000371	MC2
ENSMUSG00000020456	Ogdh	116.08	77.13	-0.589755	0.00057	MC2
ENSMUSG00000059070	Rpl18	202.24	134.16	-0.592114	0.00437	MC2
ENSMUSG00000021134	Srsf5	417.98	276.91	-0.594017	0.000109	MC2
ENSMUSG00000020738	Sumo2	53.92	35.71	-0.594492	0.0262	MC2
ENSMUSG00000021917	Spcs1	77.85	51.55	-0.594725	0.0715	MC2
ENSMUSG00000020780	Srp68	70.3	46.54	-0.595053	0.0124	MC2
ENSMUSG00000021824	Ap3m1	45.47	30.04	-0.59803	0.0476	MC2
ENSMUSG00000020821	Kif1c	397.13	262.04	-0.599824	0.000614	MC2
ENSMUSG00000030512	Snrpa1	36.7	24.2	-0.600773	0.00991	MC2
ENSMUSG00000020919	Stat5b	67.05	44.09	-0.604786	0.0383	MC2
ENSMUSG00000004897	Hdgf	216.01	141.62	-0.609073	0.00357	MC2
ENSMUSG00000061787	Rps17	809.51	530.55	-0.60956	0.00506	MC2
ENSMUSG00000012535	Tnpo3	127.1	83.28	-0.609922	0.0161	MC2
ENSMUSG00000026197	Zfand2b	80.36	52.63	-0.610592	0.0373	MC2
ENSMUSG00000036093	Arl5a	347.33	227.47	-0.610631	0.00106	MC2
ENSMUSG00000019579	Mydgf	165.07	107.98	-0.612314	0.0024	MC2
ENSMUSG00000030224	Strap	98.03	64.02	-0.614701	0.00834	MC2
ENSMUSG00000067722	BC003965	60.42	39.38	-0.617563	0.0508	MC2
ENSMUSG00000032199	Polr2m	59.24	38.56	-0.619467	0.0118	MC2
ENSMUSG00000030120	Mlf2	70.12	45.61	-0.620476	0.0471	MC2
ENSMUSG00000041126	H2afv	138.48	90.06	-0.620719	0.0137	MC2
ENSMUSG00000032288	Imp3	223.08	144.98	-0.621707	0.0466	MC2
ENSMUSG00000030008	Pradc1	9.39	6.1	-0.622316	0.09	MC2
ENSMUSG00000041958	Pigs	62.37	40.48	-0.623643	0.00696	MC2
ENSMUSG00000019505	Ubb	1144.35	742.38	-0.624299	0.0347	MC2
ENSMUSG00000053559	Smagp	94.78	61.42	-0.625874	0.0169	MC2
ENSMUSG00000045128	Rpl18a	186.98	120.83	-0.629905	0.0649	MC2
ENSMUSG00000029147	Ppm1g	90	58.08	-0.631884	0.0106	MC2
ENSMUSG00000060860	Ube2s	18.83	12.1	-0.638026	0.0101	MC2
ENSMUSG00000040174	Alkbh3	30.4	19.48	-0.642078	0.0289	MC2
ENSMUSG00000061477	Rps7	648.52	415.29	-0.643032	0.000249	MC2
ENSMUSG00000032459	Mrps22	16.63	10.64	-0.64429	0.0946	MC2
ENSMUSG00000059920	4930453N24Rik	38.87	24.85	-0.645411	0.0029	MC2
ENSMUSG00000035621	Midn	190.89	121.92	-0.646807	0.0122	MC2
ENSMUSG00000008892	Vdac3	78.84	50.31	-0.648083	0.00834	MC2
ENSMUSG00000020114	Cand1	60.46	38.52	-0.650373	0.00494	MC2
ENSMUSG00000054309	Cpsf3	58.21	36.98	-0.654522	0.0103	MC2
ENSMUSG00000040731	Eif4h	137.25	87.13	-0.655565	0.00486	MC2
ENSMUSG00000059291	Rpl11	1429.99	903.33	-0.66268	0.00394	MC2
ENSMUSG00000034432	Cops8	54.49	34.33	-0.666522	0.0197	MC2
ENSMUSG00000022404	Slc25a17	29.28	18.43	-0.667859	0.059	MC2
ENSMUSG00000025979	Mob4	277.03	173.64	-0.673943	0.00703	MC2
ENSMUSG00000028409	Smu1	30.47	19.07	-0.676085	0.0581	MC2
ENSMUSG00000035704	Alg8	57.41	35.92	-0.676515	0.0299	MC2
ENSMUSG00000022814	Umps	43.91	27.4	-0.680374	0.0191	MC2
ENSMUSG00000031157	Pqbp1	78.79	49.14	-0.681115	0.00173	MC2
ENSMUSG00000024982	Zdhhc6	37.14	23.09	-0.685706	0.085	MC2
ENSMUSG00000029311	Hsd17b11	661.54	410.89	-0.687076	0.0103	MC2
ENSMUSG00000018287	Spag7	179.99	111.13	-0.695668	0.00881	MC2
ENSMUSG00000066149	Cdc26	35.1	21.66	-0.696438	0.00247	MC2
ENSMUSG00000028568	Btf3l4	335.75	207.01	-0.697687	0.00506	MC2
ENSMUSG00000037720	Tmem33	143.46	88.29	-0.700327	0.00278	MC2
ENSMUSG00000038429	Usp5	69.53	42.62	-0.706105	0.0246	MC2
ENSMUSG00000062981	Mrpl42	84.35	51.65	-0.70762	0.00303	MC2
ENSMUSG00000021967	Mrpl57	64.51	39.4	-0.711327	0.00912	MC2
ENSMUSG00000086290	Snhg12	27.35	16.7	-0.711693	0.0459	MC2
ENSMUSG00000029780	Nt5c3	89.91	54.87	-0.712464	0.0102	MC2
ENSMUSG00000030603	Psmc4	111.11	67.64	-0.71604	0.00369	MC2
ENSMUSG00000031432	Prps1	139.02	84.05	-0.725973	0.0103	MC2
ENSMUSG00000062867	Impdh2	56.08	33.85	-0.728331	0.00436	MC2
ENSMUSG00000065990	Aurkaip1	91.09	54.9	-0.730487	0.00258	MC2
ENSMUSG00000035247	Hectd1	505.44	301.82	-0.743851	0.0174	MC2
ENSMUSG00000074781	Ube2n	34.77	20.59	-0.755899	0.00863	MC2
ENSMUSG00000009927	Rps25	235.93	139.52	-0.757887	0.0026	MC2
ENSMUSG00000022109	Med4	41.2	24.32	-0.760501	0.0013	MC2
ENSMUSG00000001419	Mef2d	45.07	26.33	-0.77546	0.0195	MC2
ENSMUSG00000015759	Cnih1	90.7	52.8	-0.780565	0.0164	MC2
ENSMUSG00000050608	Minos1	100.12	58.24	-0.781648	0.0281	MC2
ENSMUSG00000026484	Rnf2	35.9	20.84	-0.784629	0.0179	MC2
ENSMUSG00000022247	Brix1	42.9	24.79	-0.791219	0.0776	MC2
ENSMUSG00000021981	Cab39l	116.95	67.5	-0.792932	0.00377	MC2
ENSMUSG00000020166	Cnot2	35.11	20.25	-0.79396	0.0061	MC2
ENSMUSG00000031843	Mphosph6	36.17	20.74	-0.802378	0.0292	MC2
ENSMUSG00000026563	Tada1	43.9	25.17	-0.802516	0.0197	MC2
ENSMUSG00000078812	Eif5a	289.85	165.99	-0.80421	0.000109	MC2
ENSMUSG00000021484	Lman2	256.12	146.04	-0.810456	0.00785	MC2
ENSMUSG00000057278	Snrpg	149.4	85.07	-0.812458	0.0051	MC2
ENSMUSG00000018765	Fxr2	268.57	151.61	-0.824933	0.00303	MC2
ENSMUSG00000001416	Cct3	114.13	64	-0.834534	0.00117	MC2
ENSMUSG00000014606	Slc25a11	196.01	109.75	-0.836706	0.00326	MC2
ENSMUSG00000021576	Pdcd6	52.16	29.07	-0.843413	0.0234	MC2
ENSMUSG00000029815	Malsu1	97.08	54.06	-0.844613	0.00986	MC2
ENSMUSG00000030061	Uba3	15.14	8.42	-0.846473	0.0304	MC2
ENSMUSG00000022462	Slc38a2	173.09	96.11	-0.848764	0.0164	MC2
ENSMUSG00000028426	Rad23b	1103.85	610.9	-0.853536	0.000235	MC2
ENSMUSG00000019854	Reps1	17.31	9.56	-0.856523	0.0627	MC2
ENSMUSG00000042198	Chchd7	55.02	30.37	-0.857309	0.00157	MC2
ENSMUSG00000001964	Emd	126.79	68.48	-0.888686	0.0542	MC2
ENSMUSG00000036442	Thap11	26.99	14.54	-0.892398	0.0951	MC2
ENSMUSG00000063904	Dpp3	53.59	28.81	-0.895394	0.0423	MC2
ENSMUSG00000043284	Tmem11	310.56	166.66	-0.897964	0.000141	MC2
ENSMUSG00000005846	Rsl1d1	218.8	116.86	-0.904832	0.00375	MC2
ENSMUSG00000023942	Slc29a1	157.67	84.17	-0.90553	0.00303	MC2
ENSMUSG00000040331	Nsmce4a	55.67	29.7	-0.906437	0.000527	MC2
ENSMUSG00000020064	Herc4	69.38	36.91	-0.910508	0.0415	MC2
ENSMUSG00000013662	Atad1	60.97	32.21	-0.920591	0.00554	MC2
ENSMUSG00000017221	Psmd3	789.09	416.12	-0.92319	0.0018	MC2
ENSMUSG00000007739	Cct4	125.69	66.18	-0.925403	0.00654	MC2
ENSMUSG00000078713	Tomm5	62.15	32.53	-0.933984	0.00675	MC2
ENSMUSG00000040112	Mrps35	79.54	41.47	-0.939613	0.00129	MC2
ENSMUSG00000029440	Psmd9	101.29	52.53	-0.947278	0.00265	MC2
ENSMUSG00000031021	Tmem9b	44.36	22.96	-0.950137	0.0369	MC2
ENSMUSG00000003955	Fam162a	116.35	59.91	-0.957602	0.000614	MC2
ENSMUSG00000001134	Uxt	23.59	12.13	-0.959596	0.00834	MC2
ENSMUSG00000030647	Ndufc2	127.98	65.45	-0.967453	0.0042	MC2
ENSMUSG00000030036	Mogs	97.91	50.01	-0.96924	0.00601	MC2
ENSMUSG00000024841	Eif1ad	55.21	28.19	-0.969746	0.00386	MC2
ENSMUSG00000025532	Crcp	15.12	7.71	-0.971655	0.0267	MC2
ENSMUSG00000011257	Pabpc4	112.9	57.49	-0.973663	0.0008	MC2
ENSMUSG00000024387	Csnk2b	56.43	28.72	-0.974407	0.00362	MC2
ENSMUSG00000004069	Dja3	40.23	20.46	-0.975466	0.0476	MC2
ENSMUSG00000028959	Fastk	105.77	53.63	-0.979818	0.00132	MC2
ENSMUSG00000040028	Elavl1	50.53	25.62	-0.97987	0.03	MC2
ENSMUSG00000030057	Cnbp	378.73	191.86	-0.981116	0.000109	MC2
ENSMUSG00000024222	Fkbp5	57.95	28.97	-1.00025	0.0374	MC2
ENSMUSG00000020116	Pno1	48.22	23.99	-1.0072	0.0409	MC2
ENSMUSG00000042670	Immp1l	43.73	21.72	-1.0096	0.0174	MC2
ENSMUSG00000027177	Hipk3	83.08	41.19	-1.01221	0.00343	MC2
ENSMUSG00000030432	Rpl28	169.14	83.32	-1.02148	0.00481	MC2
ENSMUSG00000029642	Polr1d	76.55	37.65	-1.02375	0.00542	MC2
ENSMUSG00000022200	Golph3	72.47	35.52	-1.02875	0.0287	MC2
ENSMUSG00000019818	Cd164	234.24	114.68	-1.03037	0.000424	MC2
ENSMUSG00000062822	4833420G17Rik	48.37	23.52	-1.04022	0.0109	MC2
ENSMUSG00000042729	Wdr74	14.62	7.09	-1.04409	0.0588	MC2
ENSMUSG00000025630	Hprt	75.37	36.47	-1.04728	0.0122	MC2
ENSMUSG00000029430	Ran	192.89	93.06	-1.05155	0.000363	MC2
ENSMUSG00000036478	Btg1	105.9	49.41	-1.09983	0.0702	MC2
ENSMUSG00000021660	Btf3	81.26	37.72	-1.10722	0.00703	MC2
ENSMUSG00000028609	Magoh	136.89	63.45	-1.10932	0.0478	MC2
ENSMUSG00000071650	Gab	275.51	127.35	-1.11331	0.0242	MC2
ENSMUSG00000072082	Ccnf	16.1	7.37	-1.12732	0.0168	MC2
ENSMUSG00000064284	Cdpf1	12.1	5.4	-1.16398	0.0444	MC2
ENSMUSG00000031601	Cnot7	41.61	18.53	-1.16707	0.0349	MC2
ENSMUSG00000028889	Yrdc	25.97	11.46	-1.18024	0.00646	MC2
ENSMUSG00000050628	Ubald2	36.14	15.87	-1.18729	0.00342	MC2
ENSMUSG00000033589	Reep4	55.18	24.07	-1.19691	0.00825	MC2
ENSMUSG00000021079	Timm9	123.83	53.94	-1.19893	0.00117	MC2
ENSMUSG00000079283	2310009B15Rik	10.76	4.53	-1.2481	0.0307	MC2
ENSMUSG00000038975	Rabggtb	109.76	46.12	-1.25089	1e-08	MC2
ENSMUSG00000003662	Ciao1	28.45	11.91	-1.25626	0.00897	MC2
ENSMUSG00000078348	Sf3b5	40.21	16.78	-1.26081	0.0359	MC2
ENSMUSG00000056091	St3gal5	1143.16	470.99	-1.27926	0.00236	MC2
ENSMUSG00000022177	Haus4	7.31	3	-1.28491	0.0402	MC2
ENSMUSG00000022300	Dcaf13	110.95	44.4	-1.32128	0.00074	MC2
ENSMUSG00000024537	Psmg2	58.4	23.22	-1.3306	0.0205	MC2
ENSMUSG00000024097	Srsf7	56.03	22.03	-1.34673	0.000141	MC2
ENSMUSG00000062248	Cks2	26.82	10.4	-1.36673	0.0285	MC2
ENSMUSG00000029390	Tmed2	65.72	25.14	-1.38635	0.0259	MC2
ENSMUSG00000019838	Slc16a10	95.16	36.28	-1.39118	0.00062	MC2
ENSMUSG00000036078	Sigmar1	119.76	44.02	-1.44392	0.00141	MC2
ENSMUSG00000004394	Tmed4	108.73	38.92	-1.48217	0.00367	MC2
ENSMUSG00000060708	Bloc1s4	27.15	9.43	-1.52562	0.0399	MC2
ENSMUSG00000042524	Sun2	165.2	55.53	-1.57287	0.00429	MC2
ENSMUSG00000002222	Rmnd5a	84.31	28.13	-1.58359	0.00784	MC2
ENSMUSG00000015165	Hnrnpl	156.9	51.57	-1.60524	0.00671	MC2
ENSMUSG00000039221	Rpl22l1	44.98	13.92	-1.69212	0.0114	MC2
ENSMUSG00000028271	Gtf2b	13.7	3.97	-1.78696	0.00939	MC2
ENSMUSG00000032413	Rasa2	1.85	7.15	1.95042	0.0115	Plasma
ENSMUSG00000025823	Pdia4	96.4	283.49	1.55619	0.00209	Plasma
ENSMUSG00000038241	Cep250	7.94	20.52	1.36982	0.00291	Plasma
ENSMUSG00000041642	Kif21b	6.79	16.67	1.29577	0.0088	Plasma
ENSMUSG00000057637	Prdm2	72.37	136.08	0.910991	0.00377	Plasma
ENSMUSG00000035173	Ccdc186	37.48	48.34	0.367097	0.0749	Plasma
ENSMUSG00000024594	Prrc1	115.06	85.15	-0.434308	0.00582	Plasma
ENSMUSG00000022174	Dad1	79.57	57.35	-0.472431	0.0923	Plasma
ENSMUSG00000019977	Hbs1l	81.34	55.08	-0.562436	0.0121	Plasma
ENSMUSG00000020225	Tmbim4	161.93	101.47	-0.674317	0.00101	Plasma
ENSMUSG00000026924	Sec16a	43.61	26.37	-0.725761	0.00627	Plasma
ENSMUSG00000041779	Tram2	53.17	30.18	-0.81702	0.016	Plasma
ENSMUSG00000042682	Selenok	43.24	23	-0.910733	0.038	Plasma
ENSMUSG00000001542	Ell2	157.07	76.37	-1.04033	0.000109	Plasma
ENSMUSG00000040520	Manea	24.68	11.4	-1.11431	0.0219	Plasma
ENSMUSG00000079111	Kdelr2	54.01	22.7	-1.25053	0.0545	Plasma
ENSMUSG00000034118	Tpst1	12.92	4.91	-1.39581	0.0128	Plasma
ENSMUSG00000020034	Tcp11l2	13.1	2.91	-2.17048	0.00267	Plasma
ENSMUSG00000030315	Vgll4	9.85	36.62	1.89444	0.00583	Tcells
ENSMUSG00000064065	Ipcef1	2.39	8.36	1.80649	0.0013	Tcells
ENSMUSG00000000184	Ccnd2	56.27	158.96	1.49823	0.000196	Tcells
ENSMUSG00000018168	Ikzf3	1.94	5.09	1.39161	0.0469	Tcells
ENSMUSG00000032009	Sesn3	3.66	9.24	1.33605	0.0267	Tcells
ENSMUSG00000035042	Ccl5	9.44	23.7	1.32803	0.00607	Tcells
ENSMUSG00000054065	Pkp3	11.38	26.68	1.22926	0.0171	Tcells
ENSMUSG00000031229	Atrx	171.84	372.06	1.11447	0.00303	Tcells
ENSMUSG00000041685	Fcho2	20.38	43.62	1.09784	0.0126	Tcells
ENSMUSG00000064109	Hcst	6.22	12.7	1.02984	0.0198	Tcells
ENSMUSG00000026074	Map4k4	33.29	65.78	0.98256	0.0119	Tcells
ENSMUSG00000017776	Crk	26.63	52.55	0.980638	0.00499	Tcells
ENSMUSG00000004451	Ralb	17.59	31.5	0.840596	0.0279	Tcells
ENSMUSG00000019843	Fyn	11.64	20.46	0.813715	0.0424	Tcells
ENSMUSG00000027215	Cd82	30.21	51.37	0.7659	0.013	Tcells
ENSMUSG00000038615	Nfe2l1	112.27	187.9	0.742993	0.00484	Tcells
ENSMUSG00000029178	Klf3	61.94	99.53	0.68426	0.0211	Tcells
ENSMUSG00000038145	Snrk	154.41	212.59	0.461308	0.00169	Tcells
ENSMUSG00000025085	Ablim1	44.24	58.75	0.409237	0.0297	Tcells
ENSMUSG00000038633	Degs1	212.21	149.56	-0.504768	0.0307	Tcells
ENSMUSG00000026117	Zap70	49.54	24.44	-1.01935	0.0433	Tcells
ENSMUSG00000000031	H19	1.4	12.28	3.13281	0.00291
ENSMUSG00000032484	Ngp	1.31	10.76	3.03804	0.0644
ENSMUSG00000026822	Lcn2	13.78	102.68	2.89751	0.00511
ENSMUSG00000026628	Atf3	2.07	14.8	2.83789	0.000663
ENSMUSG00000026271	Gpr35	1.34	9.14	2.76996	1e-08
ENSMUSG00000079362		1.31	8.83	2.75285	0.00035
ENSMUSG00000035186	Ubd	3.16	21.22	2.74743	0.00911
ENSMUSG00000050359	Sprr1a	1	6.5	2.70044	0.00876
ENSMUSG00000082292		1.23	7.55	2.61782	0.00074
ENSMUSG00000077704	Snord89	19.26	114.82	2.57569	0.0145
ENSMUSG00000021665	Hexb	1.35	7.65	2.5025	0.00128
ENSMUSG00000028583	Pdpn	1.73	9.56	2.46624	0.00554
ENSMUSG00000020312	Shc2	1	5.35	2.41954	0.00231
ENSMUSG00000001020	S100a4	16.05	85.66	2.41605	8.63e-05
ENSMUSG00000016283	H2-M2	1.15	6.08	2.40244	0.00141
ENSMUSG00000030117	Gdf3	1.54	8.03	2.38247	0.00047
ENSMUSG00000020227	Irak3	1.97	10.2	2.3723	0.000663
ENSMUSG00000003882	Il7r	1.6	8.27	2.36982	0.000638
ENSMUSG00000081553		2.08	10.75	2.36968	0.00241
ENSMUSG00000073490	Ifi207	5.85	29.71	2.34444	0.00201
ENSMUSG00000062808		1.94	9.72	2.3249	0.00051
ENSMUSG00000024526	Cidea	7.57	37.62	2.31313	0.00858
ENSMUSG00000048078	Tenm4	1.12	5.51	2.29855	0.00238
ENSMUSG00000031389	Arhgap4	1.44	7.08	2.29768	0.0033
ENSMUSG00000022014	Epsti1	1.48	7.2	2.2824	0.000424
ENSMUSG00000026536	Ifi211	3.02	14.5	2.26343	0.000643
ENSMUSG00000079442	St6galc4	4.89	23.22	2.24746	0.00216
ENSMUSG00000087695	Gm16291	4.23	20.08	2.24703	0.000338
ENSMUSG00000039546	Ajap1	1.31	6.1	2.21924	0.00788
ENSMUSG00000020142	Slc1a4	1.6	7.44	2.21723	0.00597
ENSMUSG00000052125	F730043M19Rik	2.14	9.89	2.20836	0.0018
ENSMUSG00000042331	Specc1	2.93	13.53	2.20719	0.00161
ENSMUSG00000037280	Galnt6	3.73	17.19	2.20432	1e-08
ENSMUSG00000063286		1.16	5.31	2.19459	0.000931
ENSMUSG00000064442		2.08	9.51	2.19286	0.00642
ENSMUSG00000042249	Grk3	7.5	33.57	2.16221	0.000295
ENSMUSG00000031881	Cdh16	1.43	6.39	2.1598	0.00159
ENSMUSG00000085823		1	4.46	2.15704	0.000338
ENSMUSG00000004038	Gstm3	6.81	30.01	2.13972	0.0436
ENSMUSG00000028238	Atp6v0d2	3.75	16.48	2.13575	0.00694
ENSMUSG00000045932	Ifit2	3.65	16.03	2.13481	0.00534
ENSMUSG00000059479	B3gnt8	4.87	21.3	2.12886	0.00488
ENSMUSG00000018459	Slc13a3	28.07	122.25	2.12273	0.000141
ENSMUSG00000060012	Kif13b	4.71	20.31	2.10839	0.00155
ENSMUSG00000039842	Mcph1	2.11	9.09	2.10704	0.0107
ENSMUSG00000068130	Zfp442	1.47	6.33	2.10639	0.000213
ENSMUSG00000070323	Mmp27	1.23	5.26	2.0964	0.000363
ENSMUSG00000072828		2.2	9.4	2.09516	0.000167
ENSMUSG00000042379	Esm1	4.6	19.58	2.08967	0.0135
ENSMUSG00000086245		1.58	6.68	2.07992	0.0021
ENSMUSG00000026207	Speg	1.5	6.31	2.07268	0.0024
ENSMUSG00000011008	Mcoln2	2.07	8.7	2.07138	0.000295
ENSMUSG00000006219	Fblim1	3.32	13.78	2.05332	0.00339
ENSMUSG00000086150	Bach2os	1.99	8.2	2.04286	0.00357
ENSMUSG00000036555	Iqce	3.64	14.97	2.04006	0.00159
ENSMUSG00000085058		1.34	5.51	2.03982	0.000167
ENSMUSG00000038179	Slamf7	3.74	15.21	2.02391	0.00117
ENSMUSG00000080542		78.14	316.7	2.01898	0.00178
ENSMUSG00000050132	Sarm1	1.3	5.25	2.01381	0.00281
ENSMUSG00000056071	S100a9	10.67	43.01	2.01111	0.0831
ENSMUSG00000029108	Pcdh7	2.08	8.38	2.01037	0.00939
ENSMUSG00000073116	Gm10471	12.14	48.76	2.00593	0.00212
ENSMUSG00000025648	Pfkfb4	1.79	7.16	2	0.0101
ENSMUSG00000030865	Chp2	3.5	13.99	1.99897	0.00834
ENSMUSG00000030474	Siglece	1.76	7.01	1.99384	0.0165
ENSMUSG00000071068	Treml2	1.67	6.53	1.96723	0.00994
ENSMUSG00000028359	Orm3	13.13	51.15	1.96187	0.00445
ENSMUSG00000002732	Fkbp7	3.52	13.7	1.96053	0.00525
ENSMUSG00000027797	Dclk1	1	3.89	1.95977	0.0045
ENSMUSG00000062593	Lilrb4a	5.94	23.09	1.95873	0.0006
ENSMUSG00000045328	Cenpe	2.02	7.85	1.95834	0.00667
ENSMUSG00000040026	Saa3	13.82	53.26	1.94629	0.00286
ENSMUSG00000038540	Tmc3	2.81	10.82	1.94506	0.00185
ENSMUSG00000004500	Zfp324	2.42	9.3	1.94222	0.0193
ENSMUSG00000001334	Fndc5	2.39	9.18	1.94148	0.00328
ENSMUSG00000026586	Prrx1	1.15	4.4	1.93587	0.00493
ENSMUSG00000005800	Mmp8	1.36	5.19	1.93213	0.0147
ENSMUSG00000026994	Galnt3	1.13	4.31	1.93137	0.000196
ENSMUSG00000055003	Lrtm2	1.61	6.14	1.93118	0.0804
ENSMUSG00000024795	Kif20b	1.66	6.33	1.93102	0.00578
ENSMUSG00000006576	Slc4a3	1.5	5.71	1.92853	0.000213
ENSMUSG00000033705	Stard9	4.55	17.27	1.92433	0.0122
ENSMUSG00000052435	Cebpe	3.15	11.95	1.92359	0.00114
ENSMUSG00000041798	Gck	3.29	12.46	1.92114	0.0598
ENSMUSG00000035873	Pawr	4.86	18.25	1.90887	0.0285
ENSMUSG00000085929		4.16	15.61	1.90782	0.00393
ENSMUSG00000078439	Smim24	1.96	7.32	1.90099	0.00173
ENSMUSG00000041303	Gtf3c3	4.18	15.49	1.88976	0.000249
ENSMUSG00000090548		3.89	14.39	1.88722	0.00172
ENSMUSG00000036109	Mbnl3	2.42	8.93	1.88365	0.0215
ENSMUSG00000030259	Rassf8	2.87	10.5	1.87127	0.00777
ENSMUSG00000030323	Ift122	2.6	9.5	1.86942	0.00147
ENSMUSG00000035299	Mid1	1.34	4.88	1.86465	0.0214
ENSMUSG00000051723		7.63	27.68	1.85909	0.00812
ENSMUSG00000038844	Kif16b	5.22	18.87	1.85397	0.00769
ENSMUSG00000089719		6.35	22.94	1.85304	0.0134
ENSMUSG00000031825	Crispld2	5.77	20.73	1.84508	0.00456
ENSMUSG00000001131	Timp1	1.29	4.63	1.84364	0.0995
ENSMUSG00000036634	Mag	1.61	5.77	1.84151	0.0114
ENSMUSG00000029673	Auts2	5.28	18.92	1.8413	0.0209
ENSMUSG00000020241	Col6a2	2.38	8.48	1.8331	0.00936
ENSMUSG00000057762		2.08	7.41	1.83289	0.00252
ENSMUSG00000089647		3.86	13.75	1.83276	0.0206
ENSMUSG00000022408	Fam83f	4.7	16.68	1.82739	0.024
ENSMUSG00000028028	Alpk1	1.33	4.72	1.82736	0.0354
ENSMUSG00000085939		42.41	150.3	1.82537	0.000141
ENSMUSG00000051934	Spats2	5	17.71	1.82456	0.00221
ENSMUSG00000035284	Vps13c	17.34	61.35	1.82296	0.00435
ENSMUSG00000000409	Lck	3.27	11.55	1.82053	0.00669
ENSMUSG00000027456	Sdcbp2	1.3	4.59	1.81998	0.0598
ENSMUSG00000018661	Cog1	1	3.53	1.81967	0.00271
ENSMUSG00000030986	Dhx32	1.51	5.33	1.81959	0.0094
ENSMUSG00000028369	Svep1	1.89	6.67	1.8193	0.00482
ENSMUSG00000044103	Il1f9	1.55	5.45	1.81399	0.00743
ENSMUSG00000028270	Gbp2	2.83	9.94	1.81244	0.00704
ENSMUSG00000068115	Ninl	3.21	11.26	1.81056	0.0397
ENSMUSG00000031093	Dock11	1.54	5.4	1.81003	0.00692
ENSMUSG00000087558		1.15	3.99	1.79475	0.00615
ENSMUSG00000046818	Ddit4l	1.68	5.82	1.79256	0.00936
ENSMUSG00000024610	Cd74	36.86	127.34	1.78856	0.0006
ENSMUSG00000049823	Zbtb12	5.71	19.71	1.78737	0.0153
ENSMUSG00000025473	Adam8	1	3.45	1.7866	0.00371
ENSMUSG00000020728	Cep112	2.05	7.05	1.782	0.0228
ENSMUSG00000091302		2.23	7.64	1.77653	0.00443
ENSMUSG00000024622	Hmgxb3	1.16	3.95	1.76773	0.00893
ENSMUSG00000039740	Alg2	4.34	14.76	1.76593	0.000853
ENSMUSG00000089656		1.55	5.27	1.76553	0.0044
ENSMUSG00000061578	Ksr2	1	3.39	1.76129	0.00563
ENSMUSG00000078680	Mup10	1.44	4.88	1.76081	0.0076
ENSMUSG00000043263	Ifi209	2.91	9.86	1.76057	0.00257
ENSMUSG00000032024	Clmp	7.5	25.38	1.75873	0.000625
ENSMUSG00000074676	Foxs1	3.63	12.26	1.75592	0.00132
ENSMUSG00000069070		2.63	8.88	1.7555	0.0587
ENSMUSG00000048503	Tmem136	1.71	5.76	1.75207	0.00583
ENSMUSG00000085189		1	3.36	1.74846	0.00565
ENSMUSG00000019539	Rcn3	3.31	11.09	1.74436	0.00911
ENSMUSG00000038379	Ttk	1	3.34	1.73985	0.00119
ENSMUSG00000058183	Mmel1	1.81	6.03	1.73617	0.000391
ENSMUSG00000020807	4933427D14Rik	2.27	7.55	1.73378	0.00761
ENSMUSG00000028480	Glipr2	1.86	6.16	1.72763	0.00494
ENSMUSG00000022415	Syngr1	4.01	13.28	1.72758	0.00586
ENSMUSG00000044042	Fmn1	5.29	17.51	1.72684	0.000415
ENSMUSG00000029377	Ereg	1	3.31	1.72683	0.00834
ENSMUSG00000071719	Tmem28	1.49	4.93	1.72628	0.0122
ENSMUSG00000054675	Tmem119	1.29	4.26	1.72348	0.0136
ENSMUSG00000016918	Sulf1	1	3.3	1.72247	0.000944
ENSMUSG00000084796		3.5	11.55	1.72247	0.0217
ENSMUSG00000034612	Chst11	1.29	4.25	1.72009	0.0311
ENSMUSG00000017969	Ptgis	2.35	7.73	1.71781	0.00306
ENSMUSG00000073492		1.31	4.3	1.71477	0.00214
ENSMUSG00000079293	Clec7a	33.3	109.03	1.71113	0.011
ENSMUSG00000028838	Extl1	8.96	29.15	1.70193	0.00689
ENSMUSG00000082568		4.86	15.79	1.69998	0.0323
ENSMUSG00000061666	Gdpd1	5.94	19.25	1.69632	0.00834
ENSMUSG00000042029	Ncapg2	1.79	5.8	1.69609	0.0126
ENSMUSG00000021760	Gpx8	2.26	7.29	1.6896	0.0149
ENSMUSG00000022952	Runx1	2.58	8.3	1.68574	0.0387
ENSMUSG00000047528	Als2cr12	1.34	4.31	1.68545	0.0139
ENSMUSG00000030022	Adamts9	1.16	3.73	1.68505	0.0149
ENSMUSG00000024406	Pou5f1	1.48	4.75	1.68233	0.0502
ENSMUSG00000042138	Msantd2	2.93	9.38	1.67869	0.0045
ENSMUSG00000036501	Fam13b	6.74	21.56	1.67754	0.0114
ENSMUSG00000000440	Pparg	2.42	7.74	1.67733	0.0667
ENSMUSG00000054203	Ifi205	1	3.18	1.66903	0.00461
ENSMUSG00000056220	Pla2g4a	1.87	5.94	1.66742	0.0222
ENSMUSG00000032643	Fhl3	1.72	5.46	1.66649	0.0207
ENSMUSG00000036040	Adamtsl2	16.53	52.32	1.66228	0.0202
ENSMUSG00000091938	Gm12407	20.07	63.51	1.66194	0.00111
ENSMUSG00000093304		1.87	5.91	1.66012	0.0169
ENSMUSG00000028698	Pik3r3	3.2	10.11	1.65964	0.00389
ENSMUSG00000064427		3.13	9.87	1.65689	0.0219
ENSMUSG00000037493	Cib2	1.94	6.11	1.65512	0.0118
ENSMUSG00000027171	Prrg4	1.74	5.48	1.65509	0.03
ENSMUSG00000056054	S100a8	41.3	129.59	1.64974	0.0872
ENSMUSG00000085684		1.34	4.2	1.64816	0.0181
ENSMUSG00000085781		1.42	4.45	1.64791	0.00502
ENSMUSG00000049303	Syt12	3.34	10.46	1.64696	0.0102
ENSMUSG00000091878		1.54	4.82	1.6461	0.0098
ENSMUSG00000001870	Ltbp1	4.89	15.3	1.64563	0.00561
ENSMUSG00000086682	Gm16023	2.46	7.69	1.64433	0.0122
ENSMUSG00000052551	Adarb2	19.38	60.53	1.64308	0.00271
ENSMUSG00000037849	Ifi206	2.45	7.65	1.64268	0.0154
ENSMUSG00000038773	Kdm3b	1.94	6.04	1.63849	0.0194
ENSMUSG00000038305	Spats2l	2.21	6.88	1.63836	0.0151
ENSMUSG00000016503	Gtf3a	1.99	6.19	1.63717	0.0373
ENSMUSG00000046031	Calhm6	1.93	6	1.63636	0.0409
ENSMUSG00000084793		1.16	3.6	1.63387	0.0014
ENSMUSG00000030793	Pycard	4.87	15.11	1.63351	0.00951
ENSMUSG00000093020		1.49	4.62	1.63258	0.0121
ENSMUSG00000086773		7.43	23.02	1.63145	0.00035
ENSMUSG00000033327	Tnxb	1.46	4.51	1.62716	0.00556
ENSMUSG00000024810	Il33	1.92	5.92	1.62449	0.0196
ENSMUSG00000045404	Kcnk13	1.33	4.1	1.6242	0.00278
ENSMUSG00000079164	Tlr5	2.46	7.57	1.62163	0.0292
ENSMUSG00000046589	Lrrc8e	4.33	13.31	1.62007	0.00279
ENSMUSG00000039853	Trim14	3.22	9.88	1.61745	0.0465
ENSMUSG00000049739	Zfp646	1.52	4.66	1.61626	0.0345
ENSMUSG00000036587	Fut7	2.79	8.54	1.61397	0.0323
ENSMUSG00000078582		1.15	3.52	1.61394	0.0141
ENSMUSG00000070243		1.34	4.1	1.61339	0.00363
ENSMUSG00000031266	Gla	2.8	8.55	1.6105	0.0235
ENSMUSG00000091881		1	3.05	1.60881	0.00148
ENSMUSG00000032085	Tagln	1.67	5.08	1.60498	0.0559
ENSMUSG00000037343	Taf2	4.19	12.71	1.60094	0.0584
ENSMUSG00000027408	Cpxm1	1.53	4.64	1.60059	0.0522
ENSMUSG00000025104	Hdgfl3	5.78	17.5	1.59821	0.00791
ENSMUSG00000044349	Snhg11	8.87	26.79	1.59469	0.00761
ENSMUSG00000035960	Apex1	1.33	4.01	1.59218	0.0504
ENSMUSG00000092947		5.1	15.37	1.59155	0.0256
ENSMUSG00000037816	Fbxw17	4.57	13.77	1.59126	0.0336
ENSMUSG00000044303	Cdkn2a	1.6	4.82	1.59096	0.0566
ENSMUSG00000020901	Pik3r5	1.39	4.18	1.58842	0.0405
ENSMUSG00000032384	Csnk1g1	9.67	29.07	1.58794	0.000335
ENSMUSG00000048938	Nr1h5	4.44	13.34	1.58713	0.0215
ENSMUSG00000086554		1.69	5.07	1.58496	0.00355
ENSMUSG00000053877	Srcap	9.11	27.33	1.58496	0.00998
ENSMUSG00000027536	Chmp4c	2.07	6.21	1.58496	0.0337
ENSMUSG00000025912	Mybl1	1.34	4.02	1.58496	0.00343
ENSMUSG00000035566	Pcdh17	6.88	20.63	1.58426	1e-08
ENSMUSG00000024477	Pggt1b	6.11	18.27	1.58023	0.00303
ENSMUSG00000089844	A530032D15Rik	1.55	4.63	1.57874	0.0136
ENSMUSG00000090348		4.19	12.49	1.57575	0.00439
ENSMUSG00000039131	Gipc2	1	2.98	1.57531	0.0906
ENSMUSG00000085109		1.43	4.26	1.57484	0.0307
ENSMUSG00000037697	Ddhd1	5.21	15.52	1.57477	0.000548
ENSMUSG00000030254	Rad18	1.54	4.58	1.57242	0.0197
ENSMUSG00000043051	Disc1	2.24	6.65	1.56986	0.0184
ENSMUSG00000036596	Cpz	1.74	5.16	1.56828	0.0367
ENSMUSG00000022428	Cby1	2.8	8.3	1.56768	0.00116
ENSMUSG00000029417	Cxcl9	12.44	36.87	1.56746	0.000558
ENSMUSG00000027799	Nbea	4.79	14.19	1.56678	0.0081
ENSMUSG00000013974	Mcemp1	1.75	5.17	1.56281	0.0226
ENSMUSG00000001417		3.38	9.94	1.55622	0.00822
ENSMUSG00000029007	Agtrap	14.92	43.86	1.55566	0.0412
ENSMUSG00000092060	Bend4	1.64	4.82	1.55534	0.00906
ENSMUSG00000015314	Slamf6	2.26	6.64	1.55486	0.00254
ENSMUSG00000064372		5.32	15.59	1.55112	0.00659
ENSMUSG00000025321	Itgb8	1	2.93	1.5509	0.00642
ENSMUSG00000031539	Ap3m2	3.6	10.54	1.54981	0.0157
ENSMUSG00000045087	S1pr5	3.98	11.65	1.54949	0.00544
ENSMUSG00000093328		1.3	3.8	1.54749	0.00221
ENSMUSG00000024529	Lox	1.29	3.77	1.54719	0.0191
ENSMUSG00000086597		1.16	3.39	1.54716	0.000109
ENSMUSG00000020121	Srgap1	3.06	8.94	1.54674	0.00807
ENSMUSG00000044471	Lncpint	6.71	19.6	1.54647	0.0282
ENSMUSG00000015942	Gtf2ird2	8.73	25.5	1.54644	0.000371
ENSMUSG00000006403	Adamts4	1.36	3.96	1.54189	0.0138
ENSMUSG00000035686	Thrsp	74.04	215.54	1.54158	0.0139
ENSMUSG00000073859		23.89	69.53	1.54123	8.63e-05
ENSMUSG00000022126	Acod1	2.91	8.46	1.53964	0.0578
ENSMUSG00000028634	Hivep3	3.76	10.93	1.53949	0.0191
ENSMUSG00000078903	Gm14391	3.64	10.58	1.53933	0.0142
ENSMUSG00000004698	Hdac9	1.56	4.53	1.53797	0.00221
ENSMUSG00000027646	Src	3	8.69	1.53439	0.0433
ENSMUSG00000040389	Wdr47	1.55	4.48	1.53123	0.00372
ENSMUSG00000039109	F13a1	1	2.89	1.53107	0.00844
ENSMUSG00000021614	Vcan	1.26	3.64	1.53051	0.0789
ENSMUSG00000041592	Sdk2	2.44	7.04	1.52869	0.0459
ENSMUSG00000004296	Il12b	1.3	3.75	1.52838	0.0146
ENSMUSG00000091534		2.69	7.74	1.52473	0.013
ENSMUSG00000020143	Dock2	8.39	24.13	1.52409	0.0101
ENSMUSG00000075118		2.17	6.22	1.51922	0.0168
ENSMUSG00000028041	Adam15	23.48	67.3	1.51917	0.00597
ENSMUSG00000075014		3.22	9.21	1.51614	0.0407
ENSMUSG00000031965	Tbx20	1.71	4.89	1.51584	0.0332
ENSMUSG00000074590		1.46	4.17	1.51408	0.00581
ENSMUSG00000019699	Akt3	5.17	14.76	1.51346	0.0118
ENSMUSG00000030720	Cln3	6.85	19.55	1.51299	0.0206
ENSMUSG00000078234	Klhdc7a	8.81	25.12	1.51162	0.00048
ENSMUSG00000074480	Mex3a	1.13	3.22	1.51074	0.00312
ENSMUSG00000035495	Tstd2	1.42	4.04	1.50846	0.0369
ENSMUSG00000030263	Lrmp	1.4	3.98	1.50734	0.0478
ENSMUSG00000030218	Mgp	8.34	23.7	1.50677	0.0119
ENSMUSG00000024965	Fermt3	1.13	3.21	1.50625	0.0354
ENSMUSG00000028885	Smpdl3b	1.29	3.66	1.50447	0.0566
ENSMUSG00000028345	Tex10	1.98	5.61	1.5025	0.0369
ENSMUSG00000054545	Ugt1a6a	4.97	14.08	1.50233	0.0327
ENSMUSG00000069806	Cacng7	1.59	4.5	1.5009	0.0202
ENSMUSG00000022620	Arsa	7.61	21.52	1.49971	0.000558
ENSMUSG00000062319		1.61	4.54	1.49563	0.0263
ENSMUSG00000004891	Nes	1.86	5.24	1.49426	0.0374
ENSMUSG00000032067	Pts	2.29	6.45	1.49395	0.0523
ENSMUSG00000092392		2.44	6.87	1.49343	0.00494
ENSMUSG00000000056	rf	30.75	86.54	1.49278	0.000611
ENSMUSG00000021675	F2rl2	2.5	7.02	1.48954	0.0327
ENSMUSG00000021725	Parp8	1.98	5.55	1.48699	0.0521
ENSMUSG00000055137	Sugct	4	11.21	1.48671	0.0155
ENSMUSG00000032010	Usp2	24.79	69.4	1.48518	0.00836
ENSMUSG00000054640	Slc8a1	1.33	3.72	1.48388	0.085
ENSMUSG00000034792	G15	1.16	3.24	1.48187	0.0351
ENSMUSG00000024302	Dt	1.2	3.35	1.48113	0.0149
ENSMUSG00000039774	Galnt12	1.85	5.15	1.47705	0.0574
ENSMUSG00000052557	Gan	2.83	7.87	1.47556	0.00436
ENSMUSG00000004709	Cd244a	1	2.78	1.47508	0.0019
ENSMUSG00000029915	Clec5a	1	2.78	1.47508	0.00755
ENSMUSG00000029122	Evc	2.04	5.66	1.47223	0.0583
ENSMUSG00000056069	Otulinl	2.17	6.02	1.47207	0.0553
ENSMUSG00000086267		1.92	5.32	1.47032	0.0118
ENSMUSG00000071862	Lrrtm2	2.93	8.11	1.4688	0.016
ENSMUSG00000044906	4930503L19Rik	1.36	3.76	1.46713	0.0169
ENSMUSG00000035107	Dcbld2	1.9	5.25	1.46632	0.0422
ENSMUSG00000023341	Mx2	6.11	16.88	1.46607	0.041
ENSMUSG00000086513		1.93	5.33	1.46553	0.0504
ENSMUSG00000038751	Ptk6	1.92	5.29	1.46216	0.0685
ENSMUSG00000036446	Lum	4.23	11.65	1.4616	0.0876
ENSMUSG00000009185	Ccl8	1.3	3.58	1.46145	0.0527
ENSMUSG00000048251	Bcl11b	2.06	5.67	1.4607	0.0432
ENSMUSG00000024209	1700061G19Rik	1.31	3.6	1.45843	0.00107
ENSMUSG00000023122	Sult1c2	2.43	6.67	1.45673	0.062
ENSMUSG00000028414	Fktn	8.45	23.18	1.45586	0.00267
ENSMUSG00000057594	Arl16	4.79	13.09	1.45037	0.0136
ENSMUSG00000018293	Pfn1	2.94	8.02	1.44779	0.0117
ENSMUSG00000038122	Tbc1d32	4.49	12.24	1.44682	0.0247
ENSMUSG00000022103	Gfra2	6.78	18.45	1.44426	0.0734
ENSMUSG00000037992	Rara	5.26	14.31	1.44389	0.0379
ENSMUSG00000027555	Car13	1	2.72	1.44361	0.0131
ENSMUSG00000089774	Slc5a3	6.11	16.57	1.43933	0.0118
ENSMUSG00000032316	Clk3	1.87	5.07	1.43895	0.0369
ENSMUSG00000022667	Cd200r1	1.71	4.63	1.43702	0.0486
ENSMUSG00000051554		1.43	3.87	1.43632	0.0419
ENSMUSG00000074482		11.46	31	1.43566	0.000535
ENSMUSG00000093667		1.49	4.03	1.43547	0.0421
ENSMUSG00000064901	Snora21	1.78	4.81	1.43416	0.0383
ENSMUSG00000024548	Setbp1	2.72	7.35	1.43414	0.0622
ENSMUSG00000073902		2.91	7.86	1.43351	0.0214
ENSMUSG00000021958	Pinx1	3.32	8.95	1.4307	0.00807
ENSMUSG00000087331	1810021B22Rik	1.98	5.33	1.42864	0.0142
ENSMUSG00000021774	Ube2e1	1.91	5.14	1.4282	0.0223
ENSMUSG00000090941		2.87	7.72	1.42755	0.0183
ENSMUSG00000033712	Ccar2	1.48	3.97	1.42354	0.0282
ENSMUSG00000054074	Skida1	1.13	3.03	1.423	0.00363
ENSMUSG00000022849	Hspbap1	2.22	5.95	1.42233	0.0369
ENSMUSG00000090622	A930033H14Rik	8.28	22.19	1.42221	0.00238
ENSMUSG00000040640	Erc2	6.71	17.98	1.42201	0.00325
ENSMUSG00000031214	Ophn1	3.65	9.76	1.41898	0.00577
ENSMUSG00000052131	Akr1b7	1.65	4.41	1.41831	0.0293
ENSMUSG00000053206		5.26	14.05	1.41744	0.0139
ENSMUSG00000034573	Ptpn13	1.15	3.07	1.4166	0.0141
ENSMUSG00000014158	Trpv4	1.33	3.55	1.41639	0.0134
ENSMUSG00000070390	Nlrp1b	1.39	3.71	1.41633	0.0856
ENSMUSG00000044122	Proca1	4.79	12.78	1.41579	0.031
ENSMUSG00000037126	Psd	12.19	32.52	1.41563	0.00276
ENSMUSG00000036469	44256	7.47	19.91	1.41431	0.00474
ENSMUSG00000085819		2.02	5.38	1.41325	0.0705
ENSMUSG00000054932	Afp	1.54	4.1	1.41269	0.0267
ENSMUSG00000028163	Nfkb1	4.98	13.25	1.41177	0.0441
ENSMUSG00000018398	44447	4.68	12.45	1.41157	0.0239
ENSMUSG00000034656	Cac1a	3.46	9.2	1.41086	0.0101
ENSMUSG00000085599		15.51	41.22	1.41015	0.00529
ENSMUSG00000068606	Gm4841	3.36	8.92	1.40858	0.0514
ENSMUSG00000038473	Nos1ap	10.06	26.69	1.40767	0.00281
ENSMUSG00000001741	Il16	11.53	30.57	1.40672	0.00155
ENSMUSG00000044726	Erich5	1.55	4.1	1.40336	0.0442
ENSMUSG00000024044	Epb41l3	4.19	11.08	1.40294	0.0219
ENSMUSG00000020014	Cfap54	2.05	5.42	1.40267	0.0672
ENSMUSG00000044968	pepld	1.23	3.25	1.40178	0.0459
ENSMUSG00000079487	Med12	1.42	3.75	1.401	0.00337
ENSMUSG00000086602		8.4	22.14	1.39819	0.000614
ENSMUSG00000000552	Zfp385a	2.01	5.29	1.39607	0.0279
ENSMUSG00000060771	Tsga10	3.35	8.8	1.39334	0.0444
ENSMUSG00000077323		9.53	25.02	1.39253	0.041
ENSMUSG00000085840		12.14	31.81	1.38971	0.00165
ENSMUSG00000028780	Sema3c	1	2.62	1.38957	0.00542
ENSMUSG00000086763	Plx4os1	1.34	3.51	1.38924	0.0272
ENSMUSG00000028005	Gucy1b1	4.71	12.31	1.38603	0.0128
[truncated: 1,789 more rows]

## Sheet: DietTime_interac_1wk_40wks_FDR1
UniqueID	Gene symbol	1wk LFD	1wk WD	40wks LFD	40wks WD	WD-ND 1w	WD-ND 40wks	cluster number	FC_Log2_1wk (WD/LFD)	FC_Log2_40wks (WD/LFD)	1wk_40wks interaction FDR	FC_1week (WD/LFD) p-value (1vs 2)	FC_40wks (WD/LFD) p-value (3 vs 4)	Cell type (based on single cell)	Cell type_avg_FC (NASH)	p_val_adj(NASH)	macSubclusters_Cell type (based on single cell)
ENSMUSG00000029816	Gpnmb	0.440646	1.25736	0.74264	15.7512	0.816714	15.0085	3	1.51271	4.40665	1e-08	0.0208805	1e-08	MC1	2.10407e+72	0	MC2_NAM
ENSMUSG00000032484	Ngp	0.97318	0.996169	1.00383	8.24521	0.0229885	7.24138	3	0.0336831	3.03804	2.84e-05	0.908626	0.0054198
ENSMUSG00000024526	Cidea	0.397884	0.387302	1.60212	7.9619	-0.010582	6.35979	3	-0.038889	2.31313	1e-08	0.924721	0.0002842
ENSMUSG00000049723	Mmp12	0.642594	1.31761	0.682388	6.56153	0.675018	5.87915	3	1.03595	3.26537	1e-08	0.0257698	2.5e-06	MC1	9.15168e+130	0	MC1_KC
ENSMUSG00000026822	Lcn2	0.512334	1.1284	0.8716	6.49462	0.616066	5.62302	3	1.13912	2.89751	3.02e-06	0.034824	0.0001293
ENSMUSG00000050359	Sprr1a	1	1	1	6.5	0	5.5	3	0	2.70044	1e-08	#N/A	0.0002928
ENSMUSG00000035186	Ubd	0.442877	1.1086	0.891396	5.9859	0.665726	5.0945	3	1.32376	2.74743	1e-08	0.0052858	0.0003127
ENSMUSG00000001506	Col1a1	0.345679	1.19848	0.801519	5.85185	0.852802	5.05033	3	1.7937	2.86808	1e-08	0.0003744	3.76e-05	HSC	5.49742e+126	0
ENSMUSG00000029822	Osbpl3	0.671183	0.822042	1.17796	6.19783	0.150858	5.01987	3	0.292504	2.39547	1e-08	0.413111	0.0005863	Cholangiocyte	5.10387	9.3038e-191
ENSMUSG00000035439	Haus8	0.898236	1.10176	0.863863	5.81637	0.203528	4.95251	3	0.294649	2.75125	1e-08	0.527926	3.1e-06	MC1	1.29693	5.0812e-216	MC1_KC
ENSMUSG00000023992	Trem2	0.453593	0.770958	1.22904	6.17964	0.317365	4.9506	3	0.765255	2.32999	1e-08	0.141472	8.2e-06	MC2	1.5632e+09	2.91167e-33	MC2_NAM
ENSMUSG00000057465	Saa2	0.359466	1.21952	0.780483	5.69382	0.860051	4.91333	3	1.76238	2.86696	4.94e-05	0.0072618	0.0025898	Hepatocytes	1.48817e+117	0
ENSMUSG00000068220	Lgals1	0.336521	0.691986	1.30801	6.13019	0.355465	4.82217	3	1.04004	2.22855	1e-08	0.0022129	7.3e-06	HSC	12209.9	2.05329e-18	Ly6c2-low
ENSMUSG00000000031	H19	0.76044	1.23956	0.615385	5.3978	0.479121	4.78242	3	0.704923	3.13281	1e-08	0.0248291	5.2e-05
ENSMUSG00000034593	Myo5a	0.811955	1.15816	0.841843	5.58157	0.346202	4.73973	3	0.512359	2.72905	1e-08	0.154757	8e-07	MC2	3.89619	9.20973e-34	MC2_NAM
ENSMUSG00000024672	Ms4a7	0.766252	1.11203	0.887967	5.49101	0.345781	4.60304	3	0.53731	2.62849	1e-08	0.0978396	7.2e-06	MC1	2.28584e+09	0	MC1_KC
ENSMUSG00000020926	Adam11	0.61985	1.08333	0.916667	5.41667	0.463483	4.5	3	0.805486	2.56294	1e-08	0.0107415	2.1e-06	DC2	1.99372	0
ENSMUSG00000026956	Uap1l1	0.613576	0.991278	1.00872	5.438	0.377702	4.42928	3	0.692048	2.43055	1e-08	0.0716858	5.3e-06	MC1	13.4637	0	MC1_KC
ENSMUSG00000062808	ENSMUSG00000062808	0.84127	0.973545	1.02646	5.14286	0.132275	4.1164	3	0.210679	2.3249	1e-08	0.566753	2.7e-06
ENSMUSG00000027848	Olfml3	0.598758	0.877019	1.12298	5.19255	0.278261	4.06957	3	0.550635	2.20911	1e-08	0.170498	4e-06	HSC	8.97542e+06	1.01358e-91
ENSMUSG00000020120	Plek	0.646341	1.19919	0.800813	4.83333	0.552846	4.03252	3	0.891688	2.59348	1e-08	0.0070236	1.89e-05	MC2	1.41444e+09	4.91842e-42	MC2_NAM
ENSMUSG00000021508	Cxcl14	0.450947	1.02238	0.977625	5.00172	0.571429	4.0241	3	1.1809	2.35507	1e-08	0.0045206	0.0006666	HSC	11.9413	4.04995e-27
ENSMUSG00000004038	Gstm3	0.834902	0.780154	1.1651	5.1343	-0.0547476	3.9692	3	-0.0978473	2.13972	2.35e-05	0.860085	0.0030736
ENSMUSG00000030789	Itgax	0.422812	1.07965	0.920354	4.88889	0.656834	3.96853	3	1.35247	2.40925	1e-08	0.0013984	8.6e-06	MC1	4491.76	1.9704e-218	MC1_KC
ENSMUSG00000030117	Gdf3	0.735562	1.06383	0.93617	4.88146	0.328267	3.94529	3	0.532348	2.38247	1e-08	0.115386	2.4e-06
ENSMUSG00000045763	Basp1	0.346681	1.16754	0.832455	4.74605	0.820864	3.91359	3	1.7518	2.51128	1e-08	0.0001922	1e-08	MC1	5431.66	0	MC1_KC
ENSMUSG00000061540	Orm2	0.479361	1.28961	0.710386	4.55925	0.810253	3.84887	3	1.42776	2.68212	8.06e-05	0.0142775	0.0009427	Hepatocytes	7.38403e+08	0
ENSMUSG00000039546	Ajap1	0.952756	0.968504	1.0315	4.80315	0.015748	3.77165	3	0.0236513	2.21924	1e-08	0.92609	0.0002469
ENSMUSG00000026628	Atf3	0.878049	1.12195	0.593974	4.24677	0.243902	3.6528	3	0.353637	2.83789	2.37e-06	0.47299	4.4e-06
ENSMUSG00000042379	Esm1	0.405762	0.895558	1.10444	4.70108	0.489796	3.59664	3	1.14215	2.08967	1e-08	0.0102351	0.0005654
ENSMUSG00000022504	Ciita	0.774278	1.22572	0.490814	4.05906	0.451444	3.56824	3	0.662708	3.0479	1e-08	0.173834	1e-08	DC1	13.5991	8.2626e-250
ENSMUSG00000056737	Capg	0.354396	1.00092	0.999084	4.56593	0.64652	3.56685	3	1.49789	2.19223	1e-08	0.001301	2e-07	MC1	37797.6	0	MC1_KC
ENSMUSG00000001020	S100a4	0.601406	1.19428	0.805723	4.3002	0.592871	3.49448	3	0.989727	2.41605	1e-08	0.0101836	1e-07
ENSMUSG00000052336	Cx3cr1	0.242119	0.817991	1.18201	4.64313	0.575872	3.46112	3	1.75637	1.97386	1e-08	0.0028039	1.02e-05	MC1	3.06861e+15	0	MC1_KC
ENSMUSG00000032231	Anxa2	0.685768	0.816794	1.18321	4.5921	0.131027	3.40889	3	0.252253	1.95645	1e-08	0.222046	8.1e-06	Cholangiocyte	7.36496e+09	1.35879e-59
ENSMUSG00000016283	H2-M2	1.03051	0.969492	0.779661	4.12203	-0.0610169	3.34237	3	-0.0880562	2.40244	1e-08	0.780895	1.62e-05
ENSMUSG00000038179	Slamf7	0.428369	0.939007	1.06099	4.31489	0.510638	3.2539	3	1.13228	2.02391	1e-08	0.0067334	1.1e-05
ENSMUSG00000020312	Shc2	1.15129	0.848708	0.738007	3.94834	-0.302583	3.21033	3	-0.439912	2.41954	1e-08	0.154543	3.51e-05
ENSMUSG00000073490	Ifi207	0.836627	1.16337	0.770751	3.91436	0.326746	3.14361	3	0.475657	2.34444	3.03e-05	0.379112	2.82e-05
ENSMUSG00000018459	Slc13a3	0.607095	1.0693	0.930703	4.05338	0.462202	3.12268	3	0.816667	2.12273	1e-08	0.0093756	3e-07
ENSMUSG00000079442	St6galnac4	0.655405	1.17399	0.826014	3.9223	0.518581	3.09628	3	0.840956	2.24746	2.37e-06	0.0738096	3.15e-05
ENSMUSG00000022894	Adamts5	0.6882	1.25643	0.743573	3.80356	0.568227	3.05999	3	0.868426	2.3548	4.26e-06	0.0799361	1.4e-05	HSC	1.46079e+12	0
ENSMUSG00000006205	Htra1	0.674464	0.849903	1.1501	4.11696	0.175439	2.96686	3	0.333556	1.83982	1e-08	0.413937	0.0001158	HSC	3.42775e+07	0
ENSMUSG00000024909	Efemp2	0.741463	1.06829	0.931707	3.8878	0.326829	2.9561	3	0.52686	2.06101	1e-08	0.132758	3.9e-06	HSC	8955.29	4.3408e-257
ENSMUSG00000018008	Cyth4	0.689448	1.10176	0.898235	3.85205	0.412317	2.95381	3	0.676303	2.10046	1e-08	0.0486049	3e-07	MC1	14.0132	0	MC2_NAM
ENSMUSG00000055003	Lrtm2	0.95114	0.840391	1.04886	4	-0.110749	2.95114	3	-0.178597	1.93118	5.06e-05	0.568904	0.0074169
ENSMUSG00000056071	S100a9	0.522092	1.03787	0.962128	3.87827	0.51578	2.91614	3	0.991253	2.01111	8.7e-05	0.0219759	0.0077644
ENSMUSG00000026395	Ptprc	0.805239	1.09284	0.907158	3.82002	0.287604	2.91286	3	0.440597	2.07416	1e-08	0.119079	4.2e-06	MC2	2565.73	1.90393e-32	MC2_NAM
ENSMUSG00000028583	Pdpn	1.0855	0.914498	0.643123	3.5539	-0.171004	2.91078	3	-0.24731	2.46624	2.31e-05	0.563948	0.0001451
ENSMUSG00000030717	Nupr1	0.673589	0.908501	1.0915	4.0013	0.234912	2.9098	3	0.43162	1.87416	1e-08	0.240354	5.5e-06	HSC	1.2994e+07	1.51187e-62	Ly6c2-hi
ENSMUSG00000059479	B3gnt8	0.643678	1.13882	0.861185	3.76658	0.495137	2.90539	3	0.823122	2.12886	4.85e-06	0.076185	0.0001188
ENSMUSG00000048612	Myof	0.61039	1.12013	0.87987	3.76786	0.50974	2.88799	3	0.875864	2.09838	1e-08	0.0196523	1.3e-06	MC1	254.678	0	MC1_KC
ENSMUSG00000082361	Btc	0.994595	1.00541	0.398456	3.28031	0.0108108	2.88185	1	0.0155969	3.04134	1.31e-05	0.978969	3e-07	Cholangiocyte	24.5325	0
ENSMUSG00000079523	Tmsb10	0.792614	1.20739	0.715909	3.58523	0.414773	2.86932	3	0.607198	2.32422	1.69e-06	0.158536	4.7e-06	MC2	1.76537e+78	6.14954e-41	MC2_NAM
ENSMUSG00000052435	Cebpe	0.63754	0.980583	1.01942	3.86731	0.343042	2.8479	3	0.621122	1.92359	1e-08	0.132683	1.06e-05
ENSMUSG00000020914	Top2a	0.485842	1.43368	0.566319	3.40686	0.947839	2.84054	8	1.56116	2.58875	1.69e-06	0.0039825	8.7e-06	MC2	4.37713e+13	0	Ly6c2-low
ENSMUSG00000025351	Cd63	0.601279	0.819201	1.1808	4.01703	0.217922	2.83623	3	0.446183	1.76636	1e-08	0.126549	1.25e-05	MC1	3.39249e+11	0	MC1_KC
ENSMUSG00000020810	Cygb	0.829137	1.01103	0.988967	3.82207	0.181895	2.8331	3	0.286147	1.95036	1e-08	0.233348	2e-07	HSC	3.26457e+22	0
ENSMUSG00000001334	Fndc5	1.00417	0.85	0.995833	3.825	-0.154167	2.82917	3	-0.240464	1.94148	4.85e-06	0.614927	6.31e-05
ENSMUSG00000048078	Tenm4	1.11897	0.881029	0.720257	3.54341	-0.237942	2.82315	3	-0.344911	2.29855	9.27e-07	0.262599	3.69e-05
ENSMUSG00000074115	Saa1	0.346861	1.13109	0.86891	3.68448	0.784229	2.81557	3	1.70528	2.08418	0.000112	0.0024774	0.0102066	Hepatocytes	1.80976e+80	0
ENSMUSG00000001555	Fkbp10	0.863774	1.13623	0.853683	3.66902	0.272452	2.81534	3	0.395524	2.10362	1.31e-05	0.381282	2.84e-05	HSC	5.25931	0
ENSMUSG00000085939	ENSMUSG00000085939	0.898292	0.902433	1.09757	3.88975	0.00414079	2.79218	3	0.006635	1.82537	1e-08	0.975291	3e-07
ENSMUSG00000056054	S100a8	0.430444	0.695721	1.30428	4.09253	0.265277	2.78825	3	0.692684	1.64974	1e-08	0.0017446	0.0082923
ENSMUSG00000034591	Slc41a2	0.470367	0.554412	1.44559	4.20519	0.0840458	2.7596	3	0.237174	1.54051	1e-08	0.477477	0.0004619	DC2	1.82212	1.62857e-82
ENSMUSG00000037280	Galnt6	0.813075	1.18693	0.762002	3.51175	0.373851	2.74974	3	0.54577	2.20432	1e-08	0.162377	1e-08
ENSMUSG00000020473	Aebp1	0.807453	1.19255	0.770186	3.49689	0.385093	2.72671	3	0.562595	2.18279	6.02e-06	0.178291	2.47e-05	HSC	1.45276e+18	0
ENSMUSG00000003484	Cyp4f18	0.566108	1.11732	0.882682	3.60149	0.55121	2.71881	3	0.980891	2.02863	1e-08	0.0070435	1.3e-06	MC1	8690.62	0	MC1_KC
ENSMUSG00000006219	Fblim1	0.942857	1.05714	0.862338	3.57922	0.114286	2.71688	3	0.165059	2.05332	3.62e-06	0.66473	6.7e-05
ENSMUSG00000048779	P2ry6	0.996377	1.00362	0.762681	3.45109	0.00724638	2.68841	3	0.0104544	2.1779	1e-08	0.969737	4.25e-05	MC1	550.045	0	MC1_KC
ENSMUSG00000021665	Hexb	1	1	0.572034	3.24153	0	2.66949	1	0	2.5025	4.64e-05	#N/A	1.31e-05
ENSMUSG00000072620	Slfn2	0.723635	1.129	0.870998	3.51507	0.405367	2.64407	3	0.641714	2.01281	1e-08	0.0876441	2e-07	MC1	6.4883	0	MC1_KC
ENSMUSG00000071719	Tmem28	0.858238	0.850575	1.14176	3.77778	-0.00766284	2.63602	3	-0.0129391	1.72628	1e-08	0.970387	0.000484
ENSMUSG00000030147	Clec4b1	0.84359	0.810256	1.15641	3.78974	-0.0333333	2.63333	3	-0.058163	1.71245	1.35e-05	0.876481	0.0049251	MC2	131926	2.8778e-48	MC1_KC
ENSMUSG00000024063	Lbh	0.76964	1.07137	0.928628	3.53475	0.301731	2.60613	3	0.477202	1.92844	1e-08	0.0448531	1e-08	HSC	15063	4.01327e-07
ENSMUSG00000028369	Svep1	0.713896	0.970027	1.02997	3.63488	0.256131	2.6049	3	0.44231	1.8193	1e-08	0.239978	0.0001164
ENSMUSG00000060586	H2-Eb1	0.745408	1.02193	0.97807	3.57141	0.276522	2.59334	3	0.455195	1.86849	1e-08	0.0250175	2.4e-06	MC1	8.4389e+84	0	MC1_KC
ENSMUSG00000031740	Mmp2	0.878351	0.915464	1.08454	3.67423	0.0371134	2.58969	3	0.0597062	1.76036	3.56e-05	0.899935	0.0007952	HSC	9701.15	0
ENSMUSG00000053318	Slamf8	0.352898	1.15202	0.847977	3.43711	0.799125	2.58914	3	1.70685	2.0191	1e-08	0.003809	6e-07	MC1	665.142	0	MC1_KC
ENSMUSG00000061132	Blnk	0.427481	0.873282	1.12672	3.70076	0.445802	2.57405	3	1.03059	1.7157	1e-08	0.0080963	0.0041958	MC1	4.2207	4.2934e-175	MC1_KC
ENSMUSG00000005800	Mmp8	0.9699	1.0301	0.909699	3.47157	0.0602007	2.56187	3	0.0868775	1.93213	1.08e-05	0.779279	0.0006436
ENSMUSG00000036040	Adamtsl2	0.668097	0.817597	1.1824	3.74249	0.149499	2.56009	3	0.291331	1.66228	1e-08	0.338919	0.0010095
ENSMUSG00000026207	Speg	0.87766	1.12234	0.797872	3.35638	0.244681	2.55851	3	0.354777	2.07268	3.02e-06	0.301789	3.74e-05
ENSMUSG00000026574	Dpt	0.908431	1.05526	0.944736	3.50303	0.146833	2.55829	3	0.216156	1.89062	1e-08	0.382797	2.11e-05	HSC	2.12219e+30	0
ENSMUSG00000091938	Gm12407	0.807636	0.821145	1.17885	3.7304	0.0135095	2.55154	3	0.0239327	1.66194	1e-08	0.926439	1.02e-05
ENSMUSG00000039542	Ncam1	0.62215	1.0228	0.977199	3.52443	0.400651	2.54723	3	0.717192	1.85067	4.85e-06	0.0305879	0.0014949	HSC	8955.29	0
ENSMUSG00000027456	Sdcbp2	0.949807	0.996139	1.00386	3.5444	0.046332	2.54054	3	0.0687128	1.81998	0.000124	0.855346	0.0048751
ENSMUSG00000026548	Slamf9	0.829457	1.06977	0.930233	3.46512	0.24031	2.53488	3	0.367057	1.89724	3.62e-06	0.303379	0.0001335	MC1	13.1971	0	MC1_KC
ENSMUSG00000042129	Rassf4	0.788094	1.21191	0.700744	3.21902	0.423811	2.51828	3	0.620837	2.19966	1e-08	0.0040338	6e-07	MC1	46166.1	0	MC1_KC
ENSMUSG00000052688	Rab7b	0.334854	1.08577	0.914234	3.43157	0.750912	2.51734	3	1.69711	1.90823	1e-08	2.2e-06	1e-08	MC1	2.38691	0	MC1_KC
ENSMUSG00000015340	Cybb	0.593892	0.991349	1.00865	3.52215	0.397457	2.5135	3	0.739193	1.80403	1e-08	0.0011991	1e-08	MC1	1.55165e+08	0	MC2_NAM
ENSMUSG00000022415	Syngr1	0.919137	0.84097	1.08086	3.57951	-0.0781671	2.49865	3	-0.128226	1.72758	1.35e-05	0.778259	0.00016
ENSMUSG00000022148	Fyb	0.531025	1.10679	0.893207	3.38798	0.575767	2.49477	3	1.05953	1.92336	1e-08	0.0006688	1.87e-05	MC1	13226.8	0	MC1_KC
ENSMUSG00000024610	Cd74	0.84679	0.984293	1.01571	3.50896	0.137503	2.49325	3	0.217084	1.78856	1e-08	0.509008	3.6e-06				MC2_NAM
ENSMUSG00000073116	Gm10471	1.17583	0.800407	0.824168	3.31025	-0.375424	2.48608	3	-0.554875	2.00593	3.03e-05	0.296468	3.07e-05
ENSMUSG00000026043	Col3a1	0.719761	1.22549	0.774515	3.26033	0.505724	2.48581	3	0.767763	2.07365	2.92e-05	0.0553978	0.0004176	HSC	1.38284e+157	0
ENSMUSG00000074676	Foxs1	0.610072	0.955396	1.0446	3.52806	0.345324	2.48345	3	0.647119	1.75592	1e-08	0.152369	1.43e-05
ENSMUSG00000086150	Bach2os	0.702595	1.20559	0.794411	3.27345	0.502994	2.47904	3	0.778973	2.04286	2.37e-06	0.0378907	7.26e-05
ENSMUSG00000022665	Ccdc80	0.704632	1.27113	0.728873	3.19309	0.566495	2.46422	3	0.851166	2.13122	1e-08	0.0008108	2e-07	HSC	2.32283e+26	0
ENSMUSG00000003882	Il7r	0.629834	1.37017	0.589319	3.04604	0.740331	2.45672	8	1.12131	2.36982	1e-08	0.0025691	4.1e-06
ENSMUSG00000043542	Zc2hc1a	0.891304	1.1087	0.657609	3.11413	0.217391	2.45652	3	0.314873	2.24353	3.02e-06	0.360562	2.11e-05	Cholangiocyte	4.30596	0
ENSMUSG00000050335	Lgals3	0.374035	1.17809	0.821911	3.27148	0.804054	2.44957	3	1.6552	1.99289	1e-08	1.28e-05	6e-07	MC1	7.20096e+68	0	MC1_KC
ENSMUSG00000046805	Mpeg1	0.553881	1.25849	0.741513	3.18298	0.704606	2.44147	3	1.18404	2.10184	1e-08	0.0002336	1.7e-05	MC1	7.07618e+09	0	MC1_KC
ENSMUSG00000079293	Clec7a	0.569095	0.933547	1.06645	3.49175	0.364452	2.4253	3	0.714052	1.71113	1e-08	0.0579555	0.0004157
ENSMUSG00000001870	Ltbp1	0.854482	0.861467	1.13853	3.56228	0.00698487	2.42375	3	0.0117452	1.64563	9.27e-07	0.982785	0.0001488
ENSMUSG00000028359	Orm3	0.673664	1.16476	0.835242	3.25382	0.491094	2.41858	3	0.789929	1.96187	6.06e-05	0.108342	0.0001026
ENSMUSG00000052516	Robo2	0.918182	0.851515	1.08182	3.48788	-0.0666667	2.40606	3	-0.108748	1.68889	9.12e-06	0.813279	0.0002004	HSC	1326.1	0
ENSMUSG00000029061	Mmp23	0.71131	0.794643	1.20536	3.59821	0.0833333	2.39286	3	0.159829	1.57782	3.02e-06	0.671622	0.0046184	HSC	845.561	0
ENSMUSG00000024737	Slc15a3	0.839566	1.16043	0.767189	3.15802	0.320869	2.39083	3	0.46695	2.04137	6.37e-05	0.267567	0.0001819	MC1	70263	0	MC1_KC
ENSMUSG00000056413	Adap1	0.594954	1.16335	0.836653	3.22709	0.568393	2.39044	3	0.967432	1.94753	9.27e-07	0.005521	4.4e-05	DC1	2.01375	1.7505e-25
ENSMUSG00000035208	Slfn8	0.693116	1.08518	0.914819	3.30222	0.392065	2.3874	3	0.646768	1.85188	5.88e-05	0.239418	8.86e-05	MC1	3.00417	1.2158e-141	MC1_KC
ENSMUSG00000024300	Myo1f	0.543461	1.12294	0.877056	3.26077	0.579483	2.38371	3	1.04704	1.89447	0.000187	0.0616612	0.0026356	MC2	42.5211	7.02485e-50	MC2_NAM
ENSMUSG00000089647	ENSMUSG00000089647	0.81295	1.07434	0.925659	3.29736	0.261391	2.3717	3	0.402213	1.83276	3.22e-05	0.27045	0.0010388
ENSMUSG00000078439	Smim24	0.668142	1.13274	0.867257	3.23894	0.464602	2.37168	3	0.761595	1.90099	9.27e-07	0.0519999	2.19e-05
ENSMUSG00000070323	Mmp27	0.879765	1.12023	0.721408	3.08504	0.240469	2.36364	3	0.34861	2.0964	9.27e-07	0.333059	1.5e-06
ENSMUSG00000029086	Prom1	0.866883	1	1	3.36364	0.133117	2.36364	3	0.206091	1.75002	0.000133	0.623754	0.0029962	Cholangiocyte	40.0448	0
ENSMUSG00000052125	F730043M19Rik	0.861912	1.13809	0.649469	3.00152	0.276176	2.35205	3	0.401	2.20836	2.12e-05	0.351418	2.35e-05
ENSMUSG00000020814	Mxra7	0.667797	1.20678	0.79322	3.1322	0.538983	2.33898	3	0.853682	1.98138	1.17e-05	0.0362255	0.0001896	HSC	2.44609e+06	6.8071e-249
ENSMUSG00000015568	Lpl	0.638007	1.15932	0.840682	3.17174	0.521311	2.33106	3	0.861632	1.91564	1e-08	0.0001537	2.2e-06	MC1	7.14874e+36	0	MC1_KC
ENSMUSG00000011008	Mcoln2	0.815466	1.18453	0.727592	3.058	0.369069	2.3304	3	0.538624	2.07138	1e-08	0.133774	1e-06
ENSMUSG00000038642	Ctss	0.776512	1.09862	0.90138	3.21253	0.322108	2.31115	3	0.500613	1.8335	1e-08	0.0085237	2e-07	MC1	2.60318e+09	0	MC1_KC
ENSMUSG00000027797	Dclk1	0.908367	1.09163	0.796813	3.0996	0.183267	2.30279	3	0.265142	1.95977	9.27e-07	0.276511	0.0001043
ENSMUSG00000079547	H2-DMb1	0.450526	0.998052	1.00195	3.27152	0.547526	2.26958	3	1.14751	1.70716	1e-08	0.0090521	9.6e-06	MC1	1844.57	0	MC1_KC
ENSMUSG00000079362	ENSMUSG00000079362	0.841629	1.15837	0.395173	2.66365	0.316742	2.26848	1	0.460841	2.75285	0.000212	0.475263	1.4e-06
ENSMUSG00000026271	Gpr35	0.986938	1.01306	0.38897	2.65312	0.0261248	2.26415	1	0.0376923	2.76996	1e-08	0.91291	1e-08
ENSMUSG00000087107	AI662270	0.75769	1.1288	0.871196	3.13473	0.371114	2.26353	3	0.575115	1.84727	1e-08	0.0168518	1e-08	MC2	45.6042	5.85355e-63	MC2_NAM
ENSMUSG00000061666	Gdpd1	0.527566	0.992366	1.00763	3.26548	0.464801	2.25785	3	0.911522	1.69632	1e-08	0.0064842	0.0002719
ENSMUSG00000038540	Tmc3	0.897328	1.10267	0.790436	3.0436	0.205345	2.25316	3	0.297297	1.94506	9.12e-06	0.427136	2.44e-05
ENSMUSG00000022952	Runx1	0.628684	0.986248	1.01375	3.2613	0.357564	2.24754	3	0.649615	1.68574	1.73e-05	0.109227	0.0025663
ENSMUSG00000026536	Ifi211	0.637341	1.36266	0.59042	2.8348	0.725318	2.24438	8	1.09629	2.26343	1.31e-05	0.0311853	4.2e-06
ENSMUSG00000031264	Btk	0.781915	1.21277	0.787234	3.01862	0.430851	2.23138	3	0.633218	1.93902	8.2e-05	0.0957706	0.0007639	MC2	2.53451	1.24898e-49	MC2_NAM
ENSMUSG00000055254	Ntrk2	0.3477	0.500726	1.49927	3.72785	0.153027	2.22857	3	0.52618	1.31408	1e-08	0.166361	0.0002981
ENSMUSG00000030786	Itgam	0.64	1.01793	0.982069	3.20828	0.377931	2.22621	3	0.669496	1.7079	6.02e-06	0.0814444	0.0008256	MC1	3.10156e+07	0	MC1_KC
ENSMUSG00000020142	Slc1a4	1.09677	0.903226	0.607211	2.82353	-0.193548	2.21632	1	-0.280108	2.21723	0.000334	0.586425	0.0001638
ENSMUSG00000026994	Galnt3	0.881944	1.11806	0.784722	2.99306	0.236111	2.20833	3	0.342232	1.93137	1e-08	0.275642	5e-07
ENSMUSG00000057762	ENSMUSG00000057762	0.799172	1.13872	0.861284	3.06832	0.339545	2.20704	3	0.510831	1.83289	1.44e-05	0.224943	4.07e-05
ENSMUSG00000036887	C1qa	0.846805	0.984673	1.01533	3.22198	0.137867	2.20665	3	0.217614	1.666	1e-08	0.359034	8.74e-05	MC1	1.80497e+23	0	MC2_NAM
ENSMUSG00000043263	Ifi209	0.774603	1.07619	0.92381	3.13016	0.301587	2.20635	3	0.474404	1.76057	1.02e-05	0.237341	4.16e-05				MC2_NAM
ENSMUSG00000030474	Siglece	0.878151	1.12185	0.739496	2.94538	0.243697	2.20588	3	0.353337	1.99384	7.47e-05	0.278843	0.0007644
ENSMUSG00000030689	Ino80e	0.925419	1.07458	0.653475	2.85134	0.149163	2.19787	3	0.215597	2.12544	0.00171	0.766134	9e-07	MC2	2.48432	1.5684e-55	MC2_NAM
ENSMUSG00000064210	Ano6	0.531496	1.36089	0.639108	2.83333	0.829396	2.19423	8	1.35642	2.14837	1e-08	0.0041222	1e-08	MC1	2.6117	0	MC1_KC
ENSMUSG00000026748	Plxdc2	0.471227	0.95114	1.04886	3.24213	0.479913	2.19327	3	1.01324	1.62812	1e-08	0.0043721	0.0004532	HSC	566.796	1.9337e-131
ENSMUSG00000031825	Crispld2	0.644785	1.15828	0.841721	3.02407	0.513494	2.18235	3	0.845093	1.84508	3.62e-06	0.0279241	0.0001066
ENSMUSG00000009687	Fxyd5	0.935696	1.0643	0.721785	2.89895	0.128609	2.17717	3	0.1858	2.00589	1.69e-06	0.471026	5.44e-05	MC2	5115.34	1.05785e-53	MC2_NAM
ENSMUSG00000032089	Il10ra	0.999199	1.0008	0.997598	3.16733	0.00160128	2.16974	3	0.00231016	1.66674	1e-08	#N/A	3.04e-05	MC1	16.9455	0	MC1_KC
ENSMUSG00000001131	Timp1	1.13636	0.863636	0.837662	3.00649	-0.272727	2.16883	3	-0.395929	1.84364	0.000992	0.311947	0.0098784
ENSMUSG00000005397	Nid1	1.02315	0.976852	0.869856	3.03189	-0.0462963	2.16204	3	-0.0668034	1.80137	3.73e-05	0.855454	1.42e-05	HSC	2208.35	1.8137e-140
ENSMUSG00000042029	Ncapg2	0.894879	1.03504	0.96496	3.12668	0.140162	2.16173	3	0.209923	1.69609	0.000197	0.639959	0.0005106
ENSMUSG00000089844	A530032D15Rik	0.853147	0.916084	1.08392	3.23776	0.0629371	2.15385	3	0.102686	1.57874	1e-08	0.678283	0.0005748
ENSMUSG00000029919	Hpgds	1	0.943005	1	3.14853	-0.0569948	2.14853	3	-0.0846624	1.65468	9.27e-07	0.766602	8.36e-05	MC1	5218.68	0	MC1_KC
ENSMUSG00000081553	ENSMUSG00000081553	1.01485	0.985149	0.514851	2.66089	-0.029703	2.14604	1	-0.0428555	2.36968	4.61e-05	0.916529	3.8e-05
ENSMUSG00000032024	Clmp	0.643582	1.10448	0.895522	3.03045	0.460896	2.13493	3	0.779168	1.75873	1e-08	0.0468297	4e-06
ENSMUSG00000031827	Cotl1	0.707742	0.990229	1.00977	3.14311	0.282486	2.13334	3	0.484537	1.63816	1e-08	0.0135795	6e-07	MC1	3714.5	0	MC1_KC
ENSMUSG00000036109	Mbnl3	0.851064	1.14894	0.792144	2.92308	0.297872	2.13093	3	0.432959	1.88365	0.000185	0.256813	0.0011157
ENSMUSG00000030798	Cd37	0.53217	1.36968	0.630316	2.76118	0.837514	2.13086	8	1.36388	2.13114	3.02e-06	0.0026569	3.72e-05	Bcells	111302	0
ENSMUSG00000063286	ENSMUSG00000063286	1.00513	0.994872	0.594872	2.72308	-0.0102564	2.12821	1	-0.014797	2.19459	1.76e-05	0.969466	7.4e-06
ENSMUSG00000030536	Iqgap1	0.736002	1.15526	0.844739	2.97214	0.419259	2.1274	3	0.650437	1.81492	1e-08	0.0170211	2e-06	MC1	257.238	0	MC1_KC
ENSMUSG00000018819	Lsp1	1.022	0.977995	0.811736	2.93888	-0.0440098	2.12714	3	-0.0635029	1.85618	0.000104	0.891927	3.68e-05	MC2	2.75795e+06	0.000437198	MC2_NAM
ENSMUSG00000000628	Hk2	0.586	1.138	0.862	2.983	0.552	2.121	3	0.957528	1.791	1e-08	0.0005584	3.67e-05	MC1	249.635	0	MC1_KC
ENSMUSG00000029552	Tes	0.466558	1.4845	0.515498	2.63622	1.01794	2.12072	8	1.66985	2.35443	9.27e-07	0.0002234	2.27e-05	DC1	1.43333	7.79951e-57
ENSMUSG00000042331	Specc1	0.914851	1.08515	0.580198	2.67921	0.170297	2.09901	1	0.246283	2.20719	3.62e-06	0.406923	1.95e-05
ENSMUSG00000027559	Car3	0.710458	1.23383	0.766166	2.85531	0.523377	2.08915	3	0.796328	1.89792	0.00034	0.0837823	0.0006469	Hepatocytes	1.35087e+50	0
ENSMUSG00000084796	ENSMUSG00000084796	0.874189	1.09209	0.907912	2.99611	0.217899	2.0882	3	0.321072	1.72247	4.67e-05	0.324575	0.0011292
ENSMUSG00000032122	Slc37a2	0.933333	1.04889	0.951111	3.03556	0.115556	2.08444	3	0.168398	1.67427	0.000187	0.69533	0.0013008	MC1	257.238	0	MC1_KC
ENSMUSG00000041801	Phlda3	0.573384	0.740684	1.25932	3.34297	0.1673	2.08365	3	0.369357	1.40849	1e-08	0.42247	0.0007474	HSC	3.59419e+08	3.0171e-283
ENSMUSG00000006576	Slc4a3	0.807882	1.19212	0.738916	2.81281	0.384236	2.07389	3	0.561311	1.92853	6.58e-06	0.186741	6e-07
ENSMUSG00000021795	Sftpd	0.919431	0.985782	1.01422	3.08531	0.0663507	2.07109	3	0.100527	1.60505	0.000254	0.810293	0.0035161	Cholangiocyte	9.66623e+16	0
ENSMUSG00000000078	Klf6	1.09037	0.909627	0.855035	2.92512	-0.180745	2.07008	3	-0.261473	1.77444	1e-08	0.278792	2e-07	MC1	1.76827	1.29123e-47	MC1_KC
ENSMUSG00000018339	Gpx3	0.732852	0.714801	1.26715	3.32401	-0.0180505	2.05686	3	-0.0359793	1.39134	2.37e-06	0.928328	0.0064196	HSC	4.64306e+25	1.35906e-60
ENSMUSG00000021306	Gpr137b	0.659772	1.07342	0.926577	2.98242	0.41365	2.05584	3	0.702178	1.6865	3.16e-05	0.0694587	0.0016354	MC1	6.97202e+07	1.9577e-250	MC1_KC
ENSMUSG00000015854	Cd5l	0.657867	1.15612	0.843875	2.89227	0.498258	2.04839	3	0.81343	1.7771	1e-08	0.0005383	1.5e-06	MC1			MC1_KC
ENSMUSG00000028698	Pik3r3	0.806499	1.05465	0.945347	2.98671	0.248154	2.04136	3	0.387023	1.65964	8.1e-06	0.304345	8.32e-05
ENSMUSG00000029661	Col1a2	0.725744	1.27426	0.681611	2.72154	0.548511	2.03993	8	0.812122	1.9974	1.22e-05	0.0097141	0.000144	HSC	3.95841e+137	0
ENSMUSG00000068115	Ninl	0.628788	1.18939	0.810606	2.84343	0.560606	2.03283	3	0.919581	1.81056	0.000133	0.0226399	0.0026536
ENSMUSG00000020227	Irak3	0.788698	1.2113	0.484029	2.50614	0.422604	2.02211	8	0.619014	2.3723	9.27e-07	0.0447351	4.4e-06
ENSMUSG00000000530	Acvrl1	0.883072	1.11693	0.838278	2.86038	0.233857	2.02211	3	0.338935	1.77071	1e-08	0.112476	6.3e-06	MC1	96.5441	0	MC1_KC
ENSMUSG00000054675	Tmem119	0.786441	1.12542	0.874576	2.88814	0.338983	2.01356	3	0.517058	1.72348	3.13e-05	0.142359	0.0005718
ENSMUSG00000048388	Fam171b	0.850458	1.14954	0.447609	2.45778	0.299084	2.01017	1	0.434748	2.45705	1e-08	0.19167	2e-07	HSC	13.8738	0
ENSMUSG00000039959	Hip1	0.880637	1.11936	0.760743	2.7565	0.238727	1.99576	3	0.34606	1.85736	4.47e-05	0.467569	3e-07	MC1	2.38691	2.8604e-257	MC1_KC
ENSMUSG00000017466	Timp2	0.893256	0.973914	1.02609	3.01874	0.0806575	1.99265	3	0.12472	1.55679	1e-08	0.360887	5.3e-06	HSC	1.1115e+21	1.1245e-119
ENSMUSG00000062593	Lilrb4a	1.03824	0.961761	0.688297	2.67555	-0.0764774	1.98725	1	-0.110387	1.95873	2.37e-06	0.752027	3.6e-06
ENSMUSG00000044042	Fmn1	0.705118	1.14054	0.859464	2.84484	0.435418	1.98538	3	0.693776	1.72684	2.12e-05	0.155401	1.9e-06
ENSMUSG00000018930	Ccl4	0.740741	1.05291	0.94709	2.93122	0.312169	1.98413	3	0.507342	1.62993	2.51e-05	0.178294	0.0008704	MC1	#VALUE!	5.7335e-228	MC2_NAM
ENSMUSG00000071068	Treml2	0.725051	1.27495	0.680244	2.65988	0.549898	1.97963	8	0.814285	1.96723	8.44e-05	0.0243281	0.000357
ENSMUSG00000022186	Oxct1	0.651295	1.07414	0.92586	2.90458	0.422845	1.97872	3	0.721799	1.64946	1e-08	0.0065458	8e-06	MC1	2.18147	2.8877e-166	MC1_KC
ENSMUSG00000011884	Gltp	0.833819	1.15452	0.845481	2.82216	0.3207	1.97668	3	0.469485	1.73895	0.00198	0.386561	0.0017831	MC1	5.69734	0	MC1_KC
ENSMUSG00000027408	Cpxm1	0.886076	1.03165	0.968354	2.93671	0.14557	1.96835	3	0.219445	1.60059	0.000164	0.488515	0.0039996
ENSMUSG00000026586	Prrx1	0.89426	1.10574	0.694864	2.65861	0.21148	1.96375	3	0.306246	1.93587	5.25e-05	0.404137	0.0001208
ENSMUSG00000044303	Cdkn2a	0.658537	1.02439	0.97561	2.93902	0.365854	1.96341	3	0.63743	1.59096	4.47e-05	0.072239	0.004471
ENSMUSG00000070031	Sp140	0.773333	1.22667	0.76	2.72333	0.453333	1.96333	8	0.665581	1.8413	8.14e-05	0.015827	0.001724	MC2	2465.13	1.26837e-29	MC2_NAM
ENSMUSG00000040322	Slc25a24	1.02786	0.972136	0.628483	2.58514	-0.0557276	1.95666	1	-0.0804187	2.0403	2.77e-05	0.841842	8e-06	Cholangiocyte	3.85743	5.9436e-122
ENSMUSG00000072828	ENSMUSG00000072828	0.833107	1.16689	0.597015	2.55088	0.333786	1.95387	8	0.486098	2.09516	1.69e-06	0.162311	4e-07
ENSMUSG00000022488	Nckap1l	0.473427	1.1405	0.859499	2.8088	0.667074	1.9493	3	1.26845	1.70838	1e-08	0.0038561	1.33e-05	MC1	639.061	0	MC1_KC
ENSMUSG00000069806	Cacng7	0.86	0.94	1.06	3	0.08	1.94	3	0.128324	1.5009	9.27e-07	0.600682	0.0010091
ENSMUSG00000038400	Pmepa1	0.68326	0.819912	1.18009	3.11664	0.136652	1.93655	3	0.263034	1.4011	1e-08	0.328019	0.0003664	HSC	5.03661e+09	3.5918e-99
ENSMUSG00000001270	Ckb	0.717913	1.06253	0.937471	2.87353	0.344617	1.93606	3	0.565623	1.61598	1e-08	0.0332778	2.84e-05	MC1	4.90641e+23	0	MC1_KC
ENSMUSG00000085929	ENSMUSG00000085929	0.775338	1.22466	0.702703	2.63682	0.449324	1.93412	8	0.659487	1.90782	0.000602	0.227374	8.49e-05
ENSMUSG00000045932	Ifit2	0.893385	1.10661	0.568093	2.49494	0.21323	1.92685	1	0.308799	2.13481	0.00283	0.601236	0.0001371
ENSMUSG00000028041	Adam15	0.955473	0.96995	1.03005	2.9524	0.0144769	1.92235	3	0.0216951	1.51917	1e-08	0.920408	0.0001633
ENSMUSG00000018001	Cyth3	1.02794	0.972062	0.703326	2.62439	-0.0558758	1.92106	1	-0.0806328	1.89972	0.000228	0.829232	0.0005436	E2	1.40495	2.15173e-13
ENSMUSG00000021457	Syk	0.764567	1.06568	0.934321	2.85416	0.301111	1.91984	3	0.479057	1.61108	1e-08	0.0474386	2.45e-05	MC1	1525.38	0	MC1_KC
ENSMUSG00000020143	Dock2	0.760049	0.978076	1.02192	2.9391	0.218027	1.91717	3	0.363854	1.52409	9.27e-07	0.181638	0.0003639
ENSMUSG00000021624	Cd180	0.39912	1.03134	0.968664	2.884	0.632216	1.91534	3	1.36962	1.574	1e-08	0.0044812	5.33e-05	MC1	2.31637	0	MC1_KC
ENSMUSG00000029108	Pcdh7	1.15502	0.844985	0.632219	2.54711	-0.31003	1.91489	1	-0.450915	2.01037	0.00051	0.374813	0.0003293
ENSMUSG00000022014	Epsti1	0.906667	1.09333	0.493333	2.4	0.186667	1.90667	1	0.270089	2.2824	1.22e-05	0.491206	2e-06
ENSMUSG00000032085	Tagln	0.871508	1.06704	0.932961	2.83799	0.195531	1.90503	3	0.292027	1.60498	0.000735	0.498502	0.0044023
ENSMUSG00000020272	Stk10	0.614402	1.34959	0.650407	2.55052	0.735192	1.90012	8	1.13527	1.97138	1e-08	0.0017872	7.7e-06	MC1	194.416	8.5651e-188	MC1_KC
ENSMUSG00000075118	ENSMUSG00000075118	0.983607	0.974239	1.01639	2.91335	-0.00936768	1.89696	3	-0.0138058	1.51922	7.69e-05	0.969297	0.0007821
ENSMUSG00000021886	Gpr65	0.661417	1.33858	0.658554	2.55404	0.677165	1.89549	8	1.01707	1.95541	1.13e-05	0.0058677	9.42e-05	MC1	13629.6	0	MC1_KC
ENSMUSG00000034612	Chst11	0.681529	1.17834	0.821656	2.70701	0.496815	1.88535	3	0.789914	1.72009	4.58e-05	0.0098958	0.0018723
ENSMUSG00000030220	Arhgdib	0.675269	0.860215	1.13978	3.02065	0.184946	1.88086	3	0.349235	1.4061	1e-08	0.0761387	4.31e-05	MC2	9.12067e+23	1.38809e-80	MC2_NAM
ENSMUSG00000038147	Cd84	0.857784	0.911346	1.08865	2.95752	0.053562	1.86887	3	0.0873845	1.44184	1e-08	0.642363	4.2e-06	MC1	62317.7	0	MC1_KC
ENSMUSG00000047528	Als2cr12	1.01887	0.981132	0.842767	2.71069	-0.0377358	1.86792	3	-0.0544478	1.68545	0.00023	0.88386	0.0005929
ENSMUSG00000078234	Klhdc7a	0.683819	0.992567	1.00743	2.8725	0.308748	1.86507	3	0.53755	1.51162	3.02e-06	0.226697	2.5e-06
ENSMUSG00000026737	Pip4k2a	0.789163	1.21084	0.783251	2.63744	0.421675	1.85419	3	0.617611	1.75159	1e-08	0.009893	2.2e-06	DC1	5.00281	1.2392e-179
ENSMUSG00000031328	Flna	0.682585	0.989099	1.0109	2.85959	0.306514	1.84869	3	0.535107	1.50017	1e-08	0.0646072	6.3e-06	HSC	3.82632e+07	5.24316e-11
ENSMUSG00000020241	Col6a2	0.786687	1.21331	0.720121	2.56581	0.426626	1.84569	8	0.625091	1.8331	0.000109	0.0827922	0.0003261
ENSMUSG00000030793	Pycard	0.837838	1.12252	0.877477	2.72252	0.284685	1.84505	3	0.422001	1.63351	3.26e-05	0.222423	0.0003355
ENSMUSG00000036634	Mag	1.18404	0.815965	0.713969	2.55876	-0.368071	1.84479	1	-0.537134	1.84151	5.53e-05	0.116774	0.0004356
ENSMUSG00000028457	Atp8b5	0.535988	0.820827	1.17917	3.02297	0.284839	1.8438	3	0.614878	1.35819	9.27e-07	0.161803	0.0010798
ENSMUSG00000013974	Mcemp1	0.766756	1.06166	0.938338	2.77212	0.294906	1.83378	3	0.469485	1.56281	9.84e-05	0.244401	0.0011942
ENSMUSG00000033538	Casp4	0.759777	1.24022	0.756983	2.58939	0.480447	1.8324	8	0.706953	1.77428	1.99e-05	0.0748197	1.52e-05	E2	1.95424	5.54772e-05
ENSMUSG00000030208	Emp1	0.790055	1.19337	0.80663	2.62983	0.403315	1.8232	3	0.595016	1.70499	0.000146	0.128014	0.0005333	HSC	4.64938e+09	7.0531e-119
ENSMUSG00000015314	Slamf6	0.869023	1.06029	0.939709	2.76091	0.191268	1.82121	3	0.286994	1.55486	9.69e-05	0.485348	4.11e-05
ENSMUSG00000038379	Ttk	0.832685	1.16732	0.77821	2.59922	0.33463	1.82101	3	0.487352	1.73985	9.27e-07	0.0830391	1.15e-05
ENSMUSG00000085109	ENSMUSG00000085109	0.938907	1.06109	0.919614	2.73955	0.122186	1.81994	3	0.176498	1.57484	0.000655	0.629983	0.0018364
ENSMUSG00000074063	Osgin1	0.819786	0.861296	1.1387	2.9582	0.04151	1.8195	3	0.0712617	1.37733	1.69e-05	0.866394	0.0011358
ENSMUSG00000036596	Cpz	0.737401	1.07692	0.923077	2.7374	0.339523	1.81432	3	0.546395	1.56828	6.15e-05	0.0973434	0.0023693
ENSMUSG00000064065	Ipcef1	0.904401	1.0956	0.725341	2.53718	0.191199	1.81184	3	0.276687	1.80649	1.5e-05	0.441792	1.37e-05	Tcells	2.15977	0
ENSMUSG00000028497	Hacd4	0.803922	1.19608	0.745774	2.55308	0.392157	1.8073	8	0.573185	1.77543	1e-08	0.0468371	2e-07	MC1	8.08492	0	MC1_KC
ENSMUSG00000043740	B430306N03Rik	0.531429	1.25857	0.741429	2.54714	0.727143	1.80571	8	1.24384	1.7805	1e-08	0.00102	2e-07	MC1	51.9354	0	MC1_KC
ENSMUSG00000026480	Ncf2	0.888376	1.11162	0.731332	2.5358	0.223249	1.80446	3	0.323428	1.79384	1.69e-06	0.332677	7e-07	MC1	1790.05	0	MC1_KC
ENSMUSG00000029299	Abcg3	0.542534	1.10173	0.898275	2.70196	0.559191	1.80369	3	1.02198	1.58878	2.77e-05	0.0024708	0.0052673	MC2	678.578	4.51934e-16	MC2_NAM
ENSMUSG00000074590	ENSMUSG00000074590	0.903654	1.0299	0.9701	2.77076	0.126246	1.80066	3	0.188662	1.51408	7.62e-06	0.544183	0.0001577
ENSMUSG00000021760	Gpx8	0.740608	1.19141	0.808587	2.60823	0.450805	1.79964	3	0.685891	1.6896	0.000217	0.111151	0.000658
ENSMUSG00000032294	Pkm	0.838781	1.1245	0.875505	2.67499	0.285714	1.79949	3	0.422912	1.61135	0.00015	0.119575	0.0030747	MC1	2.50929	0	MC1_KC
ENSMUSG00000033327	Tnxb	0.914454	1.08555	0.861357	2.66077	0.171091	1.79941	3	0.247438	1.62716	0.000337	0.59663	0.0001464
ENSMUSG00000039842	Mcph1	0.853093	1.14691	0.543814	2.34278	0.293814	1.79897	1	0.426974	2.10704	0.000736	0.354311	0.0004029
ENSMUSG00000050022	Amz1	0.487906	1.08555	0.914454	2.71209	0.59764	1.79764	3	1.15375	1.56842	9.27e-07	0.0069227	0.0001164	MC1	2.88637	1.3747e-269	MC1_KC
ENSMUSG00000043832	Clec4a3	0.645693	1.00375	0.996255	2.79251	0.358052	1.79625	3	0.636473	1.48698	3.62e-06	0.07917	0.0003687	MC1	3.63279	0	MC1_KC
ENSMUSG00000039899	Fgl2	0.382857	1	1	2.79429	0.617143	1.79429	3	1.38512	1.48248	1e-08	0.0001164	0.0001755	MC2	415.715	2.92805e-63	MC2_NAM
ENSMUSG00000024795	Kif20b	0.726577	1.27342	0.634799	2.42065	0.546845	1.78585	8	0.809523	1.93102	4.77e-05	0.0317376	0.0001563
ENSMUSG00000035299	Mid1	0.972292	1.02771	0.675063	2.45844	0.0554156	1.78338	1	0.0799683	1.86465	0.00123	0.850945	0.0011022
ENSMUSG00000041515	Irf8	0.870884	1.12912	0.797272	2.5769	0.258231	1.77963	3	0.37464	1.6925	1e-08	0.0513443	1e-08	MC1	282095	0	MC1_KC
ENSMUSG00000000409	Lck	1.07841	0.92159	0.70247	2.4812	-0.156821	1.77873	1	-0.22671	1.82053	4.88e-05	0.498942	0.0001943
ENSMUSG00000070691	Runx3	0.919881	1.08012	0.777448	2.55193	0.160237	1.77448	3	0.23167	1.71477	0.000217	0.585669	0.0001298	DC1	50.907	2.6275e-165
ENSMUSG00000051723	ENSMUSG00000051723	1.27096	0.729038	0.673433	2.44307	-0.541924	1.76964	1	-0.801855	1.85909	7.11e-05	0.071292	0.0002586
ENSMUSG00000039585	Myo9a	0.837033	1.07886	0.921138	2.686	0.241829	1.76486	3	0.366154	1.54397	1e-08	0.0733549	3e-06	MC1	4.0552	0	MC1_KC
ENSMUSG00000024548	Setbp1	0.815238	0.96381	1.03619	2.8	0.148571	1.76381	3	0.241527	1.43414	0.000427	0.580752	0.0051733
ENSMUSG00000030577	Cd22	0.839685	0.950998	1.049	2.81065	0.111313	1.76165	3	0.179594	1.42189	3.02e-06	0.597293	1.91e-05	Bcells	1.78604	0
ENSMUSG00000027646	Src	0.799383	1.07407	0.925926	2.6821	0.274691	1.75617	3	0.426135	1.53439	0.000159	0.204548	0.0030361
ENSMUSG00000021614	Vcan	0.823529	1.07353	0.926471	2.67647	0.25	1.75	3	0.38247	1.53051	0.0002	0.128663	0.0072282
ENSMUSG00000033777	Tlr13	0.881259	1.11874	0.869814	2.61803	0.237482	1.74821	3	0.344238	1.5897	1.69e-05	0.214103	0.0004029	MC1	2.24791	0	MC1_KC
ENSMUSG00000089719	ENSMUSG00000089719	0.655445	1.33193	0.668069	2.41347	0.676486	1.7454	8	1.02297	1.85304	0.000744	0.0574105	0.0005577
ENSMUSG00000031389	Arhgap4	0.740741	1.25926	0.444444	2.18519	0.518519	1.74074	8	0.765535	2.29768	0.000504	0.169661	6.41e-05
ENSMUSG00000024397	Aif1	0.682318	0.97132	1.02868	2.76847	0.289002	1.73979	3	0.509503	1.4283	1e-08	0.006821	4.5e-06	MC1	1.11552e+08	0	MC1_KC
ENSMUSG00000024044	Epb41l3	0.678436	0.943253	1.05675	2.79445	0.264817	1.7377	3	0.475432	1.40294	3.62e-06	0.158727	0.0011474
ENSMUSG00000021281	Tnfaip2	0.819952	1.1515	0.848499	2.58475	0.331549	1.73625	3	0.489905	1.60704	1e-08	0.0087119	1e-06	MC1	1.06865e+13	0	MC1_KC
ENSMUSG00000073859	ENSMUSG00000073859	0.796447	1.09696	0.903043	2.62824	0.30051	1.72519	3	0.461857	1.54123	1e-08	0.0555949	1e-07
ENSMUSG00000036587	Fut7	0.767616	1.16342	0.836582	2.56072	0.395802	1.72414	3	0.599913	1.61397	0.000598	0.159085	0.0019708
ENSMUSG00000025912	Mybl1	0.951768	1.04823	0.861736	2.58521	0.096463	1.72347	3	0.139275	1.58496	9.55e-05	0.681628	6.87e-05
ENSMUSG00000039774	Galnt12	1.03394	0.746736	0.966057	2.6893	-0.287206	1.72324	3	-0.469485	1.47705	3.22e-05	0.156418	0.0045616
ENSMUSG00000075312	ENSMUSG00000075312	0.688368	0.900174	1.09983	2.82292	0.211806	1.72309	3	0.387023	1.35991	1.69e-06	0.341666	3.28e-05
ENSMUSG00000040212	Emp3	0.507747	1.00516	0.994835	2.71355	0.497418	1.71871	3	0.98525	1.44765	3.02e-06	0.038745	6.44e-05	MC2	64.0715	1.35524e-82	MC2_NAM
ENSMUSG00000026458	Ppfia4	0.316438	0.940786	1.05921	2.77783	0.624349	1.71862	3	1.57195	1.39096	1e-08	0.0001046	5.62e-05	DC1	1.55271	2.7884e-177
ENSMUSG00000031387	Renbp	0.494727	1.28476	0.715244	2.43145	0.790029	1.7162	8	1.37679	1.76531	1e-08	0.0001449	5.65e-05	MC1	7.02869	0	MC1_KC
ENSMUSG00000044349	Snhg11	1.04726	0.952745	0.846778	2.55752	-0.0945107	1.71074	3	-0.136452	1.59469	7.07e-06	0.597701	0.0002352
ENSMUSG00000045404	Kcnk13	1.05556	0.944444	0.820988	2.53086	-0.111111	1.70988	3	-0.160465	1.6242	1.13e-05	0.605484	4.86e-05
ENSMUSG00000026421	Csrp1	0.744063	0.940349	1.05965	2.76815	0.196286	1.7085	3	0.337771	1.38533	1e-08	0.118969	3.47e-05	MC1	2.02281e+06	1.21256e-09	MC1_KC
ENSMUSG00000028028	Alpk1	0.836272	1.16373	0.670025	2.37783	0.327456	1.70781	8	0.47671	1.82736	0.00125	0.219313	0.0022477
ENSMUSG00000024660	Incenp	0.758044	1.20463	0.795367	2.49678	0.446589	1.70142	8	0.668241	1.65038	0.0002	0.102384	0.0005012	MC2	572.493	0	Ly6c2-low
ENSMUSG00000039953	Clstn1	0.750951	0.909696	1.0903	2.79087	0.158745	1.70057	3	0.276666	1.35599	1.65e-05	0.493264	0.0008158
ENSMUSG00000002602	Axl	0.756523	1.15742	0.842578	2.54225	0.400899	1.69967	3	0.613458	1.59322	1e-08	0.0005286	5.5e-06	MC1	3.49034	0	MC1_KC
ENSMUSG00000014329	Bicc1	0.97343	1.02657	0.82029	2.51884	0.0531401	1.69855	3	0.076683	1.61855	9.27e-07	0.745401	2.22e-05	Cholangiocyte	59.1455	0
ENSMUSG00000062210	Tnfaip8	0.853107	1.14689	0.762712	2.45989	0.293785	1.69718	3	0.426931	1.68938	8.75e-05	0.184307	0.0003844	MC2	365.037	1.7197e-61	MC2_NAM
ENSMUSG00000027907	S100a11	0.949959	0.615258	1.05004	2.74323	-0.334701	1.69319	3	-0.626673	1.38543	9.27e-07	0.0884077	0.001261	Hepatocytes	5.98945	1.2112e-127
ENSMUSG00000022408	Fam83f	0.779422	1.22058	0.662438	2.35095	0.441156	1.68851	8	0.647088	1.82739	0.000325	0.0534932	0.0012981
ENSMUSG00000008496	Pou2f2	0.660413	1.1207	0.8793	2.56285	0.460288	1.68355	3	0.762961	1.54332	0.000283	0.0405588	0.0034492	MC1	10097.1	0	MC1_KC
ENSMUSG00000025163	Cd7	0.588583	0.852362	1.14764	2.82874	0.26378	1.6811	3	0.534222	1.30149	9.27e-07	0.211401	0.0001565
ENSMUSG00000043336	Filip1l	0.845575	1.15442	0.797571	2.47368	0.308849	1.67611	3	0.449168	1.63298	1.44e-05	0.147332	6.7e-05	HSC	9.99319e+07	0.0005621
ENSMUSG00000002699	Lcp2	0.907019	1.09298	0.633591	2.30945	0.185961	1.67585	1	0.269062	1.86592	1e-08	0.185145	5.9e-06	MC1	16.119	0	MC1_KC
ENSMUSG00000017969	Ptgis	0.767081	1.23292	0.729814	2.40062	0.465839	1.67081	8	0.684628	1.71781	6.15e-05	0.0833828	5.69e-05
ENSMUSG00000028159	Dapp1	0.791128	1.20887	0.451017	2.1146	0.417745	1.66359	8	0.61168	2.22913	0.00014	0.207238	1.45e-05	DC1	699.244	6.7465e-184
ENSMUSG00000044103	Il1f9	0.575693	1.33902	0.660981	2.32409	0.763326	1.66311	8	1.21781	1.81399	1.65e-05	0.0022397	0.0002273
ENSMUSG00000028581	Laptm5	0.696771	1.10974	0.890256	2.55306	0.412973	1.66281	3	0.671471	1.51994	1e-08	7.71e-05	1e-08	MC1	5.92179e+16	0	MC1_KC
ENSMUSG00000033721	Vav3	0.918984	1.08102	0.551391	2.21282	0.162031	1.66143	1	0.234275	2.00474	0.000919	0.634045	7.33e-05	DC1	1.36343	1.79922e-29
ENSMUSG00000002732	Fkbp7	0.961882	1.03812	0.570965	2.22222	0.0762368	1.65126	1	0.11004	1.96053	0.0021	0.838343	0.0001341
ENSMUSG00000048865	Arhgap30	0.791503	1.2085	0.490952	2.14162	0.416994	1.65067	8	0.610548	2.12505	1.54e-05	0.0320039	4.05e-05	DC1	4.2207	1.8938e-105
ENSMUSG00000026600	Soat1	0.622529	1.37747	0.595544	2.24349	0.754942	1.64794	8	1.14581	1.91346	1e-08	0.0001443	1.3e-06	MC1	1465.57	0	MC1_KC
ENSMUSG00000023073	Slc10a2	0.680851	0.905775	1.09422	2.74164	0.224924	1.64742	3	0.411814	1.32513	1.54e-05	0.196974	0.0067064
ENSMUSG00000015766	Eps8	0.883333	1.11667	0.863889	2.51111	0.233333	1.64722	3	0.338169	1.53941	0.00135	0.446665	0.0012047	DC1	1.91554	4.0045e-200
ENSMUSG00000029171	Pgm1	0.591592	1.40841	0.438438	2.08408	0.816817	1.64565	8	1.25139	2.24897	4.98e-05	0.0111829	8.4e-06
ENSMUSG00000024677	Ms4a6b	0.884907	1.11509	0.683666	2.32529	0.230186	1.64163	3	0.333566	1.76605	4.33e-05	0.281106	0.000105	MC1	639.061	8.2371e-295	MC1_KC
ENSMUSG00000026321	Tnfrsf11a	0.874807	1.12519	0.630603	2.26893	0.250386	1.63833	8	0.363136	1.84721	0.000222	0.38115	5.89e-05	MC1	3.6693	0	MC1_KC
ENSMUSG00000024209	1700061G19Rik	0.864286	1.06429	0.935714	2.57143	0.2	1.63571	3	0.300305	1.45843	9.27e-07	0.301859	9.5e-06
ENSMUSG00000082292	ENSMUSG00000082292	0.988357	1.01164	0.318241	1.95343	0.0232859	1.63519	1	0.033596	2.61782	4.94e-05	0.938825	5.3e-06
ENSMUSG00000049823	Zbtb12	0.629738	1.33411	0.665889	2.29854	0.704373	1.63265	8	1.08306	1.78737	0.000421	0.0266115	0.0006807
ENSMUSG00000031093	Dock11	1.04863	0.951374	0.651163	2.2833	-0.0972516	1.63214	1	-0.140415	1.81003	0.000395	0.737305	0.0002036
ENSMUSG00000024937	Ehbp1l1	0.728961	0.898798	1.1012	2.73322	0.169837	1.63202	3	0.302156	1.31152	1e-08	0.294084	0.0001262	MC1	7.17068	0	MC1_KC
ENSMUSG00000061578	Ksr2	0.928328	1.07167	0.682594	2.31399	0.143345	1.6314	1	0.207158	1.76129	3.67e-05	0.470798	0.0001499
ENSMUSG00000016918	Sulf1	0.964539	1.03546	0.70922	2.34043	0.070922	1.63121	1	0.102362	1.72247	1.31e-05	0.761489	7.6e-06
ENSMUSG00000031207	Msn	0.722941	1.14609	0.853911	2.48319	0.423148	1.62928	3	0.664769	1.54004	1e-08	0.0123344	1.3e-06	MC1	45.1504	2.2582e-224	MC1_KC
ENSMUSG00000038034	Igsf8	0.739914	0.979827	1.02017	2.64337	0.239914	1.6232	3	0.40517	1.37357	6.02e-06	0.273896	9.69e-05	MC1	4.85496	0	MC1_KC
ENSMUSG00000009185	Ccl8	0.953737	1.04626	0.925267	2.54804	0.0925267	1.62278	3	0.133583	1.46145	0.000957	0.721872	0.004063
ENSMUSG00000037493	Cib2	0.894942	1.10506	0.754864	2.37743	0.210117	1.62257	3	0.304257	1.65512	0.0033	0.571859	0.0004644
ENSMUSG00000039239	Tgfb2	0.697211	1.30279	0.533865	2.15139	0.605578	1.61753	8	0.901936	2.01073	2.6e-05	0.0157015	6.09e-05	Cholangiocyte	2.24791	0
ENSMUSG00000045328	Cenpe	0.601942	1.39806	0.560333	2.17753	0.796117	1.6172	8	1.21573	1.95834	4.77e-05	0.0039914	0.0001932
ENSMUSG00000027204	Fbn1	0.848181	1.15182	0.439147	2.05521	0.303639	1.61606	1	0.441471	2.22651	0.000124	0.316402	2.49e-05	HSC	9.79532e+07	3.5187e-291
ENSMUSG00000090186	ENSMUSG00000090186	0.39719	0.377518	1.60281	3.2178	-0.0196721	1.61499	3	-0.0732844	1.00547	1e-08	0.854307	0.0047556
ENSMUSG00000028238	Atp6v0d2	0.877771	1.12223	0.474984	2.0874	0.244459	1.61241	1	0.354451	2.13575	0.000112	0.267334	0.0002047
ENSMUSG00000030022	Adamts9	0.965517	1.03448	0.727273	2.33856	0.0689655	1.61129	1	0.0995357	1.68505	0.000405	0.789946	0.0006549
ENSMUSG00000041592	Sdk2	0.61296	1.14536	0.854641	2.46585	0.532399	1.61121	3	0.901936	1.52869	0.000684	0.0645151	0.003305
ENSMUSG00000025855	Prkar1b	0.778302	0.764151	1.2217	2.83019	-0.0141509	1.60849	3	-0.0264722	1.21201	9.27e-07	0.92989	0.0039226
ENSMUSG00000012428	Steap4	0.53032	1.10355	0.896453	2.50458	0.573227	1.60812	3	1.05721	1.48227	1e-08	2.97e-05	0.0001474	HSC	6829309737072698	0
ENSMUSG00000018927	Ccl6	0.470684	1.17935	0.820646	2.42846	0.708671	1.60782	8	1.32517	1.56521	1e-08	1.84e-05	3.5e-06	MC1	7.13757e+25	0	MC1_KC
ENSMUSG00000034613	Ppm1h	0.685796	1.14204	0.857963	2.45911	0.456241	1.60115	3	0.735758	1.51915	0.000323	0.0727479	0.0023429	MC1	2.36316	3.1475e-219	MC1_KC
ENSMUSG00000051457	Spn	0.617204	1.22581	0.774194	2.37204	0.608602	1.59785	8	0.989911	1.61536	0.000378	0.0299211	0.0016457	MC2	5.41948	5.69954e-19	MC2_NAM
ENSMUSG00000037649	H2-DMa	0.59944	1.29785	0.702148	2.29318	0.698413	1.59104	8	1.11444	1.70751	8.06e-05	0.0114065	0.0003293	MC1	4.39295	0	MC1_KC
ENSMUSG00000020100	Slc29a3	0.640976	1.00732	0.992683	2.58293	0.366341	1.59024	3	0.652177	1.3796	1e-08	0.008359	2e-07	MC1	19.4919	1.1553e-299	MC1_KC
ENSMUSG00000035873	Pawr	0.778635	1.22136	0.576855	2.16617	0.44273	1.58932	8	0.649475	1.90887	0.00655	0.26636	0.0016503
ENSMUSG00000070390	Nlrp1b	0.794521	1.04795	0.952055	2.5411	0.253425	1.58904	3	0.399407	1.41633	0.000209	0.104813	0.0080971
ENSMUSG00000017723	Wfdc2	0.898104	0.648236	1.1019	2.68957	-0.249868	1.58768	3	-0.470364	1.28739	1e-08	0.0255496	2.61e-05
ENSMUSG00000029580	Actb	0.782111	0.995472	1.00453	2.589	0.213361	1.58447	3	0.348008	1.36588	1e-08	0.0352651	2.5e-06
ENSMUSG00000037126	Psd	0.731308	1.05062	0.949377	2.53271	0.319315	1.58333	3	0.522693	1.41563	1e-08	0.0508981	4.79e-05
ENSMUSG00000035284	Vps13c	0.968531	1.03147	0.623629	2.20644	0.0629383	1.58281	1	0.0908308	1.82296	0.00201	0.861273	9.83e-05
ENSMUSG00000085684	ENSMUSG00000085684	0.790055	1.20994	0.740331	2.32044	0.41989	1.58011	8	0.614916	1.64816	0.00149	0.194455	0.0008761
ENSMUSG00000026621	44256	0.468274	1.05203	0.94797	2.52665	0.583756	1.57868	3	-0.145814	-0.928955	1e-08	0.109927	1.6e-06
ENSMUSG00000025104	Hdgfl3	0.850606	1.14939	0.777927	2.35532	0.298789	1.57739	3	0.434312	1.59821	0.00101	0.330396	0.0002487
ENSMUSG00000040552	C3ar1	0.67432	0.790332	1.20967	2.78429	0.116012	1.57462	3	0.229026	1.2027	1e-08	0.401209	0.0002312	MC1	2.05443	0	MC1_KC
ENSMUSG00000024365	Cyp21a1	0.748387	1	1	2.57419	0.251613	1.57419	3	0.418143	1.36412	1.86e-05	0.162347	0.0019415
ENSMUSG00000025997	Ikzf2	0.843373	0.993976	1.00602	2.57831	0.150602	1.57229	3	0.237039	1.35776	0.000228	0.439823	0.0075156
ENSMUSG00000028270	Gbp2	0.570166	1.37459	0.625414	2.19669	0.80442	1.57127	8	1.26954	1.81244	0.000111	0.0090355	0.0002094
ENSMUSG00000029377	Ereg	1.09153	0.908475	0.677966	2.24407	-0.183051	1.5661	1	-0.264828	1.72683	9.61e-05	0.416115	0.0002715
ENSMUSG00000028838	Extl1	1.15537	0.844634	0.694305	2.25881	-0.310732	1.56451	1	-0.451952	1.70193	0.000266	0.2659	0.0002023
ENSMUSG00000034438	Gbp8	0.788214	1.17495	0.825046	2.38306	0.38674	1.55801	3	0.575946	1.53027	0.00154	0.180474	0.0029862	MC2	1.87761	3.29445e-11	MC2_NAM
ENSMUSG00000018593	Sparc	0.715951	1.18641	0.813589	2.3679	0.47046	1.55431	8	0.728672	1.54124	1e-08	3e-07	1.9e-06	HSC	2.21555e+141	1.8435e-160	Ly6c2-low
ENSMUSG00000031662	Snx20	0.768137	1.20626	0.793741	2.34708	0.438122	1.55334	8	0.651105	1.56413	0.00117	0.132326	0.0019644	DC1	5.81244	4.8873e-154
ENSMUSG00000003363	Pld3	0.730255	1.12548	0.874522	2.42771	0.395223	1.55318	3	0.624066	1.47303	1e-08	0.0011801	2e-07	MC1	2.07904e+07	0	MC1_KC
ENSMUSG00000040111	Gramd1b	0.836266	1.05458	0.945422	2.49627	0.218312	1.55085	3	0.334632	1.40074	1e-08	0.210284	9.4e-06	Cholangiocyte	2.97427	2.78249e-68
ENSMUSG00000022126	Acod1	0.522346	1.18715	0.812849	2.36313	0.664804	1.55028	8	1.18442	1.53964	0.000704	0.0235889	0.0046015
ENSMUSG00000086245	ENSMUSG00000086245	0.838906	1.16109	0.480243	2.0304	0.322188	1.55015	8	0.468904	2.07992	0.00104	0.386865	2.99e-05
ENSMUSG00000002111	Spi1	0.530612	1.03916	0.960838	2.50634	0.508549	1.5455	3	0.96969	1.38322	1e-08	0.0036242	1.55e-05	MC2	3498.19	7.32348e-61	MC2_NAM
ENSMUSG00000030148	Clec4a2	0.425352	0.873239	1.12676	2.67113	0.447887	1.54437	3	1.03772	1.24527	1e-08	0.0119026	0.000193	MC2	482.992	1.2253e-46	MC2_NAM
ENSMUSG00000041992	Rapgef5	0.78169	1.21831	0.427817	1.97095	0.43662	1.54313	8	0.640212	2.20383	0.000225	0.208994	8.6e-06	E2	20743.7	1.4243e-149
ENSMUSG00000054065	Pkp3	0.818136	0.853401	1.1466	2.68816	0.0352645	1.54156	3	0.0608822	1.22926	6.02e-06	0.865271	0.0008058	Tcells	190.566	1.9795e-258
ENSMUSG00000025648	Pfkfb4	0.832138	1.16786	0.51363	2.05452	0.335725	1.54089	8	0.488976	2	0.000266	0.159422	0.0003676
ENSMUSG00000005611	Mrvi1	0.676375	0.902913	1.09709	2.6343	0.226537	1.53722	3	0.416762	1.26374	4.44e-05	0.303333	0.0039121
ENSMUSG00000052160	Pld4	0.531697	1.17628	0.823722	2.35992	0.644581	1.5362	8	1.14555	1.51851	1.69e-06	0.0032212	7.49e-05	MC1	66836.2	0	MC1_KC
ENSMUSG00000074480	Mex3a	0.849817	1.15018	0.827839	2.35897	0.300366	1.53114	3	0.43664	1.51074	3.62e-06	0.0943612	5.84e-05
ENSMUSG00000027386	Fbln7	0.740113	0.79661	1.20339	2.73446	0.0564972	1.53107	3	0.106128	1.18415	1.31e-05	0.789494	0.0054379
ENSMUSG00000068130	Zfp442	1.02992	0.970079	0.462992	1.9937	-0.0598425	1.53071	1	-0.0863603	2.10639	1.35e-05	0.827482	6e-07
ENSMUSG00000049744	Arhgap15	0.856433	0.974518	1.02548	2.55562	0.118086	1.53014	3	0.18635	1.31737	0.000412	0.618612	0.0067055
ENSMUSG00000004296	Il12b	0.753894	1.19003	0.809969	2.33645	0.436137	1.52648	8	0.658566	1.52838	0.000214	0.0651803	0.0006352
ENSMUSG00000006519	Cyba	0.677895	1.10512	0.894877	2.42133	0.427228	1.52646	3	0.705074	1.43604	1e-08	0.0018028	1.12e-05	MC1	4.42955e+20	0	MC1_KC
ENSMUSG00000020277	Pfkl	0.86167	1.13833	0.860451	2.38635	0.276661	1.5259	3	0.401712	1.47164	0.000853	0.259862	0.0032409	MC2	4.75882	4.61812e-17	MC2_NAM
ENSMUSG00000036905	C1qb	0.605162	0.810544	1.18946	2.71371	0.205382	1.52425	3	0.421568	1.18996	1e-08	0.0863259	2.72e-05	MC2	179.469	2.59029e-49	MC1_KC
ENSMUSG00000072812	Ahnak2	0.671815	0.862291	1.13771	2.66152	0.190476	1.52381	3	0.360111	1.22612	2.47e-05	0.377255	0.0041419	HSC	943.881	0
ENSMUSG00000024810	Il33	1.02095	0.979048	0.731429	2.25524	-0.0419048	1.52381	1	-0.0604646	1.62449	0.000928	0.887205	0.0009739
ENSMUSG00000022102	Dok2	0.700348	0.990708	1.00929	2.53194	0.29036	1.52265	3	0.500388	1.3269	3.48e-05	0.215372	0.0005119	MC2	174.164	5.08847e-37	MC2_NAM
ENSMUSG00000027030	Stk39	1.0759	0.924097	0.502579	2.02506	-0.151805	1.52248	1	-0.219431	2.01054	0.000395	0.63139	3.15e-05	Cholangiocyte	1.49182	6.22759e-46
ENSMUSG00000025473	Adam8	0.956522	1.04348	0.621118	2.14286	0.0869565	1.52174	1	0.125531	1.7866	0.000426	0.76182	7.83e-05
ENSMUSG00000027694	ENSMUSG00000027694	0.943442	0.98917	1.01083	2.52948	0.045728	1.51865	3	0.0682847	1.3233	0.00122	0.887368	0.0021305
ENSMUSG00000036446	Lum	1.05726	0.94274	0.865031	2.38241	-0.114519	1.51738	3	-0.165398	1.4616	0.00396	0.695553	0.0083428
ENSMUSG00000027004	Frzb	0.64275	0.896114	1.10389	2.61958	0.253363	1.5157	3	0.479423	1.24674	1.57e-05	0.24231	0.0020705	HSC	943.881	0
ENSMUSG00000006360	Crip1	0.464153	1.21075	0.789246	2.3047	0.746601	1.51545	8	1.38323	1.54603	1e-08	0.0002676	6.02e-05	HSC	2.54955e+48	1
ENSMUSG00000064442	ENSMUSG00000064442	0.536188	1.46381	0.424057	1.93884	0.927625	1.51478	8	1.44892	2.19286	0.000794	0.0303347	0.0001823
ENSMUSG00000026872	Zeb2	0.859805	1.13012	0.869884	2.38302	0.270312	1.51313	3	0.39439	1.45389	3.92e-05	0.265148	3.63e-05	MC2	64.7155	1.98461e-13	MC2_NAM
ENSMUSG00000020388	Pdlim4	0.614286	0.983117	1.01688	2.52987	0.368831	1.51299	3	0.678453	1.31491	1e-08	0.0393285	8.69e-05	MC2	7.17068	4.13498e-29	MC2_NAM
ENSMUSG00000022667	Cd200r1	0.901554	1.09845	0.88601	2.39896	0.196891	1.51295	3	0.284977	1.43702	0.000526	0.360889	0.0036043
ENSMUSG00000079419	Ms4a6c	0.69982	0.960577	1.03942	2.5514	0.260758	1.51198	3	0.456918	1.29551	1e-08	0.0903422	0.0001464	MC2	50011.1	4.11829e-43	MC2_NAM
ENSMUSG00000029122	Evc	1.03967	0.960334	0.851775	2.36326	-0.0793319	1.51148	3	-0.114512	1.47223	0.00286	0.798733	0.004659
ENSMUSG00000073902	ENSMUSG00000073902	1.11145	0.784733	0.88855	2.4	-0.326718	1.51145	3	-0.50217	1.43351	0.000591	0.189547	0.0011061
ENSMUSG00000059089	Fcgr4	0.565266	0.854464	1.14554	2.65679	0.289197	1.51125	3	0.596088	1.21366	1e-08	0.0207279	0.0002287	MC1	2.08442e+06	0	MC1_KC
ENSMUSG00000020941	Map3k14	0.814694	1.05796	0.942041	2.45224	0.243265	1.5102	3	0.376954	1.38024	0.00047	0.38935	0.0008324	DC1	27.3851	2.59444e-90
ENSMUSG00000060012	Kif13b	0.992757	1.00724	0.454853	1.96137	0.0144858	1.50652	1	0.0208989	2.10839	0.00257	0.971948	1.85e-05
ENSMUSG00000021838	Samd4	0.842857	1.15714	0.407143	1.91071	0.314286	1.50357	1	0.457207	2.23051	6.02e-06	0.073066	1.45e-05	HSC	1.52196	4.27126e-33
ENSMUSG00000031539	Ap3m2	0.793514	1.20649	0.778378	2.27892	0.412973	1.50054	8	0.604485	1.54981	0.000493	0.120886	0.0007067
ENSMUSG00000040118	Cacna2d1	0.784257	1.02041	0.979592	2.47813	0.236152	1.49854	3	0.379749	1.339	0.00404	0.474288	0.0099797	HSC	54.5982	3.4462e-287
ENSMUSG00000058183	Mmel1	0.847518	1.15248	0.641844	2.1383	0.304965	1.49645	8	0.443429	1.73617	2.68e-05	0.233845	1.7e-06
ENSMUSG00000031375	Bgn	0.761446	0.806699	1.1933	2.68928	0.0452526	1.49598	3	0.083288	1.17226	1e-08	0.626576	0.0001269	HSC	5.46313e+82	1.3891e-277
ENSMUSG00000026786	Apbb1ip	0.881815	1.11819	0.747896	2.24149	0.23637	1.4936	3	0.342611	1.58355	1e-08	0.0622427	2.86e-05	MC1	4.30596	0	MC1_KC
ENSMUSG00000056025	Clca3a1	0.907993	1.09201	0.738848	2.23141	0.184015	1.49257	3	0.26623	1.59461	2.08e-05	0.282235	7.82e-05	HSC	9.33853e+10	2.0769e-112
ENSMUSG00000035042	Ccl5	0.698064	1.01204	0.987964	2.48038	0.313972	1.49241	3	0.535829	1.32803	2.19e-05	0.179757	0.0001674
ENSMUSG00000069070	ENSMUSG00000069070	1.01432	0.98568	0.627685	2.11933	-0.0286396	1.49165	1	-0.0413211	1.7555	0.00482	0.913967	0.0047386
ENSMUSG00000046818	Ddit4l	1.08633	0.913669	0.604317	2.09353	-0.172662	1.48921	1	-0.24972	1.79256	0.000662	0.537134	0.0003267
ENSMUSG00000021725	Parp8	0.704167	1.175	0.825	2.3125	0.470833	1.4875	8	0.738672	1.48699	0.000878	0.0623359	0.0039797
ENSMUSG00000025044	Msr1	0.865664	1.01861	0.981392	2.46801	0.152944	1.48662	3	0.23472	1.33045	1e-08	0.110535	7.5e-06	MC2	7405.66	5.29798e-29	MC2_NAM
ENSMUSG00000002944	Cd36	1.00315	0.917917	0.996849	2.48304	-0.0852341	1.48619	3	-0.128103	1.31666	1e-08	0.592321	1.51e-05	MC1	1.72314e+10	1.50461e-77	MC1_KC
ENSMUSG00000029915	Clec5a	0.966667	1.03333	0.833333	2.31667	0.0666667	1.48333	3	0.0962153	1.47508	3.29e-05	0.731455	0.0002321
ENSMUSG00000071714	Csf2rb2	0.80618	1.19382	0.710674	2.19382	0.38764	1.48315	8	0.566412	1.62619	0.000344	0.155022	4.76e-05	DC2	5.00281	9.38805e-98
ENSMUSG00000031004	Mki67	0.579897	1.31701	0.68299	2.16495	0.737113	1.48196	8	1.1834	1.6644	0.0032	0.0368941	0.0033248	MC2	1.81964e+16	0	Ly6c2-low
ENSMUSG00000030218	Mgp	0.89296	1.10704	0.804243	2.28544	0.214079	1.4812	3	0.310039	1.50677	0.0023	0.524489	0.0004669
ENSMUSG00000073489	Ifi204	0.683187	1.15961	0.840394	2.31974	0.476419	1.47935	8	0.763282	1.46483	3.02e-06	0.0257579	8.8e-06	MC1	92.7586	0	MC1_KC
ENSMUSG00000025321	Itgb8	0.957854	1.04215	0.766284	2.24521	0.0842912	1.47893	3	0.121679	1.5509	1.54e-05	0.627586	0.0001819
ENSMUSG00000025933	Tmem14a	0.884271	1.01736	0.982641	2.45871	0.133088	1.47607	3	0.202268	1.32316	5.46e-06	0.483296	0.0001237
ENSMUSG00000000682	Cd52	0.531185	1.08735	0.912646	2.37983	0.556169	1.46719	3	1.03354	1.38273	1e-08	0.0040026	6e-06	MC2	1.5632e+09	5.99692e-82	MC2_NAM
ENSMUSG00000030844	Rgs10	0.478711	1.10242	0.897583	2.35673	0.623705	1.45915	3	1.20344	1.39267	1.69e-06	0.0004104	0.0006382	MC1	3.35348	0	MC1_KC
ENSMUSG00000046841	Ckap4	0.769132	1.17814	0.821865	2.2791	0.409003	1.45723	8	0.615202	1.47149	0.000287	0.104678	0.0007492	MC2	8.49944	2.41728e-35	MC2_NAM
ENSMUSG00000005667	Mthfd2	0.601626	1.34553	0.654472	2.10976	0.743902	1.45528	8	1.16123	1.68867	0.000101	0.0007938	0.0010591	DC1	1.56831	7.2871e-134
ENSMUSG00000025203	Scd2	0.591057	1.24878	0.75122	2.2065	0.657724	1.45528	8	1.07915	1.55446	0.000103	0.0033506	0.0020025	MC1	534988	4.1119e-112	MC1_KC
ENSMUSG00000031659	Adcy7	0.663746	1.14567	0.854326	2.30887	0.481928	1.45455	3	0.787493	1.43433	0.000344	0.0555047	0.0010133	MC1	7.46332	3.585e-211	MC1_KC
ENSMUSG00000030047	Arhgap25	0.790668	1.20933	0.755359	2.20807	0.418663	1.45271	8	0.613065	1.54755	0.000904	0.005957	0.0070561	MC1	6124.18	0	MC1_KC
ENSMUSG00000020709	Adap2	1.17618	0.823821	0.613857	2.06506	-0.352357	1.4512	1	-0.513703	1.75021	0.000116	0.268535	1e-08	MC1	20.2874	0	MC1_KC
ENSMUSG00000047414	Flrt2	0.829787	0.991489	1.00851	2.45957	0.161702	1.45106	3	0.256856	1.28618	0.00139	0.570694	0.0058879
ENSMUSG00000038608	Dock10	0.718427	1.04555	0.954451	2.40373	0.327122	1.44928	3	0.541348	1.33253	0.000191	0.196255	0.0008804	MC2	42.098	4.04766e-61	MC2_NAM
ENSMUSG00000042190	Cmklr1	0.654751	0.975113	1.02489	2.47376	0.320362	1.44887	3	0.574623	1.27124	1e-08	0.0345683	1.36e-05	MC1	12.6797	0	MC1_KC
ENSMUSG00000086602	ENSMUSG00000086602	1.0311	0.968898	0.885609	2.33421	-0.0622035	1.4486	3	-0.0897696	1.39819	0.000205	0.835935	3.8e-06
ENSMUSG00000015942	Gtf2ird2	0.742019	1.24676	0.753236	2.20017	0.504745	1.44694	8	0.748661	1.54644	1e-08	0.0021518	1.6e-06
ENSMUSG00000022587	Ly6e	0.541337	0.964632	1.03537	2.48154	0.423296	1.44617	3	0.833453	1.26109	1e-08	0.0006235	1.1e-06	MC2	965113	7.42526e-74	MC2_NAM
ENSMUSG00000053158	Fes	0.624094	0.98913	1.01087	2.4538	0.365036	1.44293	3	0.664397	1.27942	8.1e-06	0.119447	1.22e-05
ENSMUSG00000033066	Gas7	0.549356	0.885837	1.11416	2.55622	0.336481	1.44206	3	0.689299	1.19805	9.27e-07	0.0490492	0.0012283
ENSMUSG00000051934	Spats2	0.734578	1.26542	0.565931	2.00453	0.530843	1.4386	8	0.78463	1.82456	1.44e-05	0.011137	3.28e-05
ENSMUSG00000019726	Lyst	0.964713	1.03529	0.440362	1.87577	0.0705745	1.4354	1	0.10186	2.09072	0.00381	0.860404	7.33e-05	DC1	2.03399	1.00614e-69
ENSMUSG00000028664	Ephb2	0.844086	0.701613	1.15591	2.58602	-0.142473	1.43011	3	-0.266715	1.1617	1.69e-06	0.46081	0.0018826
ENSMUSG00000093277	ENSMUSG00000093277	0.93377	0.897049	1.06623	2.49574	-0.0367213	1.42951	3	-0.0578809	1.22695	1.54e-05	0.846815	0.0017141
ENSMUSG00000027555	Car13	1.00415	0.995851	0.829876	2.25726	-0.00829876	1.42739	3	-0.0119726	1.44361	9.81e-05	0.94237	0.0005406
ENSMUSG00000029673	Auts2	0.946653	1.05335	0.552301	1.97908	0.106695	1.42678	1	0.154074	1.8413	0.00068	0.588286	0.0010673
ENSMUSG00000060771	Tsga10	1.12304	0.683246	0.876963	2.30366	-0.439791	1.4267	3	-0.716928	1.39334	0.000242	0.070836	0.003155
ENSMUSG00000042249	Grk3	1.05142	0.948578	0.410284	1.83643	-0.102845	1.42615	1	-0.148504	2.16221	6.02e-06	0.65795	1e-06				MC2_NAM
ENSMUSG00000026547	Tagln2	0.8143	0.931451	1.06855	2.49459	0.117151	1.42604	3	0.19392	1.22315	1e-08	0.298118	0.0004436	DC1	953.367	6.29203e-69
ENSMUSG00000026072	Il1r1	1.05322	0.94678	0.477764	1.90231	-0.10644	1.42454	1	-0.153705	1.99338	0.000248	0.682249	6.63e-05	HSC	219696	6.6064e-140
ENSMUSG00000074497	A430078G23Rik	0.860878	1.00093	0.999066	2.42017	0.140056	1.4211	3	0.217466	1.27645	2.92e-05	0.47286	0.0008894
ENSMUSG00000090548	ENSMUSG00000090548	0.841678	1.15832	0.526387	1.94723	0.316644	1.42084	8	0.460696	1.88722	3.67e-05	0.170424	2.16e-05
ENSMUSG00000024975	Pdcd4	1.02915	0.970847	0.690765	2.11104	-0.0583056	1.42027	1	-0.0841411	1.61168	0.00157	0.865644	2.4e-06	Hepatocytes	144.027	0.00137055
ENSMUSG00000054640	Slc8a1	0.593472	1.21068	0.789318	2.20772	0.617211	1.4184	8	1.02857	1.48388	0.000318	0.0021016	0.0080034
ENSMUSG00000038305	Spats2l	0.881818	1.11818	0.669697	2.08485	0.236364	1.41515	8	0.342602	1.63836	0.00282	0.455668	0.0006701
ENSMUSG00000006403	Adamts4	0.788043	1.21196	0.73913	2.15217	0.423913	1.41304	8	0.620991	1.54189	0.000656	0.107702	0.0005859
ENSMUSG00000022816	Fstl1	0.62057	1.28021	0.719793	2.12999	0.659637	1.4102	8	1.04471	1.56519	1e-08	0.0012486	1e-08	HSC	2.32521e+14	0
ENSMUSG00000030774	Pak1	0.551495	1.19767	0.802326	2.2093	0.646179	1.40698	8	1.11882	1.46133	8.1e-06	0.0035346	0.0002101	DC1	68.7172	0
ENSMUSG00000042272	Sestd1	0.826303	1.1737	0.568238	1.96774	0.347395	1.3995	8	0.506318	1.79197	0.00618	0.275932	0.0025528	Cholangiocyte	3.09566	4.71009e-91
ENSMUSG00000033705	Stard9	0.749039	1.25096	0.499725	1.89676	0.501922	1.39703	8	0.739924	1.92433	8.83e-05	0.0072341	0.0004844
ENSMUSG00000025909	Sntg1	0.89313	1.01527	0.984733	2.38168	0.122137	1.39695	3	0.184918	1.27417	0.000293	0.498494	0.0074591
ENSMUSG00000086813	ENSMUSG00000086813	0.764463	1.02479	0.975207	2.3719	0.260331	1.39669	3	0.422815	1.28226	0.0004	0.269146	0.0041956
ENSMUSG00000046589	Lrrc8e	0.631415	1.32659	0.673406	2.06998	0.695179	1.39658	8	1.07107	1.62007	8.19e-05	0.0120092	4.88e-05
ENSMUSG00000027490	E2f1	0.460177	1.06195	0.938053	2.33432	0.60177	1.39626	3	1.20645	1.31526	7.32e-05	0.0063021	0.0076611
ENSMUSG00000085058	ENSMUSG00000085058	0.83612	1.16388	0.448161	1.84281	0.327759	1.39465	8	0.477159	2.03982	0.000259	0.350338	4e-07
ENSMUSG00000052557	Gan	1.18785	0.812155	0.781768	2.17403	-0.375691	1.39227	1	-0.548521	1.47556	0.000184	0.190798	9.9e-05
ENSMUSG00000020876	Snx11	1.03887	0.961131	0.4947	1.88693	-0.0777385	1.39223	1	-0.11221	1.93141	0.00166	0.819124	8.42e-05	DC1	1.46228	2.01458e-33
ENSMUSG00000035566	Pcdh17	0.725341	1.27466	0.696004	2.087	0.549317	1.391	8	0.813379	1.58426	6.02e-06	0.0364448	1e-08
ENSMUSG00000004709	Cd244a	0.78125	1.21875	0.78125	2.17188	0.4375	1.39062	8	0.641546	1.47508	1.27e-05	0.0440855	2.56e-05
ENSMUSG00000038943	Prc1	0.805604	1.1944	0.788091	2.17513	0.388792	1.38704	8	0.568138	1.46467	0.00256	0.135548	0.0037447	MC2	686938	0	Ly6c2-low
ENSMUSG00000036334	Igsf10	0.689655	1.13103	0.868966	2.25517	0.441379	1.38621	3	0.713696	1.37587	3.56e-05	0.011636	0.0016402
ENSMUSG00000000184	Ccnd2	0.899319	1.10068	0.758918	2.14391	0.201362	1.38499	3	0.291492	1.49823	1.69e-06	0.291075	5e-07	Tcells	8.12129e+06	0	Ly6c2-low
ENSMUSG00000036641	Ccdc148	0.636889	1.12745	0.872545	2.25568	0.490566	1.38313	3	0.823956	1.37026	2.6e-05	0.0579052	2e-07
ENSMUSG00000018774	Cd68	0.695015	1.14278	0.857223	2.23768	0.447761	1.38046	3	0.717426	1.38426	1e-08	0.0021097	4.98e-05	MC1	1.12965e+07	0	MC1_KC
ENSMUSG00000039131	Gipc2	0.926829	1.07317	0.696864	2.07666	0.146341	1.37979	1	0.211504	1.57531	0.00881	0.526749	0.0087248
ENSMUSG00000051747	Ttn	0.860082	1.03292	0.967078	2.34568	0.17284	1.3786	3	0.264184	1.2783	0.0019	0.557467	0.0034384
ENSMUSG00000040584	Abcb1a	0.855433	1.14273	0.857274	2.23573	0.287293	1.37845	3	0.417753	1.38292	0.000992	0.117984	0.0046977	Cholangiocyte	2.22554	8.7704e-116
ENSMUSG00000002983	Relb	0.546029	1.20427	0.795733	2.17305	0.658238	1.37732	8	1.14111	1.44937	3.02e-06	0.0061691	5e-06	MC2	2.81367e+06	0.012227	MC2_NAM
ENSMUSG00000026126	Ptpn18	0.724335	1.03157	0.968432	2.34253	0.307233	1.3741	3	0.51011	1.27435	9.27e-07	0.0727444	8.52e-05	MC1	3.85743	0	MC1_KC
ENSMUSG00000040268	Plekha1	0.849392	1.05706	0.942937	2.31656	0.207671	1.37362	3	0.315559	1.29675	1e-08	0.202929	9.3e-06	MC1	1.53726	1.67286e-89	MC1_KC
ENSMUSG00000085823	ENSMUSG00000085823	0.912698	1.0873	0.396825	1.76984	0.174603	1.37302	1	0.252542	2.15704	0.000162	0.594915	1.3e-06
ENSMUSG00000031749	St3gal2	1.01551	0.984485	0.906441	2.27833	-0.0310296	1.37189	3	-0.0447699	1.32969	1e-08	0.855507	1.4e-06
ENSMUSG00000027536	Chmp4c	1.06446	0.935537	0.684298	2.05289	-0.128926	1.3686	1	-0.186259	1.58496	0.00616	0.695644	0.002091
ENSMUSG00000041025	Iffo2	1.08539	0.908973	0.914608	2.28305	-0.17642	1.36844	3	-0.255908	1.31974	1e-08	0.295601	3e-07
ENSMUSG00000085599	ENSMUSG00000085599	0.595801	1.17566	0.824342	2.19081	0.579856	1.36646	8	0.980565	1.41015	8.59e-06	0.002748	0.0001353
ENSMUSG00000024529	Lox	1.05234	0.947658	0.710744	2.07713	-0.104683	1.36639	1	-0.151164	1.54719	0.00133	0.687524	0.0009336
ENSMUSG00000027242	Wdr76	0.874372	1.12563	0.553881	1.91848	0.251256	1.3646	1	0.364411	1.79232	0.00272	0.468504	0.0001799	MC2	3.52542	1.4024e-286	MC2_NAM
ENSMUSG00000027624	Epb41l1	1.08179	0.820053	0.918206	2.28074	-0.261741	1.36253	3	-0.399637	1.31261	7.79e-05	0.299294	0.0003164
ENSMUSG00000085189	ENSMUSG00000085189	0.92219	1.07781	0.576369	1.9366	0.15562	1.36023	1	0.224966	1.74846	0.00118	0.57974	0.0001509
ENSMUSG00000038976	Ppp1r9b	0.888393	1.08482	0.915179	2.27455	0.196429	1.35938	3	0.288188	1.31346	0.000921	0.496033	0.0004919	MC1	4.34924	1.2534e-166	MC1_KC
ENSMUSG00000031557	Plekha2	0.963601	0.857143	1.0364	2.3953	-0.106458	1.3589	3	-0.1689	1.20863	9.27e-07	0.542223	5.52e-05	MC2	5.15517	2.13275e-47	MC2_NAM
ENSMUSG00000044122	Proca1	1.08673	0.913265	0.814626	2.17347	-0.173469	1.35884	1	-0.250894	1.41579	0.00105	0.510747	0.0018612
ENSMUSG00000079487	Med12	0.793003	1.17201	0.827988	2.18659	0.379009	1.3586	8	0.563589	1.401	0.000458	0.0927576	6.59e-05
ENSMUSG00000008734	Gprc5b	0.962963	1.01235	0.987654	2.34568	0.0493827	1.35802	3	0.0721498	1.24793	1.22e-05	0.773318	0.0003693
ENSMUSG00000022139	Mbnl2	0.821777	1.09951	0.90049	2.25301	0.277733	1.35252	3	0.420041	1.32307	1e-08	0.0510481	4e-07	MC1	1.29693	2.0247e-124	MC1_KC
ENSMUSG00000036555	Iqce	0.908766	1.09123	0.434109	1.78533	0.182469	1.35122	1	0.263981	2.04006	0.000365	0.561029	1.93e-05
ENSMUSG00000064372	ENSMUSG00000064372	1.04536	0.954635	0.69954	2.04997	-0.0907298	1.35043	1	-0.130985	1.55112	0.000442	0.699963	0.0001898
ENSMUSG00000037419	Endod1	1.16442	0.835575	0.665172	2.01495	-0.328849	1.34978	1	-0.478775	1.59894	0.000161	0.0597593	0.0011633	HSC	1.82212	4.5317e-28
ENSMUSG00000034463	Scara3	1.08691	0.913089	0.351832	1.70052	-0.173822	1.34869	1	-0.251406	2.27302	0.000394	0.625997	1.29e-05	Cholangiocyte	268337	0
ENSMUSG00000023349	Clec4n	0.547502	0.809993	1.19001	2.53765	0.262491	1.34764	3	0.565046	1.09252	5.46e-06	0.235176	0.0003607	MC2	450.339	0.112515	MC2_NAM
ENSMUSG00000040640	Erc2	0.959952	1.04005	0.802152	2.14943	0.0800956	1.34728	3	0.115615	1.42201	7.05e-05	0.706037	6.21e-05
ENSMUSG00000042784	Muc1	1.11548	0.884521	0.869779	2.21622	-0.230958	1.34644	1	-0.334695	1.34938	0.00401	0.439568	0.0031782
ENSMUSG00000024083	Pja2	1.13839	0.861609	0.726102	2.07178	-0.276783	1.34568	1	-0.401892	1.51263	0.000346	0.344071	1.13e-05	E2	2.01375	3.99281e-27
ENSMUSG00000039109	F13a1	1.01068	0.989324	0.711744	2.05694	-0.0213523	1.3452	1	-0.030806	1.53107	0.000171	0.916359	0.000277
ENSMUSG00000030720	Cln3	0.805291	1.19471	0.724868	2.06878	0.389418	1.34392	8	0.569077	1.51299	0.000372	0.0715821	0.0010414
ENSMUSG00000036943	Rab8b	0.679687	1.08125	0.91875	2.2625	0.401562	1.34375	3	0.669757	1.30017	8.2e-05	0.0844895	0.0006255	DC1	10.2779	5.99243e-10
ENSMUSG00000037849	Ifi206	0.891473	1.10853	0.633075	1.97674	0.217054	1.34367	1	0.314381	1.64268	0.000514	0.311159	0.0006893
ENSMUSG00000067916	Zfp991	0.658385	1.12215	0.877847	2.21946	0.463768	1.34161	3	0.769266	1.33817	0.000708	0.0436378	0.0073274
ENSMUSG00000032643	Fhl3	1.07885	0.921147	0.616487	1.95699	-0.157706	1.3405	1	-0.227995	1.66649	0.00108	0.511381	0.0010473
ENSMUSG00000026483	Fam129a	0.72816	1.19961	0.80039	2.14056	0.471449	1.34017	8	0.720237	1.41921	0.000423	0.0535425	0.0006019	MC1	74.4405	0	MC1_KC
ENSMUSG00000032661	Oas3	0.842105	1.11741	0.882591	2.22267	0.275304	1.34008	3	0.408085	1.33248	0.00936	0.410891	0.0057571	MC1	26.5758	0	MC1_KC
ENSMUSG00000019539	Rcn3	0.884682	1.11532	0.569707	1.90878	0.230637	1.33907	1	0.334225	1.74436	0.000347	0.295151	0.0003135
ENSMUSG00000057672	Pkn1	0.862834	1.13717	0.59761	1.93625	0.274331	1.33865	8	0.398287	1.69599	0.00205	0.387495	0.0002332	MC1	7.69061	8.8148e-106	MC1_KC
ENSMUSG00000029304	Spp1	0.694463	1.09316	0.90684	2.24365	0.398697	1.33681	3	0.654535	1.30693	0.000705	0.0766976	0.0078909
ENSMUSG00000054006	ENSMUSG00000054006	0.663697	1.06904	0.930958	2.26726	0.405345	1.3363	3	0.687722	1.28416	0.00132	0.108688	0.0093557
ENSMUSG00000028873	Cdca8	0.702624	1.29738	0.641399	1.97668	0.594752	1.33528	8	0.884772	1.62378	0.00053	0.0152073	0.0015744	MC2	2.09993e+07	0	Ly6c2-low
ENSMUSG00000087047	ENSMUSG00000087047	0.903766	1.09623	0.83682	2.16736	0.192469	1.33054	3	0.278535	1.37295	0.000413	0.267746	0.00274
ENSMUSG00000070243	ENSMUSG00000070243	0.689157	1.31084	0.645783	1.9759	0.621687	1.33012	8	0.927592	1.61339	0.00019	0.0317688	7.5e-05
ENSMUSG00000086763	Plxna4os1	0.993902	1.0061	0.817073	2.14024	0.0121951	1.32317	3	0.0175941	1.38924	0.00138	0.968934	0.0015404
ENSMUSG00000004698	Hdac9	0.838137	1.16186	0.691796	2.00887	0.323725	1.31707	8	0.471181	1.53797	0.00031	0.224189	3.31e-05
ENSMUSG00000030409	Dmpk	0.601256	1.02983	0.970173	2.28676	0.428571	1.31659	3	0.776351	1.23699	8.59e-06	0.0519121	9.53e-05	MC1	518.013	0	MC1_KC
ENSMUSG00000030263	Lrmp	0.785714	1.21429	0.714286	2.03061	0.428571	1.31633	8	0.628031	1.50734	0.00201	0.076847	0.0035205
ENSMUSG00000047810	Ccdc88b	0.990712	1.00929	0.467492	1.78328	0.0185759	1.31579	1	0.0268001	1.93152	0.000381	0.931786	0.0001398	DC1	1.37713	6.46893e-28
ENSMUSG00000023947	Nfkbie	0.634873	1.26975	0.730253	2.04471	0.634873	1.31446	8	1	1.48543	0.000653	0.0276104	0.0008679	DC1	5.15517	2.4245e-107
ENSMUSG00000018395	Kif3a	0.703348	1.05877	0.94123	2.25518	0.355422	1.31395	3	0.590078	1.26062	8.1e-06	0.101747	2.09e-05
ENSMUSG00000046031	Calhm6	0.951613	1.04839	0.622581	1.93548	0.0967742	1.3129	1	0.139725	1.63636	0.00974	0.763092	0.0027717
ENSMUSG00000019699	Akt3	0.939166	1.06083	0.706767	2.01777	0.121668	1.311	1	0.175747	1.51346	0.00222	0.640524	0.0004639
ENSMUSG00000038623	Tm6sf1	0.9619	0.861403	1.0381	2.34787	-0.100497	1.30977	3	-0.159199	1.17741	0.000213	0.698269	0.0007874	MC2	123.965	1.6434e-77	MC2_NAM
ENSMUSG00000078582	ENSMUSG00000078582	0.707182	1.29282	0.635359	1.94475	0.585635	1.30939	8	0.870365	1.61394	0.000686	0.0401858	0.0006064
ENSMUSG00000004266	Ptpn6	0.650074	1.24279	0.757211	2.06164	0.592715	1.30443	8	0.934905	1.44503	3.48e-05	0.0174153	3.81e-05	MC1	12.6797	0	MC1_KC
ENSMUSG00000028926	Cdk14	0.668636	1.09037	0.909628	2.21382	0.421737	1.30419	3	0.705529	1.28319	1e-08	0.0011374	4.29e-05
ENSMUSG00000048537	Phldb1	0.75085	0.961632	1.03837	2.34094	0.210782	1.30257	3	0.35696	1.17277	0.000481	0.383266	0.0065174
ENSMUSG00000018168	Ikzf3	0.88843	1.11157	0.801653	2.10331	0.22314	1.30165	3	0.32327	1.39161	0.0069	0.484053	0.003424	Tcells	1.75067	6.3561e-301
ENSMUSG00000057135	Scimp	0.967033	1.03297	0.642247	1.94383	0.0659341	1.30159	1	0.0951572	1.59771	0.00763	0.817292	0.0038551	MC2	206.438	9.56381e-30	MC2_NAM
ENSMUSG00000091534	ENSMUSG00000091534	0.943299	1.0567	0.693299	1.99485	0.113402	1.30155	1	0.16378	1.52473	0.00408	0.722196	0.0005372
ENSMUSG00000056394	Lig1	0.805123	0.956642	1.04336	2.34316	0.15152	1.2998	3	0.248771	1.16722	1e-08	0.166679	0.0001559	MC2	2186.37	0	Ly6c2-low
ENSMUSG00000027820	Mme	0.95894	1.04106	0.625695	1.92344	0.0821192	1.29775	1	0.11854	1.62016	0.000821	0.768428	5.79e-05	Cholangiocyte	5.92986	0
ENSMUSG00000057191	AB124611	0.55442	1.14492	0.855081	2.15033	0.590499	1.29525	8	1.04619	1.33043	9.27e-07	0.0004852	0.0003429	MC1	487.846	0	MC1_KC
ENSMUSG00000041607	Mbp	0.786962	1.21304	0.682189	1.97439	0.426077	1.2922	8	0.62426	1.53316	0.000482	0.0602609	0.0006817	DC1	2.85765	9.40054e-82
ENSMUSG00000039934	Gsap	0.596343	1.40366	0.4782	1.76934	0.807314	1.29114	8	1.23498	1.88753	6.83e-05	0.0039033	7.77e-05	MC1	3.45561	4.2314e-287	MC1_KC
ENSMUSG00000031266	Gla	0.900112	1.09989	0.628507	1.91919	0.199776	1.29068	1	0.28918	1.6105	0.0041	0.500457	0.0012627
ENSMUSG00000004099	Dnmt1	0.868925	1.13108	0.586156	1.87629	0.26215	1.29013	8	0.380391	1.67852	0.000396	0.204304	0.0005075	MC2	2186.37	9.4857e-283	Ly6c2-low
ENSMUSG00000035686	Thrsp	0.91968	1.08032	0.672724	1.95839	0.16064	1.28566	1	0.232254	1.54158	0.000469	0.443247	0.0005888
ENSMUSG00000078616	ENSMUSG00000078616	0.555759	1.08227	0.917733	2.2011	0.526508	1.28336	3	0.961526	1.26208	0.000562	0.0415091	0.0065198
ENSMUSG00000029298	Gbp9	0.598662	1.39967	0.600334	1.88294	0.801003	1.28261	8	1.22527	1.64915	0.00333	0.0185242	0.0042492	E2	1.63232	2.54372e-13
ENSMUSG00000040061	Plcb2	0.838509	1.05176	0.94824	2.22981	0.213251	1.28157	3	0.326907	1.2336	0.00107	0.34413	0.0066061	DC1	1.71601	3.99739e-75
ENSMUSG00000092947	ENSMUSG00000092947	0.791017	1.20898	0.636307	1.91765	0.417966	1.28135	8	0.612014	1.59155	0.00572	0.212289	0.0014212
ENSMUSG00000037995	Igsf9	0.938667	1.06133	0.858667	2.13867	0.122667	1.28	3	0.177193	1.31654	0.00272	0.671435	0.0018129
ENSMUSG00000004952	Rasa4	0.476649	1.01685	0.983149	2.26288	0.540202	1.27973	3	1.09311	1.20268	1e-08	0.0041212	2.36e-05	MC1	5.92986	0	MC1_KC
ENSMUSG00000034040	Galnt17	0.668896	1.01672	0.983278	2.26087	0.347826	1.27759	3	0.604071	1.20121	2.19e-05	0.0186685	0.0018117
ENSMUSG00000032740	Ccdc88a	0.922462	1.06368	0.936318	2.21263	0.14122	1.27631	3	0.205506	1.24069	1.54e-05	0.447528	0.000111	MC1	34.8133	3.5435e-188	MC1_KC
ENSMUSG00000046245	Pilra	0.711375	0.966044	1.03396	2.309	0.254669	1.27504	3	0.441478	1.15909	8.77e-05	0.119216	0.0087306	MC1	2230.54	0	MC1_KC
ENSMUSG00000018398	44447	0.797375	1.20263	0.767842	2.04266	0.40525	1.27482	8	0.592857	1.41157	0.000682	0.0791168	0.0012947
ENSMUSG00000019975	Ikbip	0.954447	1.04555	0.667245	1.94187	0.0911063	1.27462	1	0.13153	1.54115	0.00106	0.654373	0.0012023	Cholangiocyte	1.47698	2.91716e-46
ENSMUSG00000020577	Tspan13	0.85842	0.992548	1.00745	2.28018	0.134128	1.27273	3	0.209453	1.17844	0.0026	0.642125	0.005042	MC2	317.348	9.42227e-27	MC2_NAM
ENSMUSG00000056220	Pla2g4a	0.978125	1.02187	0.584375	1.85625	0.04375	1.27188	1	0.063128	1.66742	0.00491	0.879858	0.0011641
ENSMUSG00000006014	Prg4	1.00471	0.948793	0.995291	2.26192	-0.0559152	1.26663	3	-0.0826113	1.18436	0.000269	0.768947	0.005383
ENSMUSG00000028005	Gucy1b1	0.90183	1.09817	0.783694	2.04825	0.196339	1.26456	3	0.284173	1.38603	0.0038	0.513485	0.0005179
ENSMUSG00000003644	Rps6ka1	0.934583	1.06542	0.868458	2.13296	0.130835	1.2645	3	0.189024	1.29633	1e-08	0.368736	1e-08	MC1	1.33643	2.68379e-87	MC1_KC
ENSMUSG00000025887	Casp12	0.883951	1.06667	0.933333	2.19753	0.182716	1.2642	3	0.271072	1.23542	0.0034	0.495757	0.0068527
ENSMUSG00000026288	Inpp5d	0.917815	0.933129	1.06687	2.33078	0.0153139	1.26391	3	0.023873	1.12743	9.27e-07	0.924991	5.64e-05	MC1	2.2034	2.514e-270	MC1_KC
ENSMUSG00000052889	Prkcb	0.726954	1.05368	0.946324	2.21004	0.326721	1.26371	3	0.535494	1.22366	8.1e-06	0.0501385	0.0002925	MC1	3.12677	4.608e-164	MC1_KC
ENSMUSG00000029659	Medag	0.784314	1.0902	0.909804	2.17255	0.305882	1.26275	3	0.475085	1.25576	7.5e-05	0.0466302	0.0028525
ENSMUSG00000030772	Dkk3	0.552127	0.70392	1.29608	2.5588	0.151793	1.26272	3	0.350412	0.981312	1e-08	0.321235	0.0075024
ENSMUSG00000013698	Pea15a	0.986669	0.863362	1.01333	2.27536	-0.123308	1.26203	3	-0.192602	1.16699	9.27e-07	0.316005	0.0006301	MC1	6.4883	2.1053e-99	MC1_KC
ENSMUSG00000022428	Cby1	1.03551	0.96449	0.641466	1.90149	-0.0710195	1.26002	1	-0.102503	1.56768	0.000274	0.775756	1.09e-05
ENSMUSG00000031965	Tbx20	1.15248	0.847525	0.677228	1.93663	-0.30495	1.25941	1	-0.443408	1.51584	0.000893	0.180845	0.002045
ENSMUSG00000056069	Otulinl	0.823529	1.17647	0.70915	1.96732	0.352941	1.25817	8	0.514573	1.47207	0.00803	0.24263	0.0043274
ENSMUSG00000090928	ENSMUSG00000090928	0.957949	1.04205	0.902564	2.16	0.0841026	1.25744	3	0.121406	1.25893	0.0021	0.734798	0.0021372
ENSMUSG00000030217	Art4	0.804688	1.09245	0.907552	2.16406	0.28776	1.25651	3	0.441064	1.25369	0.00166	0.218599	0.0074593
ENSMUSG00000086597	ENSMUSG00000086597	0.957746	1.04225	0.653521	1.90986	0.084507	1.25634	1	0.121991	1.54716	0.000263	0.771594	2e-07
ENSMUSG00000048440	Cyp4f16	0.748387	0.963441	1.03656	2.29247	0.215054	1.25591	3	0.364411	1.1451	0.000599	0.340716	0.0084554
ENSMUSG00000028780	Sema3c	1.02326	0.976744	0.775194	2.03101	-0.0465116	1.25581	1	-0.0671142	1.38957	0.000103	0.810595	0.0001402
ENSMUSG00000003316	Glg1	1.00203	0.997971	0.794262	2.04915	-0.0040586	1.25489	1	-0.00585533	1.36734	1e-08	0.979418	1e-08	MC1	3.28708	2.43158e-97	MC1_KC
ENSMUSG00000062319	ENSMUSG00000062319	0.942184	1.05782	0.689507	1.94433	0.115632	1.25482	1	0.167008	1.49563	0.00559	0.701348	0.0014756
ENSMUSG00000032344	Cgas	0.756453	1.11785	0.882155	2.13692	0.361392	1.25477	3	0.563397	1.27643	0.000599	0.0851722	0.0042397
ENSMUSG00000006369	Fbln1	0.666667	0.979284	1.02072	2.27495	0.312618	1.25424	3	0.554762	1.15626	0.000252	0.175467	0.0006867
ENSMUSG00000031367	Ap1s2	0.55489	0.832003	1.168	2.42182	0.277112	1.25383	3	0.584386	1.05206	1e-08	0.0005489	9.36e-05	MC1	71682.4	0	Ly6c2-hi
ENSMUSG00000003534	Ddr1	0.526946	1.10778	0.892216	2.14371	0.580838	1.2515	8	1.07195	1.26465	0.000204	0.0091938	0.0077815	Cholangiocyte	57.3975	0
ENSMUSG00000022371	Col14a1	0.774557	1.15643	0.84357	2.09409	0.381873	1.25052	8	0.578234	1.31174	1e-08	0.01868	8.4e-06	HSC	2.3041e+33	0
ENSMUSG00000024477	Pggt1b	1.11465	0.885347	0.628278	1.87866	-0.229306	1.25039	1	-0.33228	1.58023	0.000786	0.387809	5.58e-05
ENSMUSG00000059555	Tor4a	0.819767	1.18023	0.796512	2.04651	0.360465	1.25	8	0.525785	1.3614	0.00247	0.138766	0.0032555
ENSMUSG00000021196	Pfkp	0.953301	0.766506	1.0467	2.2963	-0.186795	1.2496	3	-0.314636	1.13346	0.000211	0.484676	0.0002072
ENSMUSG00000035232	Pdk3	0.949495	0.986532	1.01347	2.26263	0.037037	1.24916	3	0.0552055	1.1587	0.00164	0.88328	0.006231
ENSMUSG00000028312	Smc2	0.747348	0.99725	1.00275	2.25147	0.249902	1.24872	3	0.416175	1.16691	3.02e-06	0.135829	0.0002131	MC2	252711	0	Ly6c2-low
ENSMUSG00000015947	Fcgr1	0.466854	1.01647	0.983528	2.23222	0.549618	1.24869	3	1.12253	1.18244	9.27e-07	0.0027437	0.0012223	MC2	130.321	3.01516e-31	MC2_NAM
ENSMUSG00000018654	Ikzf1	0.957265	1.04274	0.931054	2.1755	0.0854701	1.24444	3	0.123382	1.22441	0.000934	0.695666	0.0035776	MC2	3197.1	7.59259e-42	MC2_NAM
ENSMUSG00000023088	Abcc1	0.687166	1.17914	0.820856	2.06417	0.491979	1.24332	8	0.77901	1.33036	0.00028	0.0094616	0.0043914
ENSMUSG00000085210	ENSMUSG00000085210	0.551393	1.03554	0.964457	2.20557	0.48415	1.24111	3	0.909235	1.19336	0.000116	0.0188451	0.0067056
ENSMUSG00000022090	Pdlim2	0.81538	1.04342	0.956579	2.19722	0.228041	1.24064	3	0.355777	1.19972	1e-08	0.0179004	3.4e-06	HSC	2835.57	1.2029e-46
ENSMUSG00000026880	Stom	0.896867	0.817288	1.10313	2.34347	-0.0795792	1.24034	3	-0.13405	1.08704	1.69e-05	0.682437	0.0027162
ENSMUSG00000027171	Prrg4	1.16887	0.831126	0.576159	1.81457	-0.337748	1.23841	1	-0.491981	1.65509	0.000693	0.091053	0.0017768
ENSMUSG00000002603	Tgfb1	0.549174	0.895358	1.10464	2.33674	0.346184	1.2321	3	0.705202	1.08092	8.1e-06	0.040519	0.0032768
ENSMUSG00000052085	Dock8	0.976148	1.02385	0.468198	1.69965	0.0477032	1.23145	1	0.0688342	1.86004	0.00201	0.884624	4.74e-05	MC1	2.50929	5.6233e-168	MC1_KC
ENSMUSG00000090559	ENSMUSG00000090559	1.16366	0.784794	0.83634	2.06701	-0.378866	1.23067	1	-0.568284	1.30538	0.00149	0.118854	0.0023875
ENSMUSG00000089672	ENSMUSG00000089672	0.787715	0.926829	1.07317	2.30352	0.139115	1.23035	3	0.234631	1.10196	0.000279	0.517373	0.0092879
ENSMUSG00000021068	Nin	0.901235	1.09877	0.364198	1.59259	0.197531	1.2284	1	0.285909	2.12858	0.00126	0.53518	0.0002988	MC2	13.8738	2.45205e-34	MC2_NAM
ENSMUSG00000040483	Xaf1	1.03036	0.969639	0.789374	2.01613	-0.0607211	1.22676	1	-0.0876289	1.35281	0.000133	0.780579	9.8e-06	MC1	3.35348	4.6508e-183	MC1_KC
ENSMUSG00000060227	Casc4	0.786357	1.21364	0.504027	1.72999	0.427286	1.22596	8	0.626087	1.77919	0.000146	0.117385	1.56e-05	Cholangiocyte	2.05443	6.577e-278
ENSMUSG00000000317	Bcl6b	0.887125	1.11287	0.811287	2.03704	0.22575	1.22575	3	0.327082	1.32819	0.000442	0.316748	0.0004849
ENSMUSG00000017499	Cdc6	0.837209	1.10078	0.899225	2.12403	0.263566	1.22481	3	0.39486	1.24005	9.91e-05	0.119215	0.0013818
ENSMUSG00000019139	Isyna1	0.600914	0.897453	1.10255	2.32658	0.296538	1.22404	3	0.578676	1.07737	1e-08	0.0317925	0.0001569
ENSMUSG00000041642	Kif21b	0.58452	1.15913	0.840867	2.0644	0.574613	1.22353	8	0.987722	1.29577	1.61e-05	0.006848	0.0002945	Plasma	1.30996	0.41339
ENSMUSG00000016494	Cd34	0.53099	0.902868	1.09713	2.32007	0.371878	1.22294	3	0.76583	1.08043	7.07e-06	0.0696347	0.0015675	HSC	1.03742e+09	4.8776e-116
ENSMUSG00000024851	Pitpnm1	0.478042	1.02808	0.971922	2.1915	0.550036	1.21958	3	1.10474	1.17301	1e-08	0.0011723	0.0002483
ENSMUSG00000022883	Robo1	0.933544	1.03797	0.962025	2.18038	0.10443	1.21835	3	0.152981	1.18043	0.00388	0.707528	0.0061191
ENSMUSG00000040350	Trim7	1.00975	0.990252	0.887327	2.10474	-0.0194967	1.21741	3	-0.0281287	1.2461	4.26e-06	0.907693	1.26e-05
ENSMUSG00000001741	Il16	0.904564	1.09544	0.736036	1.95148	0.190871	1.21545	8	0.27621	1.40672	6.02e-06	0.222108	1.84e-05
ENSMUSG00000058301	Upf1	0.996865	1.00314	0.579235	1.79396	0.00627072	1.21473	1	0.00904676	1.63093	0.00359	0.986965	2e-07	MC2	1.78604	1.04387e-16	MC2_NAM
ENSMUSG00000070056	Mfhas1	0.913503	1.0865	0.821774	2.03495	0.172993	1.21318	3	0.250202	1.30818	9.27e-07	0.352173	1e-08
ENSMUSG00000020282	Rhbdf1	0.998715	1.00129	0.798201	2.01028	0.00257069	1.21208	1	0.00370873	1.33258	0.000525	0.987184	0.0019783	HSC	2.50929	5.19567e-84
ENSMUSG00000043004	Gng2	1.08696	0.913043	0.869565	2.08129	-0.173913	1.21172	1	-0.251539	1.25911	0.00441	0.505602	0.008347	MC1	14.0132	7.5334e-118	MC1_KC
ENSMUSG00000079037	Prnp	0.851473	1.14853	0.616475	1.828	0.297055	1.21153	8	0.431753	1.56816	1.69e-06	0.0882214	1e-07	HSC	282095	0
ENSMUSG00000027962	Vcam1	0.627047	0.97248	1.02752	2.23782	0.345433	1.2103	3	0.633095	1.12293	1.69e-06	0.042151	0.0005787	MC1	1.05492e+18	9.0755e-259	MC1_KC
ENSMUSG00000068129	Cst7	0.875445	1.12456	0.818505	2.02847	0.24911	1.20996	3	0.361266	1.30933	0.000967	0.254938	0.0017186
ENSMUSG00000048251	Bcl11b	0.773869	1.22613	0.690117	1.8995	0.452261	1.20938	8	0.663951	1.4607	0.00827	0.160076	0.0030189
ENSMUSG00000034647	Ankrd12	0.814876	1.16867	0.831331	2.03966	0.353793	1.20833	8	0.520214	1.29483	1e-08	0.0157885	1e-08	DC1	3.45561	0.000122716
ENSMUSG00000029561	Oasl2	0.784705	1.20366	0.796342	2.00333	0.418953	1.20698	8	0.617203	1.33094	0.000372	0.101393	0.0001073
ENSMUSG00000039740	Alg2	0.945055	1.05495	0.502024	1.70735	0.10989	1.20532	1	0.158698	1.76593	0.000223	0.675342	6.6e-06
ENSMUSG00000086554	ENSMUSG00000086554	0.909091	1.09091	0.602496	1.80749	0.181818	1.20499	1	0.263034	1.58496	0.000506	0.46683	7.21e-05
ENSMUSG00000024511	Rab27b	0.905484	1.09452	0.718786	1.92299	0.189032	1.2042	1	0.273531	1.41971	0.00145	0.456808	0.0004627	Cholangiocyte	3498.19	0
ENSMUSG00000027663	Zmat3	1.02769	0.964103	0.972308	2.17641	-0.0635897	1.2041	3	-0.0921498	1.16247	0.000217	0.807666	4.65e-05
ENSMUSG00000073705	Cenps	1.05469	0.945312	0.875	2.07812	-0.109375	1.20312	3	-0.157952	1.24793	0.000165	0.547423	0.0016817
ENSMUSG00000062098	Btbd3	0.944414	1.05559	0.757292	1.95927	0.111172	1.20198	1	0.160553	1.3714	0.00424	0.735188	0.0001362	E2	9.48774	2.24199e-73
ENSMUSG00000091302	ENSMUSG00000091302	1.14191	0.858093	0.494457	1.69401	-0.283814	1.19956	1	-0.412239	1.77653	0.0021	0.398456	0.0001018
ENSMUSG00000025823	Pdia4	0.67622	1.32378	0.618068	1.81759	0.64756	1.19953	8	0.969099	1.55619	0.00186	0.0821158	2.97e-05	Plasma	6.99051e+64	7.7656e-137
ENSMUSG00000023122	Sult1c2	0.826025	1.17397	0.687412	1.88685	0.347949	1.19943	8	0.507143	1.45673	0.00557	0.163106	0.005139
ENSMUSG00000041238	Rbbp8	0.750612	1.17491	0.825086	2.02352	0.424302	1.19843	8	0.646415	1.29425	0.000272	0.0633188	0.0005679	MC2	2.63794	2.7402e-99	MC2_NAM
ENSMUSG00000013707	Tnfaip8l2	0.727473	0.923077	1.07692	2.27033	0.195604	1.19341	3	0.343558	1.07599	9.21e-05	0.393178	0.0016252	MC1	10.6974	0	MC1_KC
ENSMUSG00000073412	Lst1	0.445283	1.01132	0.988679	2.18113	0.566038	1.19245	3	1.18345	1.1415	1.22e-05	0.0126961	0.0009198	MC1	1.43089e+20	0	MC1_KC
ENSMUSG00000000440	Pparg	1.19239	0.807606	0.541387	1.73154	-0.384787	1.19016	1	-0.562137	1.67733	0.00926	0.2093	0.005676
ENSMUSG00000045394	Epcam	0.940239	0.990704	1.0093	2.1992	0.0504648	1.18991	3	0.0754263	1.12363	0.00557	0.868616	0.0074685
ENSMUSG00000031608	Galnt7	0.938169	1.06183	0.535077	1.72414	0.123662	1.18906	1	0.178635	1.68806	0.00137	0.548085	0.0002107	MC2	2.22554	4.42894e-39	MC2_NAM
ENSMUSG00000034573	Ptpn13	0.897833	1.10217	0.712074	1.90093	0.204334	1.18885	8	0.295824	1.4166	0.00085	0.356723	0.0006062
ENSMUSG00000044341	ENSMUSG00000044341	1.01001	0.989986	0.75608	1.94421	-0.0200286	1.18813	1	-0.0288961	1.36257	0.000141	0.918718	0.0001599
ENSMUSG00000036390	Gadd45a	1	1	0.54039	1.72702	0	1.18663	1	0	1.67621	0.0014	#N/A	0.0001928	HSC	5.69734	1.583e-09
ENSMUSG00000020486	44443	0.936847	1.06315	0.837544	2.02352	0.126307	1.18598	3	0.182465	1.27263	9.27e-07	0.381455	1.19e-05
ENSMUSG00000031502	Col4a1	0.685082	1.18815	0.811854	1.99726	0.503064	1.1854	8	0.794364	1.29873	1e-08	0.0017759	2.9e-06	HSC	1.66529	1.2362e-115
ENSMUSG00000030587	2200002D01Rik	0.275526	1.15546	0.844536	2.02822	0.879938	1.18368	8	2.06821	1.26398	1e-08	0.0001645	0.0001264	E2	298.867	1.5612e-115
ENSMUSG00000060843	Ctnna3	1.0504	0.949602	0.827586	2.01061	-0.100796	1.18302	1	-0.145541	1.28065	0.00528	0.70351	0.0014252
ENSMUSG00000073491	Ifi213	0.601816	0.972763	1.02724	2.21012	0.370947	1.18288	3	0.692766	1.10535	7.96e-05	0.129013	9.5e-06
ENSMUSG00000028634	Hivep3	0.972795	1.02721	0.619951	1.80214	0.0544106	1.18219	1	0.0785172	1.53949	0.000754	0.748953	0.0009369
ENSMUSG00000029094	Afap1	0.819588	1.04639	0.953608	2.13402	0.226804	1.18041	3	0.352453	1.16211	0.00605	0.443122	0.0097582
ENSMUSG00000084810	ENSMUSG00000084810	0.953333	1.04667	0.913333	2.09333	0.0933333	1.18	3	0.134749	1.19659	0.00256	0.684579	0.0069646
ENSMUSG00000041219	Arhgap11a	0.692661	1.04128	0.958716	2.13761	0.348624	1.1789	3	0.588144	1.15683	0.00104	0.136861	0.0046796	MC2	5.31217	0	MC2_NAM
ENSMUSG00000030865	Chp2	0.804714	1.19529	0.392817	1.57015	0.390572	1.17733	2	0.570808	1.99897	0.00129	0.233191	0.000272
ENSMUSG00000034342	Cbl	0.827939	1.17206	0.562181	1.73935	0.344123	1.17717	8	0.501452	1.62944	0.000183	0.142721	4.85e-05	MC1	1465.57	2.7083e-213	MC1_KC
ENSMUSG00000050994	Adgb	0.73742	1.19854	0.801464	1.97804	0.461116	1.17658	8	0.700715	1.30336	0.00118	0.0418925	0.004325
ENSMUSG00000040026	Saa3	0.334824	2.85003	0.412045	1.58795	2.51521	1.17591	2	3.0895	1.94629	1e-08	1.77e-05	5.08e-05
ENSMUSG00000001300	Efnb2	0.884106	1.11589	0.410596	1.58609	0.231788	1.1755	1	0.335909	1.94969	0.000416	0.455091	1.38e-05	E2	12.8071	6.0799e-302
ENSMUSG00000091191	ENSMUSG00000091191	0.74007	1.13868	0.861324	2.03624	0.398606	1.17491	8	0.621624	1.24128	7.85e-05	0.0355271	0.0008776
ENSMUSG00000022801	Lrch3	1.16566	0.834342	0.55546	1.73034	-0.331317	1.17488	1	-0.482435	1.6393	0.00484	0.362198	0.0001692	MC2	1.47698	5.5714e-11	MC2_NAM
ENSMUSG00000035165	Kcne3	0.796731	0.97855	1.02145	2.19612	0.181818	1.17467	3	0.296552	1.10434	0.000686	0.474453	0.0028611
ENSMUSG00000087697	ENSMUSG00000087697	1.10284	0.897155	0.739606	1.91247	-0.205689	1.17287	1	-0.2978	1.37061	0.00227	0.407782	0.002314
ENSMUSG00000014158	Trpv4	0.812665	1.18734	0.701847	1.87335	0.37467	1.1715	8	0.546995	1.41639	0.00252	0.195809	0.0005593
ENSMUSG00000020380	Rad50	0.96227	1.03773	0.953654	2.12507	0.0754605	1.17142	3	0.108918	1.15598	0.00061	0.783547	1.13e-05	MC2	5.69734	8.7102e-129	MC2_NAM
ENSMUSG00000021182	Ccdc88c	0.824943	1.06576	0.93424	2.10476	0.240816	1.17052	3	0.369515	1.17179	1.22e-05	0.150275	0.0002384
ENSMUSG00000030605	Mfge8	0.86941	0.842525	1.13059	2.30028	-0.0268852	1.16969	3	-0.0453175	1.02473	1e-08	0.840561	0.0005804	HSC	1.40763e+07	5.1755e-104
ENSMUSG00000039298	Cdk5rap2	0.97561	1.02439	0.678144	1.84314	0.0487805	1.16499	1	0.0703893	1.4425	0.00118	0.839461	0.0001946	MC2	5.98945	1.9021e-119	MC2_NAM
ENSMUSG00000039405	Prss23	0.849558	1.0354	0.964602	2.12832	0.185841	1.16372	3	0.285402	1.14171	0.000857	0.420628	0.0032413
ENSMUSG00000056608	Chd9	0.810752	1.18925	0.646198	1.80922	0.378497	1.16302	8	0.552718	1.48532	6.61e-05	0.119164	1e-06	Cholangiocyte	25.5337	2.85473e-34
ENSMUSG00000029417	Cxcl9	0.541647	1.4079	0.592099	1.75488	0.866254	1.16278	8	1.37812	1.56746	1e-08	1.75e-05	3.2e-06
ENSMUSG00000059498	Fcgr3	0.717053	0.898738	1.10126	2.26357	0.181685	1.16231	3	0.325821	1.03944	1e-08	0.0424912	4.76e-05	MC1	7.36496e+09	0	MC1_KC
ENSMUSG00000074415	3110039I08Rik	0.782473	1.21753	0.754304	1.91549	0.435055	1.16119	8	0.637842	1.3445	0.00978	0.137758	0.0086177
ENSMUSG00000091649	Phf11b	0.972973	1.02703	0.784959	1.94595	0.0540541	1.16099	1	0.0780025	1.30978	0.00941	0.849413	0.0063188	MC2	855978	3.56262e-65	MC2_NAM
ENSMUSG00000063193	Cd300lb	0.827586	1.14368	0.856322	2.01724	0.316092	1.16092	8	0.4667	1.23616	0.000608	0.170906	0.0005298
ENSMUSG00000030745	Il21r	0.423012	0.856176	1.14382	2.30457	0.433164	1.16074	3	1.01721	1.01063	9.27e-07	0.0048225	0.0121506	DC1	1.99372	3.07728e-39
ENSMUSG00000004500	Zfp324	0.849916	1.15008	0.408094	1.5683	0.300169	1.1602	2	0.436348	1.94222	0.00125	0.242241	0.000949
ENSMUSG00000071713	Csf2rb	0.685994	1.1368	0.863196	2.02093	0.450811	1.15773	8	0.728717	1.22726	1e-08	0.0030948	8e-07	MC1	6.85165e+06	0	MC1_KC
ENSMUSG00000086953	ENSMUSG00000086953	0.959641	0.96861	1.03139	2.18834	0.00896861	1.15695	3	0.0134205	1.08525	4.55e-05	0.911058	0.0074722
ENSMUSG00000090800	ENSMUSG00000090800	0.789157	1.09036	0.909639	2.06627	0.301205	1.15663	3	0.466423	1.18366	0.00266	0.234686	0.0056763
ENSMUSG00000034792	Gna15	0.9	1.1	0.644444	1.8	0.2	1.15556	1	0.289507	1.48187	0.00889	0.504996	0.0022121
ENSMUSG00000020439	Smtn	0.946996	1.053	0.770318	1.92462	0.106007	1.1543	1	0.153079	1.32105	0.00976	0.673441	0.007873
ENSMUSG00000031253	Srpx2	0.488286	1.127	0.872996	2.02713	0.638718	1.15413	8	1.20669	1.21539	0.000168	0.0036703	0.0096882	HSC	33.7844	0
ENSMUSG00000026673	ENSMUSG00000026673	0.730375	1.08532	0.914676	2.06826	0.354949	1.15358	3	0.571416	1.17708	9.25e-05	0.0718086	0.0007934
ENSMUSG00000027459	Fam110a	0.798392	0.975302	1.0247	2.17691	0.17691	1.15221	3	0.288752	1.08708	0.000209	0.434885	0.0016822
ENSMUSG00000012889	Podnl1	1.03551	0.957009	0.964486	2.11589	-0.0785047	1.1514	3	-0.113742	1.13343	0.00679	0.807026	0.0051154
ENSMUSG00000056476	Med12l	1.01622	0.983784	0.751351	1.9027	-0.0324324	1.15135	1	-0.0467942	1.34049	0.00924	0.908459	0.0054269
ENSMUSG00000055421	Pcdh9	0.699074	0.907407	1.09259	2.24074	0.208333	1.14815	3	0.376305	1.03622	0.000184	0.345621	0.0070551
ENSMUSG00000039286	Fndc3b	1.01943	0.980572	0.637345	1.78521	-0.0388559	1.14787	1	-0.0560643	1.48595	0.000168	0.814374	0.0002141	MC2	39.2519	5.73214e-05	MC2_NAM
ENSMUSG00000030579	Tyrobp	0.752275	0.990314	1.00969	2.15556	0.238039	1.14588	3	0.396626	1.09416	9.27e-07	0.110349	0.0001775	MC1	4.68653e+33	0	MC1_KC
ENSMUSG00000074482	ENSMUSG00000074482	1.2034	0.7966	0.671747	1.81712	-0.4068	1.14537	1	-0.595188	1.43566	1.27e-05	0.039123	2.9e-06
ENSMUSG00000006517	Mvd	0.886249	0.647784	1.11375	2.25857	-0.238465	1.14481	3	-0.452199	1.01998	4.85e-06	0.172581	0.0082331
ENSMUSG00000054203	Ifi205	0.80315	1.19685	0.524934	1.66929	0.393701	1.14436	8	0.575502	1.66903	0.0002	0.0873096	0.0001084
ENSMUSG00000020882	Cacnb1	1.0719	0.928105	0.75817	1.90196	-0.143791	1.14379	1	-0.207805	1.32689	0.00214	0.58627	0.0007637
ENSMUSG00000041498	Kif14	0.643564	1.07921	0.920792	2.06436	0.435644	1.14356	3	0.745817	1.16474	2.12e-05	0.0116545	0.0015904
ENSMUSG00000024622	Hmgxb3	0.934426	1.06557	0.47541	1.61885	0.131148	1.14344	1	0.189478	1.76773	0.00826	0.724458	0.0003033
ENSMUSG00000041308	Sntb2	0.893056	1.10694	0.471363	1.6148	0.213887	1.14344	1	0.309759	1.77644	0.00018	0.300122	7.17e-05	E2	5.52896	3.03169e-49
ENSMUSG00000058715	Fcer1g	0.687915	0.910137	1.08986	2.23285	0.222222	1.14298	3	0.403854	1.03474	1e-08	0.118437	0.0004913	MC1	4.59124e+10	0	MC1_KC
ENSMUSG00000014786	Slc9a5	1.00621	0.993789	0.782609	1.92547	-0.0124224	1.14286	1	-0.0179219	1.29884	0.00167	0.952949	0.0007754
ENSMUSG00000001444	Tbx21	0.480435	1.13043	0.869565	2.01087	0.65	1.1413	8	1.23447	1.20945	0.000482	0.0058226	0.0168597
ENSMUSG00000030159	Clec1b	0.873292	1.09938	0.900624	2.04193	0.226085	1.1413	3	0.33215	1.18093	9.27e-07	0.0738727	1.73e-05	MC1	2.48432	0	MC1_KC
ENSMUSG00000034686	Prr7	0.873239	0.887324	1.11268	2.25352	0.0140845	1.14085	3	0.0230836	1.01815	6.86e-05	0.923684	0.0038549
ENSMUSG00000022957	Itsn1	0.999125	1.00087	0.899203	2.03976	0.00174961	1.14055	3	0.00252416	1.18168	5.46e-06	#N/A	6.9e-06	MC1	13.4637	6.8606e-180	MC1_KC
ENSMUSG00000031897	Psmb10	0.797868	1.15397	0.846032	1.98618	0.356099	1.14015	8	0.532381	1.23121	1e-08	0.0015482	1.61e-05	MC2	347.234	1.47265e-74	MC2_NAM
ENSMUSG00000053063	Clec12a	0.717949	1.02906	0.97094	2.11054	0.311111	1.1396	3	0.519374	1.12016	1.5e-05	0.0539989	0.0014252	MC2	9.24876e+06	1.73392e-78	MC2_NAM
ENSMUSG00000002812	Flii	0.704113	1.29589	0.676249	1.81468	0.591774	1.13843	8	0.88006	1.42409	0.00125	0.0727281	3.24e-05	MC1	1.71601	1.24887e-79	MC1_KC
ENSMUSG00000038473	Nos1ap	0.924496	1.0755	0.687393	1.82371	0.151008	1.13632	1	0.218274	1.40767	0.000187	0.476894	4.94e-05
ENSMUSG00000062421	Arf2	0.893052	1.10695	0.739782	1.87602	0.213896	1.13624	8	0.309772	1.3425	7.62e-06	0.190687	9.6e-06
ENSMUSG00000001016	Ilf2	0.870602	1.1294	0.331544	1.46691	0.258795	1.13536	2	0.375468	2.1455	0.000507	0.484387	5.3e-06	MC2	3.49034	3.2155e-153	MC2_NAM
ENSMUSG00000037949	Ano10	0.860264	1.09197	0.908028	2.04319	0.231707	1.13516	3	0.344084	1.17001	2.51e-05	0.177167	0.000204
ENSMUSG00000022440	C1qtnf6	0.726115	0.968153	1.03185	2.16561	0.242038	1.13376	3	0.415037	1.06954	3.77e-05	0.148293	0.0048449
ENSMUSG00000087189	ENSMUSG00000087189	0.965266	1.03473	0.772213	1.90251	0.0694684	1.1303	1	0.100262	1.30084	0.0013	0.800928	2.99e-05
ENSMUSG00000018983	E2f2	0.750552	0.958057	1.04194	2.17219	0.207506	1.13024	3	0.35216	1.05987	0.000313	0.358932	0.0032874
ENSMUSG00000040612	Ildr2	1.07954	0.92046	0.756284	1.88499	-0.15908	1.12871	1	-0.22999	1.31756	1e-08	0.125121	1e-08	HSC	4.34924	0
ENSMUSG00000024302	Dtna	0.750656	1.24934	0.629921	1.75853	0.498688	1.12861	8	0.734946	1.48113	0.0032	0.102412	0.0006577
ENSMUSG00000003032	Klf4	1.00118	0.998816	0.667772	1.79588	-0.00236798	1.12811	1	-0.00341628	1.42726	0.00576	#N/A	0.0001484	E2	387.61	5.52248e-78
ENSMUSG00000048938	Nr1h5	1.09506	0.904943	0.562738	1.69075	-0.190114	1.12801	1	-0.275107	1.58713	0.0015	0.300458	0.0011134
ENSMUSG00000054932	Afp	0.986784	1.01322	0.678414	1.80617	0.0264317	1.12775	1	0.0381351	1.41269	0.00257	0.897931	0.001505
ENSMUSG00000021754	Map3k1	0.955635	1.04436	0.466795	1.59273	0.0887297	1.12593	1	0.128094	1.77064	0.0014	0.731691	0.000404	Cholangiocyte	183.094	3.27122e-97
ENSMUSG00000028059	Arhgef2	0.951275	1.04873	0.870255	1.99603	0.0974504	1.12578	3	0.140703	1.19763	0.000187	0.3628	0.0037325	MC1	1.68203	5.755e-212	MC1_KC
ENSMUSG00000024691	Fam111a	0.682164	1.10397	0.896027	2.0186	0.421809	1.12257	3	0.694514	1.17174	4.64e-05	0.0342264	0.0002052	MC2	41.6791	1.1325e-183	MC2_NAM
ENSMUSG00000030983	Bccip	0.831927	1.16807	0.275862	1.39812	0.336147	1.12226	2	0.489603	2.34147	0.00341	0.445487	0.0004253	DC1	1.64872	1.01652e-13
ENSMUSG00000028556	Dock7	0.991109	1.00889	0.716893	1.83903	0.0177819	1.12213	1	0.0256546	1.35911	0.00862	0.944177	0.0055504	Cholangiocyte	1.76827	1.20377e-27
ENSMUSG00000055675	Kbtbd11	0.681818	1.02066	0.979339	2.09917	0.338843	1.11983	3	0.582045	1.09994	0.000786	0.146891	0.0055994
ENSMUSG00000038241	Cep250	0.815309	1.18469	0.70672	1.82644	0.369381	1.11972	8	0.539091	1.36982	0.0052	0.284778	5.22e-05	Plasma	1.76827	1.38382e-15
ENSMUSG00000044708	Kcnj10	0.62777	1.2777	0.722304	1.84195	0.649926	1.11965	8	1.02524	1.35056	0.000727	0.0106161	0.0018749
ENSMUSG00000032750	Gab3	0.725575	1.26293	0.737069	1.85632	0.537356	1.11925	8	0.79958	1.33258	0.000349	0.0208279	0.0003367
ENSMUSG00000064043	Trerf1	0.966102	1.0339	0.847458	1.9661	0.0677966	1.11864	3	0.0978473	1.21412	8.83e-05	0.642484	0.0005038
ENSMUSG00000037148	Arhgap10	0.434881	1.09853	0.901472	2.01812	0.663647	1.11665	8	1.33688	1.16266	3.26e-05	0.003199	0.0023949
ENSMUSG00000036667	Tcaf1	0.952675	1.04733	0.592593	1.70782	0.0946502	1.11523	1	0.136653	1.52704	0.00372	0.616902	0.0025694	E2	2.38691	2.8068e-114
ENSMUSG00000031591	Asah1	0.995964	0.995157	1.00404	2.11864	-0.000807103	1.11461	3	-0.00116959	1.07733	1.73e-05	#N/A	1.32e-05
ENSMUSG00000000552	Zfp385a	1.08659	0.913413	0.682513	1.79626	-0.173175	1.11375	1	-0.250466	1.39607	0.00137	0.420471	0.0016038
ENSMUSG00000026728	Vim	0.613027	1.02414	0.975862	2.08812	0.411111	1.11226	3	0.740388	1.09746	1e-08	0.0020358	0.0005288	DC1	8.61817e+72	2.4597e-134
ENSMUSG00000087695	Gm16291	0.956156	1.04384	0.296738	1.40863	0.0876885	1.11189	1	0.126589	2.24703	0.00118	0.841113	1.3e-06
ENSMUSG00000074000	ENSMUSG00000074000	1.00741	0.992593	0.859259	1.97037	-0.0148148	1.11111	3	-0.0213737	1.1973	0.00277	0.927965	0.0089488
ENSMUSG00000091881	ENSMUSG00000091881	0.926829	1.07317	0.542005	1.65312	0.146341	1.11111	1	0.211504	1.60881	0.00032	0.548837	1.71e-05
ENSMUSG00000026604	Ptpn14	0.805576	1.19442	0.689655	1.80044	0.388848	1.11079	8	0.568223	1.3844	0.00418	0.157636	0.0010978
ENSMUSG00000037816	Fbxw17	1.05428	0.945718	0.551267	1.66104	-0.108565	1.10977	1	-0.15678	1.59126	0.00281	0.619144	0.0020842
ENSMUSG00000034926	Dhcr24	0.627919	1.37208	0.42657	1.53607	0.744162	1.1095	2	1.12772	1.84839	0.00144	0.0428904	0.0003552	Hepatocytes	3.39249e+11	1.6434e-289
ENSMUSG00000085471	ENSMUSG00000085471	0.764268	1.08685	0.913151	2.02233	0.322581	1.10918	3	0.508001	1.14709	0.00772	0.300051	0.005816
ENSMUSG00000032413	Rasa2	1.00418	0.995816	0.387029	1.49582	-0.0083682	1.10879	1	-0.0120728	1.95042	0.00418	0.979496	0.0004466	Plasma	2.01375	1.68422e-10
ENSMUSG00000034116	Vav1	0.453624	0.939896	1.0601	2.1677	0.486273	1.10759	3	1.05101	1.03196	3.02e-06	0.0135174	0.0013652	MC1	11.3589	0	MC1_KC
ENSMUSG00000040990	Sh3kbp1	0.644295	1.08221	0.917785	2.02517	0.437919	1.10738	3	0.748193	1.14181	0.000303	0.0146141	0.0088714	MC1	3.09566	2.9282e-173	MC1_KC
ENSMUSG00000045087	S1pr5	0.763348	1.23665	0.574315	1.6811	0.473304	1.10678	8	0.696027	1.54949	0.00081	0.0856694	0.0001415
ENSMUSG00000011658	Fuz	0.768392	1.23161	0.746594	1.85286	0.463215	1.10627	8	0.680628	1.31136	0.00857	0.0905666	0.0086445
ENSMUSG00000038844	Kif16b	0.954619	1.04538	0.423015	1.52917	0.0907618	1.10616	1	0.131032	1.85397	0.00926	0.822336	0.0002384
ENSMUSG00000064109	Hcst	0.701277	0.941277	1.05872	2.1617	0.24	1.10298	3	0.424635	1.02984	0.000169	0.318797	0.0009871	Tcells	11.0232	0
ENSMUSG00000029570	Lfng	0.802479	1.11232	0.887684	1.98916	0.309837	1.10147	3	0.471032	1.16404	0.000317	0.102869	0.0021258
ENSMUSG00000002233	Rhoc	0.808647	0.795403	1.19135	2.29145	-0.0132439	1.1001	3	-0.0238239	0.943661	1e-08	0.909328	0.0022343	MC1	19930.4	1.86005e-39	MC1_KC
ENSMUSG00000018566	Slc2a4	0.966767	0.803625	1.03323	2.13293	-0.163142	1.0997	3	-0.266646	1.04567	5.82e-05	0.393083	0.0036509
ENSMUSG00000022103	Gfra2	0.744821	1.25518	0.638418	1.73729	0.510358	1.09887	8	0.752927	1.44426	0.00205	0.009107	0.0065074
ENSMUSG00000041237	Pklr	0.581749	1.23954	0.760456	1.85932	0.657795	1.09886	8	1.09134	1.28983	0.00548	0.0433589	0.0080481
ENSMUSG00000020520	Galnt10	0.682053	0.759904	1.2401	2.33827	0.0778505	1.09817	3	0.155932	0.91499	1e-08	0.609596	0.0040609
ENSMUSG00000069892	9930111J21Rik2	1.00329	0.996711	0.845395	1.94318	-0.00657895	1.09779	3	-0.00949145	1.20072	4.98e-05	0.971342	1.12e-05	MC1	68.0335	1.8084e-136	MC1_KC
ENSMUSG00000029380	Cxcl1	0.334274	1.433	0.566996	1.6615	1.09873	1.0945	8	2.09994	1.55107	0.00617	0.0018903	0.0449415
ENSMUSG00000050973	Gdpgp1	0.809249	1.19075	0.751445	1.84586	0.381503	1.09441	8	0.557218	1.29655	0.00952	0.200736	0.0046329
ENSMUSG00000021256	Vash1	0.551148	1.14405	0.85595	1.9499	0.592902	1.09395	8	1.05364	1.1878	0.000143	0.0059324	0.0021948
ENSMUSG00000037820	Tgm2	0.862305	0.92359	1.07641	2.17026	0.061285	1.09385	3	0.0990543	1.01164	1e-08	0.472031	4.52e-05	MC1	5.60966e+06	0	MC1_KC
ENSMUSG00000041741	Pde3a	0.96	1.04	0.888889	1.98222	0.08	1.09333	3	0.115477	1.15704	3.62e-06	0.500348	0.0001002
ENSMUSG00000034656	Cacna1a	0.812559	1.18744	0.658421	1.75071	0.374881	1.09229	8	0.54731	1.41086	0.000711	0.0831944	0.0003664
ENSMUSG00000039883	Lrrc17	0.8676	0.912809	1.08719	2.17869	0.0452099	1.0915	3	0.0732844	1.00285	7.69e-05	0.817772	0.0035699
ENSMUSG00000019971	Cep290	0.806556	1.1699	0.830102	1.92105	0.363343	1.09095	8	0.536537	1.21054	7.15e-05	0.0707651	8.91e-05	Cholangiocyte	1.76827	3.20748e-54
ENSMUSG00000031343	Gabra3	0.633377	0.918528	1.08147	2.17214	0.285151	1.09067	3	0.536259	1.00612	1.57e-05	0.102409	0.0045503
ENSMUSG00000005583	Mef2c	0.975801	1.0242	0.907129	1.99673	0.0483976	1.0896	3	0.0698367	1.13826	1e-08	0.598121	7e-07	MC2	2.85571e+08	2.18645e-15	MC2_NAM
ENSMUSG00000004891	Nes	0.856683	1.14332	0.599034	1.6876	0.286634	1.08857	8	0.416393	1.49426	0.00511	0.202363	0.0024434
ENSMUSG00000040345	Arhgap9	0.612707	1.38381	0.616188	1.70409	0.771105	1.0879	8	1.17538	1.46756	1.99e-05	0.0037097	7.2e-06	MC1	1.84043	1.5733e-173	MC1_KC
ENSMUSG00000058546	Rpl23a	0.79787	1.20213	0.394028	1.48068	0.40426	1.08666	2	0.591367	1.90989	0.00885	0.379164	9.01e-05	MC2	7.9827e+32	1.71069e-98	MC2_NAM
ENSMUSG00000074357	ENSMUSG00000074357	0.795181	1.17415	0.825849	1.91019	0.37897	1.08434	8	0.562263	1.20976	0.00484	0.143742	0.0059194
ENSMUSG00000053749	Gm9920	0.873684	1.12632	0.731579	1.81579	0.252632	1.08421	8	0.366428	1.31151	0.00295	0.303462	0.0005946
ENSMUSG00000040389	Wdr47	0.924214	1.07579	0.573013	1.65619	0.151571	1.08318	1	0.219091	1.53123	0.00188	0.592527	7.86e-05
ENSMUSG00000030206	Gsg1	1.18577	0.814229	0.790514	1.87352	-0.371542	1.083	1	-0.542318	1.24489	9.51e-05	0.019745	0.000843
ENSMUSG00000084793	ENSMUSG00000084793	0.802661	1.19734	0.514412	1.59645	0.394678	1.08204	8	0.57697	1.63387	0.000708	0.155732	1.59e-05
ENSMUSG00000092060	Bend4	0.988115	1.01188	0.556876	1.63667	0.0237691	1.0798	1	0.0342932	1.55534	0.00281	0.933174	0.00031
ENSMUSG00000039936	Pik3cd	0.669323	1.12005	0.879947	1.9591	0.45073	1.07915	8	0.742793	1.1547	1e-08	0.0034237	1e-08	MC1	60.9467	2.6352e-229	MC1_KC
ENSMUSG00000022762	Ncam2	0.502201	1.01247	0.987528	2.06603	0.510271	1.0785	3	1.01155	1.06497	0.000134	0.0292765	0.0053959
ENSMUSG00000093304	ENSMUSG00000093304	0.733333	1.26667	0.498667	1.576	0.533333	1.07733	2	0.788496	1.66012	0.00543	0.137323	0.0007867
ENSMUSG00000029559	2210016L21Rik	0.582915	1.51759	0.340592	1.41709	0.934673	1.07649	2	1.38042	2.05681	0.00036	0.0085163	0.0007912	MC2	1.89648	4.53247e-34	MC2_NAM
ENSMUSG00000030323	Ift122	0.890796	1.1092	0.405616	1.48206	0.218409	1.07644	2	0.316359	1.86942	1.9e-05	0.264968	1.7e-05
ENSMUSG00000048285	Frmd6	0.774948	1.22505	0.71989	1.79628	0.450103	1.07639	8	0.66067	1.31917	0.00718	0.0813338	0.0085049	Cholangiocyte	4.26311	2.0856e-218
ENSMUSG00000032020	Ubash3b	0.910798	1.07403	0.925966	2.00217	0.163236	1.0762	3	0.237836	1.11253	4.26e-06	0.182986	0.0001271	MC1	2.97427	1.702e-138	MC1_KC
ENSMUSG00000025132	Arhgdia	0.60176	0.915129	1.08487	2.16066	0.313369	1.07579	3	0.604787	0.993948	8.09e-05	0.223678	1.01e-05	MC2	284.291	3.6019e-145	MC2_NAM
ENSMUSG00000042138	Msantd2	0.991667	1.00833	0.488333	1.56333	0.0166667	1.075	1	0.0240455	1.67869	0.00145	0.954994	0.0001047
ENSMUSG00000038811	Gngt2	0.441726	1.05666	0.943335	2.01739	0.614939	1.07405	3	1.25829	1.09664	3.02e-06	0.002861	0.0003914	MC1	36.5982	0	MC1_KC
ENSMUSG00000030315	Vgll4	0.742582	1.25742	0.394948	1.46832	0.514836	1.07338	2	0.759841	1.89444	0.00033	0.0707859	0.0001587	Tcells	1.84043	6.70746e-40
ENSMUSG00000037685	Atp8a1	0.76129	1.22839	0.771613	1.84387	0.467097	1.07226	8	0.690247	1.25679	0.00386	0.059942	0.0038832	MC1	73.6998	6.7997e-268	MC1_KC
ENSMUSG00000024349	Tmem173	0.748919	0.921303	1.0787	2.15048	0.172384	1.07178	3	0.298866	0.995366	1.69e-05	0.331734	0.0015552	MC1	1.82212	3.15736e-42	MC1_KC
ENSMUSG00000027364	Usp50	0.89457	0.998643	1.00136	2.07285	0.104072	1.07149	3	0.158774	1.04966	2.39e-05	0.463478	0.0017385	Hepatocytes	982.401	6.38167e-65
ENSMUSG00000002831	Plin4	0.638262	0.686763	1.31324	2.38464	0.0485012	1.0714	3	0.105664	0.860645	1.44e-05	0.789883	0.0081114
ENSMUSG00000036594	H2-Aa	0.713498	0.962185	1.03781	2.109	0.248688	1.07119	3	0.431407	1.02301	4.15e-05	0.166448	0.002808	MC1	4.18666e+07	0	MC1_KC
ENSMUSG00000040594	Ranbp17	0.806452	1.19355	0.722581	1.79355	0.387097	1.07097	8	0.565597	1.31159	0.000839	0.0831771	0.000672
ENSMUSG00000020807	4933427D14Rik	0.938197	1.0618	0.45998	1.52989	0.123607	1.06991	1	0.178555	1.73378	0.00139	0.616702	0.0002355
ENSMUSG00000060509	Xcr1	0.935856	1.06414	0.772497	1.84218	0.128288	1.06968	1	0.185335	1.25381	5.56e-05	0.454393	3.67e-05
ENSMUSG00000007891	Ctsd	0.811719	0.993108	1.00689	2.07537	0.181389	1.06848	3	0.29097	1.04346	9.27e-07	0.0897856	0.0006837	MC1	7.26043e+177	0	MC1_KC
ENSMUSG00000022324	Matn2	0.827195	1.07649	0.923513	1.9915	0.249292	1.06799	3	0.380031	1.10865	0.00211	0.296412	0.0040408	HSC	34.8133	0
ENSMUSG00000005893	Nr2c2	0.988161	1.01184	0.643147	1.70997	0.023679	1.06683	1	0.0341631	1.41075	0.00186	0.927277	9.84e-05	MC2	1.55271	5.85751e-28	MC2_NAM
ENSMUSG00000074800	ENSMUSG00000074800	0.79174	0.79384	1.20616	2.27231	0.00210011	1.06615	3	0.00382171	0.91374	1.69e-06	#N/A	0.0004737
ENSMUSG00000027799	Nbea	0.816327	1.18367	0.543084	1.60884	0.367347	1.06576	8	0.536053	1.56678	0.00485	0.270166	0.0002575
ENSMUSG00000090630	ENSMUSG00000090630	0.897571	1.10243	0.783979	1.84898	0.204859	1.065	8	0.296589	1.23784	0.000145	0.177889	0.0003751
ENSMUSG00000026979	Psd4	0.562009	0.949765	1.05024	2.1146	0.387755	1.06436	3	0.756976	1.00967	4.55e-05	0.037224	0.0063041
ENSMUSG00000089774	Slc5a3	0.884713	1.11529	0.62062	1.68309	0.230574	1.06247	8	0.334133	1.43933	0.00725	0.45934	0.0004636
ENSMUSG00000090941	ENSMUSG00000090941	0.6046	1.3713	0.628697	1.69113	0.766703	1.06243	8	1.18149	1.42755	0.00137	0.0178116	0.0008832
ENSMUSG00000073492	ENSMUSG00000073492	1.10124	0.898757	0.465364	1.52753	-0.202487	1.06217	1	-0.293131	1.71477	0.000412	0.416502	3.11e-05
ENSMUSG00000070348	Ccnd1	0.540574	0.968443	1.03156	2.09262	0.427869	1.06107	3	0.841175	1.02049	6.79e-05	0.0368548	0.0072082	Cholangiocyte	123007	1.7549e-134	Ly6c2-low
ENSMUSG00000020589	Fam49a	0.97383	1.02617	0.723236	1.7843	0.0523394	1.06106	1	0.0755271	1.30282	0.00519	0.822228	0.0030615	MC1	3.56085	0	MC1_KC
ENSMUSG00000037860	Aim2	0.770345	1.03517	0.964828	2.02552	0.264828	1.06069	3	0.426295	1.06995	7.64e-05	0.0707903	0.0023549	DC1	1.46228	2.08689e-40
ENSMUSG00000022831	Hcls1	0.665318	1.0744	0.925601	1.98561	0.409081	1.06001	3	0.691413	1.10112	1e-08	0.0031187	1.44e-05	MC2	262.434	1.30983e-80	MC2_NAM
ENSMUSG00000031214	Ophn1	1.02338	0.976623	0.632035	1.69004	-0.0467532	1.05801	1	-0.067463	1.41898	0.000566	0.820061	0.0001553
ENSMUSG00000084978	ENSMUSG00000084978	1.01845	0.969244	0.981547	2.03954	-0.0492091	1.058	3	-0.0714478	1.05512	0.000134	0.808895	0.0004512
ENSMUSG00000085840	ENSMUSG00000085840	0.603388	1.34714	0.652864	1.71067	0.743748	1.05781	8	1.15874	1.38971	0.000127	0.0093467	2.02e-05
ENSMUSG00000020859	Spag9	1.01381	0.986188	0.759359	1.81685	-0.0276231	1.05749	1	-0.0398543	1.25859	0.00276	0.925696	1.5e-06	MC2	415.715	2.89059e-31	MC2_NAM
ENSMUSG00000024670	Cd6	0.754717	1.24528	0.754717	1.81132	0.490566	1.0566	8	0.722466	1.26303	0.00019	0.0108733	0.0007823
ENSMUSG00000041303	Gtf3c3	0.894786	1.10521	0.389199	1.44227	0.210428	1.05307	2	0.304712	1.88976	0.00148	0.582612	8e-07
ENSMUSG00000036545	Adamts2	0.77194	1.15586	0.844144	1.89668	0.383915	1.05254	8	0.5824	1.16792	8.83e-05	0.0073881	0.0016568	HSC	1.13512e+09	0
ENSMUSG00000078821	ENSMUSG00000078821	0.567642	1.291	0.709001	1.76146	0.723357	1.05246	8	1.18543	1.31291	0.000412	0.0109321	0.0005232
ENSMUSG00000021948	Prkcd	0.620582	1.19862	0.801376	1.85361	0.578042	1.05224	8	0.949686	1.20979	0.000165	0.0163298	7.27e-05	MC1	524395	0	Ly6c2-hi
ENSMUSG00000052563	D930048N14Rik	0.92027	1.07973	0.859459	1.90946	0.159459	1.05	3	0.230541	1.15166	0.000245	0.375251	0.0006415
ENSMUSG00000053182	Gm609	1.06787	0.932127	0.791855	1.84163	-0.135747	1.04977	1	-0.196143	1.21767	0.00642	0.591485	0.002069
ENSMUSG00000026357	Rgs18	1.08451	0.915493	0.704225	1.75352	-0.169014	1.0493	1	-0.244419	1.31615	0.000979	0.41492	0.000577
ENSMUSG00000086047	ENSMUSG00000086047	0.65051	1.33673	0.663265	1.71173	0.686224	1.04847	8	1.03907	1.3678	0.0034	0.022385	0.0039249
ENSMUSG00000085781	ENSMUSG00000085781	1.05354	0.946459	0.490501	1.53713	-0.107081	1.04663	1	-0.154633	1.64791	0.0037	0.705582	0.0001247
ENSMUSG00000064138	Fam172a	0.97461	1.02539	0.628261	1.67431	0.0507792	1.04605	1	0.0732746	1.41413	0.000151	0.743028	0.0001071	MC2	2.24791	1.95049e-28	MC2_NAM
ENSMUSG00000019558	Slc6a8	1.02319	0.875	0.97681	2.02149	-0.14819	1.04468	3	-0.225719	1.04927	2.27e-05	0.253807	0.0020636
ENSMUSG00000040152	Thbs1	0.892857	1.10714	0.892857	1.9375	0.214286	1.04464	3	0.31034	1.1177	0.00135	0.171027	0.0089285
ENSMUSG00000085882	ENSMUSG00000085882	1.01941	0.980593	0.73875	1.78332	-0.0388142	1.04457	1	-0.0560042	1.27141	0.0019	0.883893	3.17e-05
ENSMUSG00000029763	Exoc4	0.706584	1.03116	0.968843	2.01246	0.324573	1.04362	3	0.545332	1.05463	1e-08	9.72e-05	1.3e-06	MC2	10.2779	2.49906e-44	MC2_NAM
ENSMUSG00000034127	Tspan8	0.924658	1.07534	0.684932	1.72603	0.150685	1.0411	1	0.217805	1.33342	0.000949	0.455327	0.0005472
ENSMUSG00000024054	Smchd1	0.893478	1.10652	0.674861	1.71583	0.213045	1.04097	8	0.308529	1.34625	0.00152	0.411896	1.52e-05	MC2	1881.83	1.3846e-153	MC2_NAM
ENSMUSG00000003813	Rad23a	0.889924	1.11008	0.479324	1.51951	0.220151	1.04019	1	0.318904	1.66453	0.00239	0.505989	7.6e-06	MC2	106.698	4.7428e-100	MC2_NAM
ENSMUSG00000070427	Il18bp	0.48979	1.05513	0.944866	1.98425	0.565344	1.03938	3	1.10719	1.07041	1e-08	9.57e-05	0.0001107	MC1	1.62279e+10	0	MC1_KC
ENSMUSG00000020250	Txnrd1	1.0652	0.934796	0.792044	1.83051	-0.130408	1.03847	1	-0.188407	1.2086	0.000409	0.507572	8.28e-05	MC2	26108.1	9.98392e-40	MC2_NAM
ENSMUSG00000046807	Lrrc75b	0.980769	1.01923	0.74359	1.78205	0.0384615	1.03846	1	0.0554951	1.26096	0.0043	0.854038	0.0027974
ENSMUSG00000008153	Clstn3	0.690307	0.566946	1.30969	2.34558	-0.123361	1.03589	3	-0.284027	0.840719	1e-08	0.364354	0.0079491
ENSMUSG00000052131	Akr1b7	0.968224	1.03178	0.616822	1.6486	0.0635514	1.03178	1	0.0917162	1.41831	0.00961	0.817717	0.0017077
ENSMUSG00000037071	Scd1	0.874043	0.817463	1.12596	2.15691	-0.0565803	1.03096	3	-0.0965514	0.937817	2.37e-06	0.63743	0.0063732	Hepatocytes	#VALUE!	7.2189e-277
ENSMUSG00000060216	Arrb2	0.671371	0.960086	1.03991	2.06978	0.288715	1.02987	3	0.516052	0.993012	1e-08	0.0025141	2.54e-05	MC1	2.80107	0	MC1_KC
ENSMUSG00000020901	Pik3r5	0.808118	1.19188	0.512915	1.54244	0.383764	1.02952	2	0.560603	1.58842	0.00719	0.198129	0.0027293
ENSMUSG00000027188	Pamr1	0.607231	0.837305	1.1627	2.19145	0.230074	1.02876	3	0.463508	0.914416	2.37e-06	0.197296	0.0019402	HSC	2540.2	0
ENSMUSG00000034518	Hmgxb4	0.898942	1.10106	0.817861	1.84606	0.202115	1.0282	8	0.292589	1.17452	0.00351	0.424181	0.0009225	MC2	1.78604	2.64382e-66	MC2_NAM
ENSMUSG00000026335	Pam	0.997335	0.912306	1.00267	2.03048	-0.0850289	1.02781	3	-0.12856	1.01798	1e-08	0.351398	2.86e-05	HSC	3.28663e+31	1.8843e-244
ENSMUSG00000049303	Syt12	1.2886	0.7114	0.481962	1.50938	-0.577201	1.02742	1	-0.857073	1.64696	0.00148	0.0722739	0.0003703
ENSMUSG00000000290	Itgb2	0.678571	1.11429	0.885714	1.91286	0.435714	1.02714	8	0.715547	1.11082	0.00058	0.0667806	0.0012398	MC1	250196	0
ENSMUSG00000028668	Eloa	0.931771	1.06823	0.695739	1.72272	0.136459	1.02698	1	0.197175	1.30807	0.00173	0.598656	2.13e-05
ENSMUSG00000046593	Tmem215	0.969359	1.03064	0.718663	1.74373	0.0612813	1.02507	1	0.088438	1.27879	0.00244	0.811055	0.0005889
ENSMUSG00000038517	Tbkbp1	0.853933	0.889781	1.11022	2.1351	0.035848	1.02488	3	0.0593275	0.943458	1e-08	0.791206	0.0001236
ENSMUSG00000050132	Sarm1	0.757458	1.24254	0.337224	1.36187	0.485084	1.02464	2	0.714057	2.01381	0.000221	0.060531	4.97e-05
ENSMUSG00000023367	Tmem176a	0.591824	0.926116	1.07388	2.09626	0.334292	1.02238	3	0.646024	0.964981	1e-08	0.0128792	0.0006939	HSC	8.75232e+08	1.02652e-50
ENSMUSG00000033192	Lpcat2	0.780761	1.21924	0.583893	1.60403	0.438479	1.02013	8	0.643029	1.45792	0.00608	0.0629315	0.0068038	MC1	114.434	0	MC1_KC
ENSMUSG00000027712	Anxa5	0.887811	0.849727	1.11219	2.13184	-0.0380837	1.01965	3	-0.0632527	0.938695	1e-08	0.628048	0.0052127	Cholangiocyte	4.00611e+55	6.1875e-206
ENSMUSG00000028488	Sh3gl2	1.05837	0.941634	0.77821	1.79767	-0.116732	1.01946	1	-0.1686	1.20789	0.000359	0.551585	0.0002237
ENSMUSG00000023030	Slc11a2	1.01058	0.989425	0.879035	1.89647	-0.0211503	1.01744	3	-0.0305145	1.10933	1.22e-05	0.870889	0.0002042
ENSMUSG00000034774	Dsg1c	0.780723	1.21928	0.684337	1.7012	0.438554	1.01687	8	0.643144	1.31378	0.00413	0.0774895	0.0027443
ENSMUSG00000023959	Clic5	1.07375	0.926254	0.849558	1.86431	-0.147493	1.01475	1	-0.213174	1.13386	0.00223	0.517158	0.002583
ENSMUSG00000044847	Lsm11	0.853217	1.14678	0.772017	1.78638	0.293567	1.01437	8	0.426609	1.21034	0.00667	0.271379	0.0026401	Cholangiocyte	1.91554	3.5141e-16
ENSMUSG00000024502	Jakmip2	0.993151	1.00685	0.849315	1.86301	0.0136986	1.0137	3	0.0197633	1.13327	0.00436	0.955134	0.007026
ENSMUSG00000087558	ENSMUSG00000087558	0.919786	1.08021	0.409982	1.42246	0.160428	1.01248	1	0.231947	1.79475	0.00249	0.60284	0.0001707
ENSMUSG00000027217	Tspan18	0.8929	1.1071	0.884878	1.89571	0.2142	1.01083	3	0.310215	1.09919	0.00378	0.406711	0.0002045
ENSMUSG00000025586	Cpeb1	0.574576	0.925424	1.07458	2.08531	0.350847	1.01073	3	0.687616	0.956494	9.27e-07	0.0157707	0.0026974
ENSMUSG00000057596	Trim30d	0.706183	1.00651	0.993491	2.00418	0.300325	1.01069	3	0.511245	1.01244	1e-08	0.0165015	2.9e-06	MC1	1.68203	4.1311e-141	MC1_KC
ENSMUSG00000054074	Skida1	0.984043	1.01596	0.601064	1.6117	0.0319149	1.01064	1	0.0460474	1.423	0.00132	0.911381	7.53e-05
ENSMUSG00000000982	Ccl3	0.806452	1.09677	0.903226	1.91129	0.290323	1.00806	3	0.443607	1.08139	0.001	0.106627	0.005
ENSMUSG00000015745	Plekho1	0.731973	1.04336	0.956643	1.96406	0.311384	1.00742	3	0.511371	1.03779	1e-08	0.028156	3.02e-05	MC1	4.61818	0	MC1_KC
ENSMUSG00000030659	Nucb2	0.7892	1.2108	0.530633	1.53583	0.421599	1.00519	2	0.617496	1.53323	0.00201	0.0767911	0.0016859	MC2	4.2207	5.66191e-14	MC2_NAM
ENSMUSG00000033581	Igf2bp2	0.891096	0.521707	1.1089	2.11405	-0.369389	1.00515	3	-0.772341	0.930879	1e-08	0.064271	0.0005316
ENSMUSG00000035004	Igsf6	0.57216	1.05834	0.941658	1.94678	0.486182	1.00512	3	0.887316	1.04781	7.18e-05	0.010029	0.005437	MC2	1.37975e+07	4.23383e-12	MC2_NAM
ENSMUSG00000034641	Cd300ld	0.854005	1.10956	0.890442	1.89518	0.255553	1.00474	3	0.377668	1.08974	0.000176	0.137514	0.0005647	MC1	190.566	0	MC1_KC
ENSMUSG00000082568	ENSMUSG00000082568	0.550046	1.64187	0.446281	1.44995	1.09183	1.00367	2	1.57772	1.69998	0.000278	0.0014658	0.0019682
ENSMUSG00000043051	Disc1	0.945578	1.05442	0.507937	1.50794	0.108844	1	1	0.157183	1.56986	0.00485	0.688728	0.0008932
ENSMUSG00000058013	44450	1.00203	0.994539	0.997972	1.9975	-0.00748947	0.999532	3	-0.0108236	1.00113	8.1e-06	0.952244	0.0003523
ENSMUSG00000032725	Folr2	0.514434	0.726129	1.27387	2.27313	0.211695	0.99926	3	0.49724	0.835461	2.27e-05	0.332326	0.0077744	MC2	524395	2.78583e-48	MC1_KC
ENSMUSG00000040158	Tax1bp3	0.837388	0.675203	1.16261	2.16133	-0.162185	0.99872	3	-0.310575	0.894551	1e-08	0.25972	0.0002692
ENSMUSG00000026068	Il18rap	1.1509	0.849105	0.762148	1.75959	-0.30179	0.997442	1	-0.438742	1.2071	0.00785	0.29311	0.0050056
ENSMUSG00000090272	Mndal	0.809461	1.08752	0.912484	1.9088	0.278055	0.996321	3	0.426003	1.0648	0.000105	0.151669	0.0001704	MC1	93.6908	1.05999e-98	MC1_KC
ENSMUSG00000079455	ENSMUSG00000079455	1.02203	0.977974	0.881057	1.87665	-0.0440529	0.995595	3	-0.0635651	1.09085	0.0002	0.776422	0.0015052
ENSMUSG00000037736	Limch1	0.668435	1.26525	0.734748	1.72944	0.596817	0.994695	8	0.920566	1.23499	0.00483	0.048517	0.0036235
ENSMUSG00000038679	Trps1	0.600375	1.06942	0.930582	1.92495	0.469043	0.994371	3	0.83289	1.04862	5.22e-05	0.0022036	0.008777	MC1	2.4109	8.0376e-273	MC1_KC
ENSMUSG00000025888	Casp1	1.13475	0.865248	0.647163	1.64007	-0.269504	0.992908	1	-0.391191	1.34156	0.00976	0.186031	0.0086655	MC1	2.6117	4.9003e-252	MC1_KC
ENSMUSG00000079495	Nat8f6	0.736641	1.14122	0.858779	1.85115	0.40458	0.992366	8	0.631545	1.10806	0.00827	0.165561	0.0058218
ENSMUSG00000071855	Ccdc112	1.14804	0.756983	0.851955	1.84358	-0.391061	0.99162	1	-0.600846	1.11366	0.00161	0.165708	0.002384
ENSMUSG00000048163	Selplg	0.62235	1.22292	0.777077	1.76848	0.600573	0.991404	8	0.974536	1.18638	0.000172	1.07e-05	0.0074283	MC2	4817.45	1.03173e-51	MC2_NAM
ENSMUSG00000091747	ENSMUSG00000091747	0.361625	1.07836	0.921644	1.91268	0.716731	0.991035	8	1.57627	1.05331	1.69e-06	0.0003414	0.001958
ENSMUSG00000026104	Stat1	0.927856	1.07214	0.838228	1.82753	0.144288	0.989306	3	0.208526	1.12448	0.000676	0.452015	7.75e-05	MC2	61.5592	1.14104e-40	MC2_NAM
ENSMUSG00000013236	Ptprs	0.907129	0.917919	1.08208	2.07091	0.01079	0.988825	3	0.0170591	0.936453	0.0002	0.956599	0.0047158
ENSMUSG00000028874	Fgr	0.701592	1.1008	0.899204	1.88727	0.399204	0.988064	8	0.649844	1.06958	4.85e-06	0.0047401	0.0005436	MC1	7.46332	0	MC1_KC
ENSMUSG00000021608	Lpcat1	0.796741	0.972386	1.02761	2.01539	0.175645	0.987777	3	0.287419	0.971761	6.58e-06	0.228736	0.0009158	DC1	1.82212	3.49152e-45
ENSMUSG00000051855	Mest	0.664879	1.19571	0.80429	1.79088	0.530831	0.986595	8	0.846704	1.15489	0.00157	0.0265048	0.004919
ENSMUSG00000031434	Morc4	0.94981	1.05019	0.86692	1.85323	0.10038	0.986312	3	0.14494	1.09607	0.000675	0.602427	0.0004684
ENSMUSG00000051950	B3glct	0.764391	1.23561	0.69344	1.67871	0.471218	0.985274	8	0.69284	1.27551	0.00161	0.0584848	0.0004452
ENSMUSG00000093182	ENSMUSG00000093182	0.882175	1.11782	0.882175	1.86707	0.23565	0.984894	8	0.341557	1.08164	0.00309	0.306292	0.0031851
ENSMUSG00000029925	Tbxas1	0.878625	1.09007	0.909931	1.89428	0.211445	0.984347	3	0.311101	1.05782	1.44e-05	0.114851	0.0002339	MC2	48.4242	6.25588e-55	MC2_NAM
ENSMUSG00000050014	Apol10b	0.943089	1.05691	0.910569	1.89431	0.113821	0.98374	3	0.164387	1.05683	0.00141	0.499855	0.0049741
ENSMUSG00000044162	Tnip3	0.92562	1.07438	0.826446	1.80992	0.14876	0.983471	3	0.215013	1.13093	0.00267	0.389355	0.0057628
ENSMUSG00000092721	ENSMUSG00000092721	0.852662	1.14734	0.660338	1.64342	0.294676	0.983079	8	0.428245	1.31542	0.00525	0.26621	0.0003781
ENSMUSG00000020232	Hmg20b	1.08279	0.917213	0.698981	1.68025	-0.165573	0.981267	1	-0.23942	1.26535	0.000456	0.486407	1e-08	DC1	2.2034	2.07727e-05
ENSMUSG00000031631	Cfap97	1.06117	0.938833	0.68923	1.67037	-0.122334	0.981139	1	-0.176711	1.27711	0.00134	0.573651	0.0002124
ENSMUSG00000033222	Ttf2	0.746237	1.25376	0.630108	1.61075	0.507527	0.980645	8	0.74856	1.35407	0.00119	0.0246067	0.0016623
ENSMUSG00000052565	Hist1h1d	1.06628	0.933718	0.645533	1.62536	-0.132565	0.979827	1	-0.191531	1.3322	0.00245	0.578493	0.0004648
ENSMUSG00000038178	Slc43a2	0.855878	1.14412	0.812519	1.79084	0.288244	0.978321	8	0.418764	1.14016	3.16e-05	0.0493282	0.0001646	E2	888.914	9.80438e-26
ENSMUSG00000037921	Ddx60	0.838554	1.07845	0.921553	1.89933	0.239893	0.977778	3	0.362979	1.04335	0.00371	0.300824	0.0047317
ENSMUSG00000015950	Ncf1	0.677629	0.838241	1.16176	2.1392	0.160612	0.977438	3	0.306869	0.880758	9.27e-07	0.214555	0.0055114	DC2	1422.26	5.61749e-34
ENSMUSG00000043487	Acot6	1.07625	0.923745	0.718147	1.69402	-0.15251	0.975869	1	-0.220453	1.2381	0.000179	0.328418	0.0004375
ENSMUSG00000024236	Svil	0.782962	1.21704	0.493419	1.46925	0.434075	0.975832	2	0.636359	1.57419	0.000108	0.0365172	9.6e-05	Cholangiocyte	7.17068	2.28909e-30
ENSMUSG00000043664	Tmem221	1.06832	0.931677	0.720497	1.69565	-0.136646	0.975155	1	-0.197446	1.23478	0.00379	0.543341	0.0023994
ENSMUSG00000020121	Srgap1	0.748964	1.25104	0.507042	1.48136	0.502071	0.974316	2	0.740154	1.54674	0.000192	0.019293	0.0002559
ENSMUSG00000036501	Fam13b	0.909987	1.09001	0.442838	1.41656	0.180026	0.973719	2	0.260428	1.67754	0.00658	0.568558	0.0004397
ENSMUSG00000027239	Mdk	0.589971	1.13864	0.861357	1.83481	0.548673	0.973451	8	0.948601	1.09095	2.24e-05	0.0006544	0.0027027
ENSMUSG00000056529	Ptafr	0.7016	1.10094	0.899062	1.87093	0.399338	0.97187	8	0.650013	1.05726	0.00076	0.0097452	0.0143616	MC1	387.61	0	MC1_KC
ENSMUSG00000071708	Sms	1.05543	0.91126	0.944569	1.91151	-0.144171	0.96694	3	-0.211898	1.01698	2.27e-05	0.298052	0.0005354	MC2	116.746	2.2132e-140	MC2_NAM
ENSMUSG00000002668	Dennd1c	1.08078	0.779944	0.91922	1.88579	-0.300836	0.966574	3	-0.47063	1.03669	0.000659	0.196224	0.0039951
ENSMUSG00000029778	Adcyap1r1	1.0235	0.976501	0.642298	1.60836	-0.0469974	0.966057	1	-0.0678154	1.32427	0.00311	0.82555	0.000927
ENSMUSG00000032366	Tpm1	1.00088	0.999117	0.648335	1.61415	-0.00176589	0.965817	1	-0.00254765	1.31597	0.000189	#N/A	0.0001308	HSC	7.56194e+22	1.42106e-86
ENSMUSG00000050721	Plekho2	0.675944	1.12856	0.871438	1.83565	0.452618	0.964215	8	0.739509	1.07482	0.000651	0.0575291	0.0009882	MC1	239.847	0	MC1_KC
ENSMUSG00000043279	Trim56	0.936447	1.06355	0.699379	1.66299	0.127105	0.963615	1	0.183621	1.24964	7.69e-05	0.557622	1e-08	E2	2.29332	1.75015e-15
ENSMUSG00000020728	Cep112	1.21002	0.789981	0.39499	1.35838	-0.420039	0.963391	1	-0.615141	1.782	0.00118	0.0851786	0.0012127
ENSMUSG00000035385	Ccl2	0.716049	1.28395	0.716049	1.67901	0.567901	0.962963	8	0.842459	1.22948	0.00795	0.0543591	0.0061746
ENSMUSG00000020387	Jade2	0.865188	1.13481	0.759592	1.72193	0.269623	0.962337	8	0.391367	1.18073	0.00125	0.149244	0.0015348
ENSMUSG00000025607	Copg2	0.777778	1.22222	0.367521	1.32906	0.444444	0.961538	2	0.652077	1.85451	0.00131	0.167276	0.0003278	DC1	1.33643	5.73396e-43
ENSMUSG00000024897	Apba1	1.20192	0.746795	0.798077	1.75962	-0.455128	0.961538	1	-0.686561	1.14066	0.00127	0.070025	0.0006041
ENSMUSG00000059883	Irak4	0.736821	1.26318	0.66653	1.62648	0.526359	0.959951	8	0.777674	1.28701	1.69e-06	0.0051872	1e-08	MC1	1.61607	1.7755e-188	MC1_KC
ENSMUSG00000015354	Pcolce2	0.752557	1.17445	0.825546	1.78546	0.421897	0.959912	8	0.642117	1.11287	0.00158	0.0056628	0.013239
ENSMUSG00000024013	Fgd2	0.554543	1.12621	0.873792	1.83264	0.571665	0.958851	8	1.0221	1.06856	1e-08	0.0001721	4.78e-05	DC1	8.49944	1.9653e-139
ENSMUSG00000024143	Rhoq	1.01776	0.939827	0.982244	1.94106	-0.0779285	0.958816	3	-0.114924	0.982691	1e-08	0.510335	1e-08
ENSMUSG00000037992	Rara	0.595452	1.40455	0.556319	1.51348	0.809096	0.957166	2	1.23805	1.44389	0.000521	0.0021274	0.0024896
ENSMUSG00000018849	Wwc1	0.895969	0.898446	1.10155	2.05714	0.00247694	0.955586	3	0.00398288	0.901099	1e-08	0.981497	0.0001026
ENSMUSG00000045273	Cenph	0.692042	1.30796	0.692042	1.64706	0.615917	0.955017	8	0.918386	1.25096	9.51e-05	0.001203	0.0006499	MC2	5.87085	0	MC2_NAM
ENSMUSG00000031101	Sash3	0.713789	1.11703	0.882966	1.83778	0.403244	0.954809	8	0.646103	1.05753	0.000256	0.0838663	5.91e-05	DC1	1.41907	3.0922e-20
ENSMUSG00000037892	Pcdh18	0.752613	1.24739	0.696864	1.65157	0.494774	0.954704	8	0.728928	1.24489	0.000463	0.0258939	0.0004525
ENSMUSG00000028995	Fam126a	0.858957	1.03947	0.96053	1.91444	0.180513	0.953906	3	0.275191	0.995017	9.27e-07	0.166421	2.78e-05
ENSMUSG00000039005	Tlr4	0.718331	1.17735	0.822653	1.77645	0.459016	0.9538	8	0.71282	1.11064	0.00519	0.0999315	0.0035421
ENSMUSG00000038135	Crygn	0.522696	0.940853	1.05915	2.011	0.418157	0.951857	3	0.847997	0.925013	0.000119	0.0502386	0.0093184
ENSMUSG00000043681	Fam25c	0.425301	1.16514	0.834863	1.7863	0.739836	0.951442	8	1.45394	1.09737	9.27e-07	6e-07	0.0065377	Hepatocytes	3.61848e+17	0
ENSMUSG00000028480	Glipr2	1.1969	0.803097	0.411504	1.36283	-0.393805	0.951327	1	-0.575659	1.72763	0.000574	0.147283	0.000121
ENSMUSG00000022508	Bcl6	0.826688	1.17331	0.59782	1.54785	0.346624	0.950027	8	0.505172	1.37248	0.00479	0.245295	0.0002392
ENSMUSG00000054115	Skp2	0.88255	1.11745	0.610738	1.5604	0.234899	0.949664	8	0.340459	1.35329	0.00582	0.364363	0.0008213	MC2	1.85893	7.50586e-93	MC2_NAM
ENSMUSG00000025572	Tmc6	0.795563	1.14527	0.854728	1.80349	0.349709	0.948759	8	0.525643	1.07725	0.000259	0.0845235	0.0001969
ENSMUSG00000027882	Stxbp3	1.0106	0.989395	0.919461	1.86758	-0.0212095	0.948123	3	-0.0306	1.02231	0.00107	0.905492	0.0023057	MC1	4.57223	2.07424e-63	MC1_KC
ENSMUSG00000031503	Col4a2	0.864476	1.13552	0.760438	1.70842	0.271047	0.947981	8	0.393459	1.16776	0.000244	0.0362598	0.001402
ENSMUSG00000020707	Rnf135	0.92069	1.07931	0.871973	1.81847	0.15862	0.946498	3	0.229321	1.06037	0.000985	0.260341	0.0048441
ENSMUSG00000029381	Shroom3	0.853538	0.956737	1.04326	1.98873	0.1032	0.945471	3	0.164668	0.930748	1.13e-05	0.456644	0.0005745
ENSMUSG00000031540	Kat6a	0.934588	1.06541	0.425926	1.37007	0.130824	0.944146	2	0.18901	1.68558	0.000902	0.654585	1.22e-05	MC2	4.1787	1.61254e-28	MC2_NAM
ENSMUSG00000036989	Trim3	1.02233	0.977673	0.763807	1.70623	-0.0446533	0.942421	1	-0.0644319	1.15953	0.00505	0.846405	0.0008242
ENSMUSG00000060090	Rp2	0.864691	1.13531	0.832474	1.77448	0.270619	0.94201	8	0.392829	1.09192	0.00296	0.166116	0.0042938
ENSMUSG00000023067	Cdkn1a	0.964183	0.421961	1.03582	1.97752	-0.542222	0.941699	3	-1.1922	0.93292	1e-08	0.0003213	0.0178545	MC1	368.706	1.0752e-123	MC1_KC
ENSMUSG00000032384	Csnk1g1	0.948873	1.05113	0.468621	1.40877	0.102253	0.94015	1	0.147649	1.58794	0.000246	0.682236	1.2e-06
ENSMUSG00000029651	Mtus2	1.11508	0.884921	0.824074	1.7619	-0.230159	0.937831	1	-0.333526	1.09629	0.000416	0.231417	0.0001119
ENSMUSG00000029007	Agtrap	0.820471	1.17953	0.481757	1.41621	0.359057	0.934453	2	0.523685	1.55566	0.000937	0.010692	0.0028036
ENSMUSG00000022641	Bbx	0.930734	1.06927	0.623531	1.55731	0.138532	0.933776	1	0.20018	1.32052	7.69e-05	0.345952	1.73e-05	MC2	1.61607	1.49528e-09	MC2_NAM
ENSMUSG00000065701	Rny1	1.04348	0.956522	0.729469	1.66184	-0.0869565	0.932367	1	-0.125531	1.18786	0.00706	0.698655	0.0039144
ENSMUSG00000044456	Rin3	0.743502	1.12107	0.878933	1.81053	0.377565	0.931601	8	0.592464	1.04259	0.00282	0.139827	0.001929
ENSMUSG00000036036	Zfp57	0.946939	1.05306	0.816327	1.74694	0.106122	0.930612	1	0.153246	1.09761	0.00172	0.529117	0.0031417
ENSMUSG00000031881	Cdh16	0.802249	1.22024	0.268041	1.19775	0.417994	0.929709	2	0.605047	2.1598	2.6e-05	0.131688	1.93e-05
ENSMUSG00000051615	Rap2a	0.888929	1.11107	0.734634	1.66405	0.222141	0.929418	8	0.32181	1.1796	0.00576	0.417116	0.0001834	MC1	1.84043	8.2535e-193	MC1_KC
ENSMUSG00000039316	Rftn1	0.695024	0.88443	1.11557	2.04494	0.189406	0.929374	3	0.347685	0.87428	3.62e-06	0.209595	0.0037638
ENSMUSG00000027293	Ehd4	0.856709	1.14329	0.800675	1.72996	0.286582	0.929283	8	0.416316	1.11145	9.27e-07	0.0033686	2.58e-05	MC1	2.53451	0	MC1_KC
ENSMUSG00000019876	Pkib	0.915283	1.08046	0.91954	1.84845	0.165177	0.928906	3	0.239355	1.00733	0.000553	0.389959	0.000306	MC1	5884.05	0	MC1_KC
ENSMUSG00000036769	Wdr44	1.07653	0.923465	0.676198	1.60471	-0.15307	0.928511	1	-0.221266	1.24679	4.33e-05	0.376031	4.6e-06
ENSMUSG00000048503	Tmem136	1.17755	0.822451	0.391753	1.31959	-0.355097	0.927835	1	-0.517785	1.75207	0.00156	0.210454	0.0001589
ENSMUSG00000026360	Rgs2	0.671148	1.04484	0.95516	1.88207	0.373692	0.926912	3	0.638579	0.978507	3.02e-06	0.0044677	0.0010334	MC1	14764.8	0	MC1_KC
ENSMUSG00000040613	Apobec1	0.773716	1.09225	0.907746	1.83464	0.318538	0.926893	3	0.497432	1.01514	0.000608	0.0925653	0.0022499	MC1	1844.57	0	MC1_KC
ENSMUSG00000027472	Pdrg1	1.05389	0.946114	0.905586	1.83197	-0.107772	0.926381	3	-0.155632	1.01647	1e-08	0.154781	7.58e-05
ENSMUSG00000060143	ENSMUSG00000060143	1.06145	0.938552	0.796635	1.72275	-0.122897	0.926116	1	-0.177526	1.11272	0.000971	0.408951	0.0028636
ENSMUSG00000045917	Tmem268	1.05297	0.94703	0.604455	1.5302	-0.105941	0.925743	1	-0.152983	1.34001	0.00266	0.45729	0.004086
ENSMUSG00000030086	Chchd6	0.856931	0.833951	1.14307	2.0682	-0.02298	0.92513	3	-0.0392164	0.855462	9.27e-07	0.897426	2.35e-05
ENSMUSG00000027200	Sema6d	1.05373	0.946267	0.823529	1.74774	-0.107466	0.924208	1	-0.15519	1.0856	6.58e-05	0.414272	0.0004585	MC1	7.84597	6.6522e-141	MC1_KC
ENSMUSG00000032946	Rasgrp2	0.793251	0.826209	1.17379	2.09789	0.0329578	0.924099	3	0.0587291	0.837763	1e-08	0.67894	9.29e-05
ENSMUSG00000093020	ENSMUSG00000093020	0.955752	1.04425	0.439528	1.36283	0.0884956	0.923304	1	0.127756	1.63258	0.00487	0.774983	0.0004805
ENSMUSG00000078851	Hist3h2a	0.674978	0.948971	1.05103	1.97391	0.273992	0.922876	3	0.491523	0.90925	9.27e-07	0.104074	3.66e-05
ENSMUSG00000090605	ENSMUSG00000090605	0.926952	1.07305	0.584383	1.5063	0.146096	0.921914	1	0.211148	1.36602	0.00593	0.547016	0.0013808
ENSMUSG00000079143	ENSMUSG00000079143	1.13253	0.86747	0.60241	1.5241	-0.26506	0.921687	1	-0.384664	1.33914	0.00268	0.345911	8.47e-05
ENSMUSG00000024501	Dpysl3	0.592857	1.40714	0.575	1.49643	0.814286	0.921429	2	1.24701	1.37989	0.00346	0.0026876	0.0034725	HSC	9.11572	3.39544e-71
ENSMUSG00000070034	Sp110	0.682512	1.10336	0.896642	1.81727	0.420846	0.920628	8	0.692975	1.01917	2.37e-06	0.0038832	0.0002107	MC2	26.0495	1.41622e-26	MC2_NAM
ENSMUSG00000007033	Hspa1l	0.797927	1.20207	0.668394	1.58549	0.404145	0.917098	8	0.591194	1.24616	0.0036	0.11115	0.0009057
ENSMUSG00000086217	ENSMUSG00000086217	0.972222	1.02778	0.902778	1.81944	0.0555556	0.916667	3	0.0801703	1.01106	0.00563	0.812411	0.00425
ENSMUSG00000027810	Eif2a	0.765593	1.1547	0.845301	1.76167	0.389107	0.916373	8	0.592868	1.05941	3.02e-06	0.0050767	5.35e-05
ENSMUSG00000026972	Arrdc1	0.424632	1.01471	0.985294	1.90074	0.590074	0.915441	3	1.25678	0.947931	1.94e-05	0.0012646	0.0083142
ENSMUSG00000025369	Smarcc2	0.706738	1.29326	0.563824	1.47646	0.586524	0.912637	2	0.871767	1.38883	0.00716	0.109022	0.000133	MC2	2.36316	3.13068e-57	MC2_NAM
ENSMUSG00000037031	Tspan15	0.942431	1.05757	0.908316	1.8209	0.115139	0.91258	3	0.166294	1.00338	0.00402	0.614426	0.003107
ENSMUSG00000014778	Fhod1	0.639742	1.0447	0.955304	1.8678	0.404954	0.912493	3	0.707522	0.967306	1e-08	0.0078125	4.61e-05
ENSMUSG00000034595	Ppp1r18	0.579836	1.04197	0.958035	1.87052	0.462129	0.912487	3	0.84559	0.965291	9.73e-05	0.036806	0.0007058	MC2	14617.9	6.92909e-51	MC2_NAM
ENSMUSG00000028403	Zdhhc21	0.877073	1.12293	0.670211	1.58045	0.245854	0.910242	8	0.356495	1.23765	0.000272	0.18143	9.38e-05	MC2	1.50682	1.79392e-41	MC2_NAM
ENSMUSG00000034574	Daam1	0.97463	1.02537	0.883087	1.79281	0.05074	0.909725	3	0.073218	1.0216	7.07e-06	0.69062	2.12e-05	Cholangiocyte	2.117	1.4543e-36
ENSMUSG00000033446	Lpar6	0.926575	1.07342	0.480548	1.38904	0.146849	0.908493	1	0.212241	1.53134	0.00549	0.624706	0.0003563	MC2	1.47698	5.12182e-10	MC2_NAM
ENSMUSG00000024030	Abcg1	0.794737	1.20526	0.582895	1.49079	0.410526	0.907895	2	0.600799	1.35477	0.00397	0.0637977	0.0037696	MC1	2.57063e+10	0	MC1_KC
ENSMUSG00000005413	Hmox1	0.811042	0.887785	1.11222	2.01974	0.0767426	0.907522	3	0.130433	0.860732	4.26e-06	0.62856	0.000549	MC1	7.58305e+48	0	MC1_KC
ENSMUSG00000010755	Cars	0.772743	1.04039	0.959607	1.86653	0.26765	0.90692	3	0.429068	0.959841	0.000168	0.177294	0.0004786
ENSMUSG00000028163	Nfkb1	0.733443	1.26656	0.545156	1.45047	0.533114	0.905309	2	0.788156	1.41177	0.000982	0.004854	0.0031184
ENSMUSG00000036622	Atp13a2	0.743459	1.00145	0.998547	1.90334	0.257994	0.904797	3	0.42977	0.930634	5.73e-05	0.0846138	0.0038602	MC1	1587.63	0	MC1_KC
ENSMUSG00000015243	Abca1	0.79563	1.17854	0.821462	1.72605	0.382908	0.904588	8	0.566829	1.07121	9.42e-05	0.0235825	8.33e-05	MC1	105873	0	MC1_KC
ENSMUSG00000002428	Hltf	0.957195	1.03942	0.96058	1.86457	0.0822249	0.90399	3	0.118894	0.956865	0.00429	0.764157	0.0003102	DC1	1.40495	1.01846e-18
ENSMUSG00000091186	ENSMUSG00000091186	0.410798	1.52934	0.548122	1.45188	1.11854	0.903756	2	1.89641	1.40535	0.00125	0.0002275	0.0294587
ENSMUSG00000033792	Atp7a	0.945898	0.99346	1.00654	1.91023	0.0475624	0.903686	3	0.0707779	0.924339	1.27e-05	0.688244	0.0009343
ENSMUSG00000055447	Cd47	1.00519	0.994809	0.659094	1.56077	-0.0103814	0.901678	1	-0.0149773	1.2437	0.00401	0.969506	4.8e-06	MC2	4272.69	1.88069e-91	MC2_NAM
ENSMUSG00000049866	Arl4c	0.614712	1.0823	0.917698	1.81792	0.467589	0.900218	8	0.816119	0.986194	8.1e-06	0.0017551	0.0015115	MC2	212.725	2.88824e-34	MC2_NAM
ENSMUSG00000067626	ENSMUSG00000067626	1.12308	0.876923	0.769231	1.66923	-0.246154	0.9	1	-0.356935	1.1177	0.000194	0.106069	0.0010597
ENSMUSG00000035158	Mitf	1.10208	0.897915	0.754134	1.65349	-0.20417	0.899353	1	-0.295584	1.13262	7.64e-05	0.137871	0.0001651
ENSMUSG00000058624	Gda	1.04257	0.95743	0.880283	1.77962	-0.0851391	0.899339	1	-0.122904	1.01553	1e-08	0.37151	6.3e-06	MC1	16.281	0	MC1_KC
ENSMUSG00000026657	Frmd4a	0.861328	1.13867	0.734766	1.63359	0.277344	0.898828	8	0.402717	1.15269	0.000161	0.093049	0.0001685	MC1	12.8071	1.4826e-160	MC1_KC
ENSMUSG00000027424	Mgme1	0.99192	1.00808	0.902424	1.80112	0.0161591	0.898695	3	0.0233132	0.997016	0.00153	0.938774	0.0009556
ENSMUSG00000063146	Clip2	1.02473	0.975265	0.706714	1.60424	-0.04947	0.897527	1	-0.0713846	1.18269	0.00633	0.837443	0.0018275
ENSMUSG00000029634	Rnf6	0.880849	1.11915	0.722115	1.61883	0.238301	0.896715	8	0.345437	1.16465	0.00851	0.418667	0.0001047	MC2	5.20698	4.60079e-29	MC2_NAM
ENSMUSG00000077323	ENSMUSG00000077323	0.58895	1.41105	0.551345	1.4475	0.8221	0.896153	2	1.26055	1.39253	0.00556	0.0284918	0.0027832
ENSMUSG00000029309	Sparcl1	0.949221	0.875649	1.05078	1.94538	-0.0735726	0.894606	3	-0.116392	0.888597	8.59e-06	0.505712	0.0035705
ENSMUSG00000019846	Lama4	0.923404	0.933617	1.06638	1.96085	0.0102128	0.894468	3	0.0158685	0.878754	7.9e-05	0.955966	0.000254	E2	2.4596	1.7854e-178
ENSMUSG00000052142	Rasal3	0.921162	1.07884	0.556017	1.44813	0.157676	0.892116	1	0.227952	1.38099	0.00348	0.423927	0.0020953
ENSMUSG00000024270	Slc39a6	1.21315	0.786854	0.704225	1.59624	-0.426291	0.892019	1	-0.624584	1.18057	0.00125	0.0237379	0.0055528
ENSMUSG00000078612	Fyb2	0.985417	1.01458	0.652083	1.54236	0.0291667	0.890278	1	0.0420816	1.24201	0.000914	0.8849	7.74e-05
ENSMUSG00000056919	Cep162	0.774327	1.04658	0.953416	1.84369	0.272257	0.890269	3	0.434673	0.951414	0.00372	0.292215	0.0014122
ENSMUSG00000004044	Cavin1	0.70625	0.868292	1.13171	2.02055	0.162041	0.888845	3	0.298	0.836248	4.85e-06	0.291857	0.0042002	HSC	392385	2.1597e-129
ENSMUSG00000024663	Rab3il1	0.589426	0.913386	1.08661	1.97525	0.32396	0.888639	3	0.631913	0.862198	0.000299	0.167383	0.005526
ENSMUSG00000023827	Agpat4	1.1661	0.833898	0.755932	1.64407	-0.332203	0.888136	1	-0.48375	1.12094	0.0033	0.106076	0.0078246	DC1	2.48432	1.7598e-102
ENSMUSG00000078942	Naip6	0.757345	1.24266	0.598477	1.4864	0.48531	0.887922	2	0.714403	1.31245	0.00569	0.0353592	0.0053682
ENSMUSG00000020580	Rock2	0.998779	1.00122	0.995625	1.8829	0.00244175	0.887272	3	0.00352271	0.91928	0.000617	#N/A	0.000125	MC2	42.9484	2.02415e-41	MC2_NAM
ENSMUSG00000009585	Apobec3	0.708504	1.01228	0.987722	1.87267	0.303774	0.884948	3	0.514758	0.92292	2.81e-05	0.0234741	0.0038991
ENSMUSG00000028885	Smpdl3b	0.865672	1.13433	0.481343	1.36567	0.268657	0.884328	2	0.389947	1.50447	0.00505	0.202515	0.0044746
ENSMUSG00000034218	Atm	0.817636	1.18236	0.794591	1.6788	0.364728	0.884212	8	0.532143	1.07915	5.76e-05	0.0278751	0.0001094
ENSMUSG00000060548	Tnfrsf19	1.04561	0.95439	0.481186	1.36488	-0.0912201	0.883694	1	-0.131694	1.50411	0.000166	0.598689	7.31e-05	Cholangiocyte	4.57223	0
ENSMUSG00000022443	Myh9	0.937856	1.06214	0.83232	1.7152	0.124288	0.88288	3	0.179541	1.04317	1e-08	0.219323	1.9e-06	E2	953.367	0.665012
ENSMUSG00000051832	E230016K23Rik	0.849967	1.15003	0.640991	1.52311	0.300067	0.882117	8	0.436198	1.24864	0.00192	0.123642	0.0012022
ENSMUSG00000062866	Phactr2	0.788883	1.21112	0.656808	1.53799	0.422234	0.881183	8	0.618454	1.2275	0.00373	0.0734281	0.0017672	E2	595.857	1.48096e-64
ENSMUSG00000064080	Fbln2	0.923547	1.07645	0.611621	1.49235	0.152905	0.880734	1	0.221027	1.28688	0.00779	0.552674	0.0007776
ENSMUSG00000032177	Pde4a	0.835213	1.10222	0.897781	1.7781	0.267006	0.88032	8	0.400195	0.985902	0.000578	0.169819	0.0008139
ENSMUSG00000020661	Dnmt3a	1.02423	0.975765	0.855121	1.73536	-0.0484698	0.880241	1	-0.0699409	1.02104	1e-08	0.52572	9e-06	MC1	1.47598e+08	0	MC1_KC
ENSMUSG00000037326	Capn15	0.951724	1.04828	0.599015	1.47849	0.0965517	0.879475	1	0.139403	1.30346	2.58e-05	0.551849	7e-07
ENSMUSG00000040473	Cfap69	0.980892	1.01911	0.636943	1.51592	0.0382166	0.878981	1	0.0551416	1.25096	0.00816	0.871083	0.0019216
ENSMUSG00000033436	Armcx2	1.13832	0.861678	0.782766	1.66077	-0.276644	0.878005	1	-0.401688	1.0852	0.000133	0.0838786	0.0006577	E2	204.384	2.0169e-112
ENSMUSG00000021596	Mctp1	0.969466	1.03053	0.763359	1.64122	0.0610687	0.877863	1	0.0881309	1.10434	0.0042	0.768378	0.002279
ENSMUSG00000044906	4930503L19Rik	0.961609	1.03839	0.497258	1.37477	0.0767824	0.877514	1	0.110828	1.46713	0.00188	0.717094	0.0007912
ENSMUSG00000054405	Dnajc8	0.917085	1.08292	0.705249	1.5822	0.165831	0.876953	1	0.239793	1.16573	0.000632	0.401758	3.97e-05	MC2	727.781	1.092e-142	MC2_NAM
ENSMUSG00000001288	Rarg	0.794275	1.02504	0.974955	1.84973	0.230769	0.874776	3	0.367975	0.923908	0.00817	0.416705	0.004544
ENSMUSG00000058056	Palld	1.00185	0.998147	0.92041	1.7947	-0.00370693	0.874291	3	-0.00534798	0.963395	2.19e-05	0.978404	8.59e-05
ENSMUSG00000024462	Gabbr1	0.743766	1.05245	0.947549	1.82115	0.308684	0.873603	3	0.500832	0.942578	0.00424	0.253321	0.0023646
ENSMUSG00000030729	Pgm2l1	0.847126	1.04943	0.950575	1.82414	0.202299	0.873563	3	0.30895	0.940343	0.000438	0.290978	0.0011344	Cholangiocyte	2.48432	8.89093e-30
ENSMUSG00000025491	Ifitm1	0.971352	0.907314	1.02865	1.90158	-0.0640377	0.872936	3	-0.0983919	0.886452	2.19e-05	0.650448	0.0004006	HSC	1.19909e+11	3.1014e-186
ENSMUSG00000020340	Cyfip2	0.948192	1.05181	0.729228	1.60117	0.103617	0.871945	1	0.149621	1.13469	0.00393	0.575472	0.0026918
ENSMUSG00000032280	Tle3	0.747719	1.16103	0.838969	1.71068	0.413312	0.871712	8	0.634838	1.02788	0.000172	0.0162826	0.0006343	DC1	2.18147	1.3432e-21
ENSMUSG00000024855	Pacs1	1.09633	0.857798	0.90367	1.77523	-0.238532	0.87156	1	-0.353972	0.974138	0.00762	0.40252	0.0038167
ENSMUSG00000023249	Parp3	0.579989	0.822112	1.17789	2.04787	0.242123	0.869983	3	0.50331	0.797922	1e-08	0.001201	0.0013299	HSC	6.88951	1.90503e-52
ENSMUSG00000061436	Hipk2	0.92395	1.07605	0.695652	1.56552	0.152099	0.869864	1	0.219857	1.1702	6.02e-06	0.304467	4e-07	MC2	2.07508	1.97617e-30	MC2_NAM
ENSMUSG00000032067	Pts	0.77116	1.22884	0.478579	1.34796	0.45768	0.869383	2	0.672195	1.49395	0.00922	0.136176	0.00401
ENSMUSG00000026103	Gls	0.949759	1.05024	0.9415	1.81005	0.100482	0.868548	3	0.145087	0.942995	0.00343	0.632917	0.0019532	E1	184.934	0.12443
ENSMUSG00000091818	ENSMUSG00000091818	0.950022	0.762047	1.04998	1.91765	-0.187976	0.867671	3	-0.318082	0.86898	0.000168	0.426914	0.0005207
ENSMUSG00000071379	Hpcal1	0.829943	1.14382	0.85618	1.72343	0.313877	0.867252	8	0.462775	1.0093	1.27e-05	0.0095072	0.0002953	MC1	2.38691	0	MC1_KC
ENSMUSG00000050471	Fam118b	0.841667	1.15833	0.68125	1.54792	0.316667	0.866667	8	0.46073	1.18407	0.00602	0.226878	0.0005514
ENSMUSG00000037499	Nenf	0.67289	0.822758	1.17724	2.0439	0.149868	0.866658	3	0.290097	0.795914	1e-08	0.172846	0.0078399	Cholangiocyte	2.22554	4.1999e-127
ENSMUSG00000040017	Saa4	0.558648	1.24394	0.756062	1.62256	0.685291	0.866501	8	1.1549	1.1017	6.71e-05	0.000376	0.001067	Hepatocytes	2.80354e+19	0
ENSMUSG00000024251	Thada	1.01763	0.982374	0.59342	1.45946	-0.0352526	0.86604	1	-0.0508641	1.29831	0.01	0.888728	0.0003493
ENSMUSG00000015944	Castor2	0.702025	1.21504	0.784957	1.65092	0.513018	0.865959	8	0.791413	1.07258	0.00287	0.0174191	0.0088118
ENSMUSG00000034854	Mfsd12	0.907425	0.908595	1.09141	1.95595	0.00116936	0.864549	3	0.00185795	0.841686	2.37e-06	#N/A	0.0020575	MC2	1.43333	1.55715e-22	MC2_NAM
ENSMUSG00000056481	Cd248	0.661202	1.14754	0.852459	1.71585	0.486339	0.863388	8	0.795382	1.00922	0.000667	0.0064692	0.0087322
ENSMUSG00000018569	Cldn7	1.07143	0.928571	0.571429	1.43367	-0.142857	0.862245	1	-0.206451	1.32707	0.00179	0.523306	0.0001502
ENSMUSG00000044461	Shisa2	1	1	0.862069	1.72414	0	0.862069	1	0	1	0.0012	#N/A	0.0044
ENSMUSG00000071054	Safb	0.825309	1.17469	0.501304	1.3619	0.349383	0.860594	2	0.509276	1.44186	0.00323	0.19156	0.0006035	MC2	2.18147	6.08377e-40	MC2_NAM
ENSMUSG00000020101	Vsir	0.682914	0.863732	1.13627	1.99633	0.180818	0.860063	3	0.338879	0.813048	1.35e-05	0.250363	0.0098008	MC1	206.438	0	MC1_KC
ENSMUSG00000049122	Frmd3	0.936306	1.06369	0.738854	1.59873	0.127389	0.859873	1	0.184032	1.11356	0.00583	0.53675	0.0013326
ENSMUSG00000018920	Cxcl16	0.752975	0.916691	1.08331	1.94311	0.163716	0.859797	3	0.283833	0.84292	0.000597	0.455221	0.0037089	MC1	25084.4	0	MC1_KC
ENSMUSG00000090665	ENSMUSG00000090665	0.943396	1.0566	0.943396	1.80189	0.113208	0.858491	3	0.163499	0.933573	0.000178	0.18391	0.005444
ENSMUSG00000069516	Lyz2	0.530479	0.934823	1.06518	1.92327	0.404344	0.858092	3	0.817396	0.852467	1e-08	0.0012361	0.0014856
ENSMUSG00000044968	Napepld	1.21019	0.789809	0.522293	1.38004	-0.420382	0.857749	1	-0.615659	1.40178	0.00432	0.0801884	0.0033003
ENSMUSG00000074733	Zfp950	0.980245	1.01975	0.847589	1.70511	0.03951	0.857521	1	0.0570083	1.00843	1e-08	0.637569	4e-06	Cholangiocyte	4.01485	4.25044e-80
ENSMUSG00000090622	A930033H14Rik	0.699538	1.30046	0.510324	1.36764	0.600924	0.857319	2	0.894551	1.42221	0.000146	0.0144308	3.67e-05
ENSMUSG00000005553	Atp4a	1.06939	0.930612	0.816327	1.67347	-0.138776	0.857143	1	-0.200533	1.03562	0.000756	0.39294	0.0013397
ENSMUSG00000033365	Ipo13	0.85814	1.14186	0.612791	1.46977	0.283721	0.856977	8	0.412102	1.26212	0.00157	0.116689	0.0012884
ENSMUSG00000021242	Npc2	0.865157	0.875098	1.1249	1.98147	0.00994098	0.856569	3	0.0164826	0.816772	1e-08	0.915348	0.0006429	MC1	6.814e+12	0	MC1_KC
ENSMUSG00000091878	ENSMUSG00000091878	1.09922	0.900783	0.402089	1.25849	-0.198433	0.856397	1	-0.287224	1.6461	0.00641	0.559895	0.0003487
ENSMUSG00000028184	Adgrl2	1.05176	0.948243	0.69393	1.5499	-0.103514	0.855974	1	-0.149473	1.15932	0.00864	0.707947	2.01e-05
ENSMUSG00000029392	Rilpl1	1.01785	0.982152	0.608873	1.46354	-0.0356961	0.854666	1	-0.051504	1.26525	0.00721	0.840926	0.005445
ENSMUSG00000087280	ENSMUSG00000087280	0.929524	1.07048	0.818264	1.67287	0.140952	0.854603	8	0.203689	1.03168	1e-08	0.278728	1e-08
ENSMUSG00000068245	Phf11d	0.490596	1.04859	0.951411	1.80564	0.557994	0.854232	8	1.09584	0.924372	0.000127	0.015735	0.0025015	MC1	8.49944	4.0895e-119	MC1_KC
ENSMUSG00000084957	Bbip1	0.943044	1.05696	0.736666	1.58919	0.113912	0.852528	1	0.164518	1.10921	0.00153	0.55413	0.0004029	MC1	2.13828	8.1879e-150	MC1_KC
ENSMUSG00000028268	Gbp3	0.743254	1.25675	0.712413	1.56438	0.513493	0.851966	8	0.757767	1.1348	0.000277	0.0123662	0.000281	HSC	578.246	1
ENSMUSG00000021549	Rasa1	0.936598	1.0634	0.76216	1.61389	0.126803	0.851728	1	0.183184	1.08237	0.000814	0.407404	0.0005594	MC1	80.6404	4.31902e-66	MC1_KC
ENSMUSG00000040204	Pclaf	0.574713	1.14243	0.857571	1.70915	0.567716	0.851574	8	0.991192	0.994947	0.000516	0.0091183	0.0037235	MC2	4.16224e+17	0	Ly6c2-low
ENSMUSG00000022620	Arsa	0.890248	1.10975	0.465301	1.31581	0.219505	0.850504	2	0.317959	1.49971	7.6e-05	0.303761	3.2e-06
ENSMUSG00000018661	Cog1	1.04538	0.954622	0.336134	1.18655	-0.0907563	0.85042	1	-0.131024	1.81967	0.00125	0.779393	4.58e-05
ENSMUSG00000093328	ENSMUSG00000093328	0.986395	1.01361	0.442177	1.29252	0.0272109	0.85034	1	0.0392594	1.54749	0.00385	0.927952	3.3e-05
ENSMUSG00000033082	Clec1a	0.850868	1.14913	0.57712	1.42697	0.298264	0.849847	2	0.433537	1.30601	0.00599	0.228878	0.0015935	E1	13.8738	0
ENSMUSG00000001794	Capns1	0.858791	1.00571	0.994287	1.84316	0.146922	0.848874	3	0.227841	0.890448	1.69e-06	0.163019	0.0003837
ENSMUSG00000080741	ENSMUSG00000080741	0.865801	1.1342	0.865801	1.71429	0.268398	0.848485	8	0.389567	0.9855	0.00163	0.0903152	0.0042113
ENSMUSG00000024104	Washc2	0.895957	1.10404	0.580255	1.42855	0.208085	0.84829	1	0.301294	1.29979	0.00039	0.264591	8.86e-05				MC2_NAM
ENSMUSG00000030921	Trim30a	0.849149	1.06189	0.938112	1.78597	0.212739	0.84786	3	0.322541	0.928877	1e-08	0.0968342	3.9e-06	MC2	5.55384e+06	2.32907e-41	MC2_NAM
ENSMUSG00000027611	Procr	0.624039	1.21426	0.785736	1.63357	0.590224	0.847833	8	0.960373	1.05591	0.000386	0.01518	0.0002177
ENSMUSG00000040209	Zfp704	0.77809	1.0948	0.905197	1.75281	0.316713	0.847612	8	0.492663	0.953366	0.00147	0.173405	0.000611	E2	5.58453	6.69106e-71
ENSMUSG00000028703	Lrrc41	0.98112	1.01888	0.76621	1.6129	0.0377603	0.846693	1	0.054483	1.07385	2.12e-05	0.778107	9.1e-06
ENSMUSG00000037343	Taf2	0.737835	1.51738	0.416087	1.26216	0.779543	0.846077	2	1.04021	1.60094	0.00132	0.0119361	0.0046858
ENSMUSG00000028465	Tln1	0.857748	1.09631	0.903689	1.7494	0.238563	0.845709	8	0.354031	0.952961	3.19e-05	0.104312	0.0001459	MC1	77.4785	0	MC1_KC
ENSMUSG00000028282	Casp8ap2	0.930447	1.06955	0.619336	1.46494	0.139105	0.845599	1	0.201011	1.24204	0.00498	0.609114	3.08e-05	MC2	9.77668	1.03863e-98	MC2_NAM
ENSMUSG00000013878	Rnf170	0.845514	1.15449	0.70166	1.54702	0.308972	0.845365	8	0.44935	1.14065	0.00037	0.082751	0.0001388
ENSMUSG00000034271	Jdp2	0.552326	1.09109	0.908915	1.75291	0.53876	0.843992	8	0.982173	0.947533	0.00397	0.0624858	0.0091187
ENSMUSG00000035181	Heatr5a	0.696936	1.28092	0.719085	1.56146	0.583979	0.842377	8	0.878077	1.11866	0.00143	0.0332455	0.0002246	MC2	2.07508	3.36111e-43	MC2_NAM
ENSMUSG00000052551	Adarb2	0.897751	1.10225	0.396319	1.23783	0.204499	0.841513	2	0.296064	1.64308	0.00511	0.581107	4.61e-05
ENSMUSG00000034807	Colgalt1	1.18571	0.814286	0.774286	1.61571	-0.371429	0.841429	1	-0.542149	1.06123	0.00169	0.112972	0.0003558	MC1	9798.65	0	MC1_KC
ENSMUSG00000033220	Rac2	0.684567	0.951451	1.04855	1.88934	0.266884	0.840792	3	0.474937	0.849489	8.59e-06	0.0674462	0.0028393	MC2	62317.7	3.19255e-72	MC2_NAM
ENSMUSG00000037697	Ddhd1	1.01345	0.986547	0.424786	1.26539	-0.0269058	0.840603	1	-0.0388192	1.57477	0.00107	0.92751	3.1e-06
ENSMUSG00000060807	Serpina6	1.10027	0.899734	0.878999	1.71956	-0.200531	0.840561	1	-0.290281	0.968107	0.00315	0.276563	0.0068917
ENSMUSG00000002058	Unc119	0.918976	0.809774	1.08102	1.92003	-0.109201	0.839004	3	-0.182507	0.828729	1.69e-06	0.405631	0.0025987
ENSMUSG00000064294	Aox3	0.911236	1.08876	0.56798	1.40552	0.177528	0.837539	1	0.256794	1.30719	0.00739	0.557529	6e-07	Hepatocytes	84965.5	0
ENSMUSG00000021666	Gfm2	0.793506	1.20649	0.549907	1.38738	0.412987	0.837477	2	0.604506	1.33511	0.00957	0.263979	1.8e-06
ENSMUSG00000042349	Ikbke	0.424748	1.24792	0.752084	1.58929	0.823168	0.837209	8	1.55484	1.07942	9.27e-07	4.54e-05	0.0002848
ENSMUSG00000038481	Cdk19	0.642893	1.27976	0.720241	1.5565	0.636866	0.836263	8	0.993221	1.11176	0.00167	0.0039145	0.00843
ENSMUSG00000022636	Alcam	0.91358	1.08642	0.83633	1.67136	0.17284	0.83503	8	0.249978	0.998879	5.88e-05	0.0931688	0.0005007	HSC	1.55514e+11	4.82816e-27
ENSMUSG00000028464	Tpm2	0.958576	1.04142	0.49564	1.32994	0.0828488	0.834302	1	0.119594	1.424	0.007	0.722464	0.0012521	HSC	2.23844e+79	2.7846e-277
ENSMUSG00000016087	Fli1	0.812041	1.18796	0.74743	1.5815	0.375918	0.834068	8	0.54886	1.08128	0.000891	0.0298606	0.0017578	MC2	3.28708	2.49761e-35	MC2_NAM
ENSMUSG00000047180	Neurl3	0.958379	1.04162	0.817087	1.6506	0.0832421	0.833516	1	0.120162	1.01443	0.00234	0.492081	0.0073694	MC1	177.683	1.6597e-222	MC1_KC
ENSMUSG00000064105	Cnnm2	0.965831	1.03417	0.625285	1.45786	0.0683371	0.832574	1	0.098628	1.22127	0.00746	0.753076	0.001653
ENSMUSG00000024621	Csf1r	0.730037	1.00428	0.99572	1.8278	0.274244	0.832079	3	0.460121	0.876295	1.13e-05	0.0404089	0.001982
ENSMUSG00000032560	Dnajc13	0.874312	1.12569	0.789801	1.62054	0.251377	0.83074	8	0.364588	1.03691	0.00995	0.334194	0.000725	MC2	2.80107	8.64991e-41	MC2_NAM
ENSMUSG00000036644	Tbc1d9b	0.744505	1.22364	0.776362	1.60688	0.479133	0.830519	8	0.716824	1.04946	0.00193	0.0615457	0.0001158
ENSMUSG00000027475	Kif3b	0.810079	1.18992	0.727187	1.5554	0.379842	0.828211	8	0.554732	1.09689	0.000177	0.047174	3.81e-05
ENSMUSG00000047155	Cyp4x1	0.63301	1.28932	0.71068	1.53786	0.656311	0.827184	8	1.02631	1.11366	0.00486	0.008477	0.0160955
ENSMUSG00000025232	Hexa	0.63149	1.01182	0.988181	1.81525	0.380329	0.827072	3	0.68012	0.877324	1e-08	0.0028285	2.78e-05	MC1	43044.9	0	MC1_KC
ENSMUSG00000042644	Itpr3	1.26466	0.729614	0.735336	1.56223	-0.53505	0.826896	1	-0.793549	1.08713	0.00339	0.0384706	0.0072421
ENSMUSG00000067336	Bmpr2	1.19763	0.561853	0.802366	1.62839	-0.635781	0.826023	1	-1.09192	1.02111	0.00292	0.0483237	0.0014005	E1	1.46228	0
ENSMUSG00000033126	Ybey	0.713447	1.12	0.879996	1.70513	0.406557	0.825137	8	0.650625	0.954316	5.06e-05	7.35e-05	0.0054854
ENSMUSG00000027932	Slc27a3	1.12977	0.681934	0.870229	1.69466	-0.447837	0.824427	1	-0.728327	0.961526	0.000591	0.0468769	0.0097466	E2	2.53451	1.8451e-195
ENSMUSG00000035021	Baz1a	0.956645	1.04335	0.839344	1.66288	0.0867099	0.823541	1	0.125174	0.986355	1.69e-06	0.391262	1.16e-05	MC2	1.31201e+11	1.28988e-78	MC2_NAM
ENSMUSG00000092820	ENSMUSG00000092820	1.00588	0.994118	0.658824	1.48235	-0.0117647	0.823529	1	-0.0169731	1.16993	0.00971	0.971844	0.0005591
ENSMUSG00000085990	ENSMUSG00000085990	0.856209	1.14379	0.653595	1.47712	0.287582	0.823529	8	0.417788	1.17632	0.00352	0.215088	0.0004864
ENSMUSG00000086267	ENSMUSG00000086267	0.711864	1.3414	0.464891	1.28814	0.62954	0.823245	2	0.91407	1.47032	7.69e-05	0.0024832	0.0004645
ENSMUSG00000086773	ENSMUSG00000086773	0.956247	1.04375	0.391671	1.21349	0.0875066	0.821824	2	0.126326	1.63145	0.000443	0.764711	1.4e-06
ENSMUSG00000038524	Fchsd1	0.962656	1.03734	0.829876	1.65145	0.0746888	0.821577	1	0.107803	0.992768	0.00188	0.637585	0.0020279
ENSMUSG00000001417	ENSMUSG00000001417	0.76	1.24	0.4225	1.2425	0.48	0.82	2	0.706269	1.55622	0.000238	0.0299307	0.0002634
ENSMUSG00000039697	Ncoa7	0.91289	0.918056	1.08194	1.90139	0.00516553	0.819441	3	0.00814039	0.813425	1e-08	0.95829	0.0001776	MC2	3.77847e+08	1.53062e-59	MC2_NAM
ENSMUSG00000037552	Plekhg2	0.942203	1.0578	0.545256	1.36314	0.115594	0.817884	1	0.166953	1.32193	0.000162	0.550638	5.8e-06
ENSMUSG00000069833	Ahnak	0.696285	0.905703	1.0943	1.91197	0.209418	0.817676	3	0.37936	0.805058	1e-08	0.0476269	0.0010676	MC1	34.4669	5.47772e-28	MC1_KC
ENSMUSG00000003573	Homer3	0.964781	0.938634	1.03522	1.85272	-0.0261473	0.817503	3	-0.0396392	0.83971	0.000251	0.84763	0.0066809
ENSMUSG00000032232	Cgnl1	0.843973	1.15603	0.733041	1.55054	0.312053	0.817495	8	0.453906	1.0808	1.54e-05	0.0635469	3e-07	Cholangiocyte	4.2207	0
ENSMUSG00000029484	Anxa3	0.822931	0.896902	1.1031	1.92048	0.0739713	0.817383	3	0.124179	0.799907	2.37e-06	0.563578	0.0025009	Cholangiocyte	28853.9	1.58225e-33
ENSMUSG00000020922	Lsm12	0.860708	1.13929	0.637327	1.45343	0.278585	0.8161	8	0.404543	1.18935	0.00151	0.202347	9.32e-05	Hepatocytes	2.02281e+06	1
ENSMUSG00000071103	1700029J07Rik	0.65776	0.863309	1.13669	1.95272	0.20555	0.816033	3	0.392317	0.780648	7.62e-06	0.177353	0.0060505
ENSMUSG00000047798	Cd300lf	0.499734	1.04514	0.954859	1.77005	0.545406	0.815189	8	1.06446	0.890428	1.69e-06	0.0001737	0.0039866	DC2	1.66529	1.16443e-33
ENSMUSG00000027540	Ptpn1	0.86793	1.08989	0.910109	1.72424	0.221961	0.814134	3	0.328533	0.921851	1.69e-06	0.0101455	0.000276	MC1	3.95306e+06	0	MC1_KC
ENSMUSG00000002103	Acp2	0.848411	1.03155	0.96845	1.78227	0.183139	0.81382	3	0.281979	0.879967	1e-08	0.0030135	3.03e-05
ENSMUSG00000020605	Hs1bp3	0.919799	1.0802	0.806182	1.61988	0.160401	0.813701	8	0.231908	1.00671	0.000214	0.196669	0.0007393
ENSMUSG00000084976	ENSMUSG00000084976	0.588547	1.10286	0.897137	1.70944	0.514316	0.812301	8	0.906024	0.930122	0.000367	0.0023256	0.0142676
ENSMUSG00000002341	Ncan	0.555556	1.05556	0.944444	1.75641	0.5	0.811966	8	0.925999	0.895092	0.000777	0.0036531	0.0456475
ENSMUSG00000085440	Sorbs2os	0.797251	1.20275	0.687285	1.49828	0.405498	0.810997	8	0.59323	1.12433	0.00431	0.0713912	0.0010551
ENSMUSG00000087396	4933407K13Rik	0.775148	1.22485	0.763314	1.57396	0.449704	0.810651	8	0.660064	1.04406	0.00864	0.0798966	0.0043316
ENSMUSG00000005410	Mcm5	0.473544	0.981293	1.01871	1.82897	0.50775	0.810262	3	1.05119	0.844292	1.13e-05	0.007266	0.0039348
ENSMUSG00000048578	Mlec	0.667788	1.05807	0.941929	1.75183	0.390283	0.809905	3	0.663975	0.895176	1e-08	0.0017422	6e-07	MC2	6.19963e+06	1.2321e-106	MC2_NAM
ENSMUSG00000001962	Fam50a	1.08259	0.90958	0.917411	1.72544	-0.173009	0.808026	1	-0.251213	0.911322	1e-08	0.131966	6.8e-06
ENSMUSG00000028431	Elp1	0.906111	1.09389	0.687874	1.49566	0.187777	0.807789	8	0.271705	1.12057	0.00773	0.453147	0.0001532
ENSMUSG00000005873	Reep5	0.924787	0.975917	1.02408	1.83142	0.05113	0.807336	3	0.0776374	0.838629	0.000123	0.73122	0.0008273
ENSMUSG00000047250	Ptgs1	0.957934	0.973761	1.02624	1.8334	0.0158267	0.807164	3	0.0236411	0.837157	6.74e-05	0.865079	0.0021622	MC1	14.154	0	MC1_KC
ENSMUSG00000035458	Tnni3	0.795518	1.20448	0.745098	1.55182	0.408964	0.806723	8	0.598446	1.05846	0.00922	0.0698875	0.0089213
ENSMUSG00000028414	Fktn	0.909538	1.09046	0.461875	1.26701	0.180924	0.805138	2	0.261733	1.45586	0.00232	0.524764	4.44e-05
ENSMUSG00000018293	Pfn1	0.823436	1.17656	0.465558	1.26999	0.353127	0.804434	2	0.514851	1.44779	0.00359	0.215793	0.0004557
ENSMUSG00000030254	Rad18	0.960317	1.03968	0.407407	1.21164	0.0793651	0.804233	2	0.11456	1.57242	0.00604	0.772124	0.0009762
ENSMUSG00000060147	Serpinb6a	0.739223	0.986832	1.01317	1.81677	0.247608	0.803602	3	0.416794	0.842502	9.27e-07	0.0070383	0.0019275	MC1	2.50673e+12	4.4217e-163	MC1_KC
ENSMUSG00000043895	S1pr2	0.570015	0.956041	1.04396	1.84745	0.386026	0.803493	3	0.746073	0.823472	9.76e-05	0.0527251	0.0043512
ENSMUSG00000021668	Polk	0.86321	1.13679	0.628148	1.43111	0.27358	0.802963	8	0.397183	1.18796	0.00936	0.0981283	0.0090314
ENSMUSG00000079669	ENSMUSG00000079669	0.788321	1.17518	0.824818	1.62774	0.386861	0.80292	8	0.576029	0.980721	0.00601	0.0646113	0.0064991
ENSMUSG00000081302	ENSMUSG00000081302	0.880282	1.11972	0.795775	1.59859	0.239437	0.802817	8	0.347099	1.00637	0.00894	0.263344	0.0043953
ENSMUSG00000020476	Dbnl	0.928559	1.00321	0.996791	1.79953	0.0746496	0.802736	3	0.111556	0.852255	1e-08	0.470729	4.45e-05
ENSMUSG00000038080	Kdm1b	0.985075	1.01493	0.626036	1.4262	0.0298507	0.800166	1	0.0430687	1.18786	0.00266	0.86023	0.0012606
ENSMUSG00000020044	Timp3	1.05946	0.890541	0.940541	1.74054	-0.168919	0.8	3	-0.250575	0.887973	0.0047	0.53619	0.0004677	HSC	615383	1.174e-116
ENSMUSG00000066406	Akap13	0.875304	1.1247	0.662944	1.46228	0.249392	0.799332	8	0.361678	1.14126	0.000313	0.210582	4.3e-06	Bcells	6.75309	1
ENSMUSG00000039997	Ifi203	0.854412	0.996224	1.00378	1.80301	0.141811	0.799229	3	0.221537	0.844966	0.00013	0.399947	0.000672	MC1	96761.1	4.10486e-47	MC1_KC
ENSMUSG00000084845	Tmem240	1.23324	0.766756	0.616622	1.41555	-0.466488	0.798928	1	-0.685619	1.1989	0.00333	0.0990255	0.0004925
ENSMUSG00000044092	C130050O18Rik	0.776978	1.16547	0.834532	1.63309	0.388489	0.798561	8	0.584963	0.968567	0.00247	0.0544957	0.0039834
ENSMUSG00000081143	ENSMUSG00000081143	1.0444	0.9556	0.49556	1.29189	-0.0887998	0.796333	1	-0.128195	1.38236	0.00222	0.608592	0.0018065
ENSMUSG00000087443	ENSMUSG00000087443	0.866397	1.1336	0.809717	1.60324	0.267206	0.793522	8	0.387816	0.9855	0.00783	0.163394	0.0046581
ENSMUSG00000022178	Ajuba	1.20815	0.791852	0.52578	1.31891	-0.416295	0.793125	1	-0.609494	1.32681	0.00423	0.0290862	0.0022542
ENSMUSG00000071001	Hrct1	0.811146	1.18885	0.693498	1.48607	0.377709	0.79257	8	0.551539	1.09954	0.00734	0.168166	0.0004153
ENSMUSG00000040270	Bach2	0.917357	1.05413	0.945868	1.73839	0.136775	0.792526	3	0.200501	0.878044	0.000282	0.423509	0.0003808
ENSMUSG00000027947	Il6ra	0.734678	1.28254	0.473082	1.26532	0.547861	0.792239	2	0.803818	1.41934	4.92e-05	0.0087367	8.95e-05	MC1	4.95303	0	MC1_KC
ENSMUSG00000027615	Hps3	0.750891	1.12317	0.876832	1.66574	0.372277	0.788911	8	0.580899	0.925794	0.00157	0.0747808	0.0024729	DC1	2.01375	3.07326e-41
ENSMUSG00000078680	Mup10	0.882016	2.01833	0.329897	1.11798	1.13631	0.788087	2	1.19428	1.76081	0.000421	0.0733086	0.0002348
ENSMUSG00000000631	Myo18a	0.804374	1.19563	0.685129	1.47299	0.391253	0.787864	8	0.571829	1.1043	1.69e-06	0.0097352	2e-07
ENSMUSG00000058571	Gpc6	0.714711	1.06849	0.931507	1.71888	0.353782	0.787373	8	0.580145	0.883831	0.00151	0.139286	0.0005463	HSC	13.5991	0
ENSMUSG00000038126	Mphosph9	0.84316	1.12382	0.876179	1.66274	0.28066	0.786557	8	0.414533	0.924261	0.00283	0.147702	0.0011627
ENSMUSG00000022205	Sub1	0.779265	1.22074	0.608622	1.39476	0.441471	0.786142	2	0.647565	1.1964	0.00512	0.110392	0.0005252	MC2	1.71426e+12	1.16388e-94	Ly6c2-hi
ENSMUSG00000024308	Tapbp	0.827884	1.10632	0.893681	1.67924	0.278435	0.785557	8	0.418267	0.909975	5.01e-05	0.0453012	0.0003548
ENSMUSG00000041488	Stx3	0.938185	1.06182	0.915493	1.70031	0.123631	0.78482	3	0.178589	0.89318	0.000974	0.424385	0.0024674
ENSMUSG00000018548	Trim37	0.803226	1.19677	0.623041	1.40783	0.393548	0.784793	2	0.575273	1.17608	0.00106	0.083265	7.43e-05
ENSMUSG00000087403	Kantr	1.17265	0.764574	0.827354	1.61211	-0.408072	0.784753	1	-0.617039	0.962371	0.00448	0.115574	0.0073029
ENSMUSG00000030722	Nfatc2ip	0.677284	1.18692	0.813076	1.59765	0.50964	0.784577	8	0.809394	0.974491	0.00632	0.0504112	0.0071569
ENSMUSG00000002028	Kmt2a	0.874343	1.12566	0.657132	1.4409	0.251314	0.783767	8	0.364496	1.13271	0.00381	0.285168	0.0001777	E2	2.24791	6.59181e-07
ENSMUSG00000021275	Tecpr2	1.03162	0.94188	0.968376	1.75214	-0.0897436	0.783761	3	-0.131301	0.855476	0.00403	0.670447	0.0074914
ENSMUSG00000027782	Kpna4	1.07628	0.923719	0.775125	1.55695	-0.152562	0.781829	1	-0.220529	1.00623	0.000128	0.280715	3.01e-05	MC1	2.18147	5.1638e-47	MC1_KC
ENSMUSG00000028917	Plekhm2	0.692889	1.00414	0.99586	1.7775	0.311251	0.781638	3	0.535264	0.835833	4.26e-06	0.0182992	0.0010314	MC1	943.881	0	MC1_KC
ENSMUSG00000005698	Ctcf	0.895032	1.10497	0.806789	1.58678	0.209936	0.779989	8	0.303993	0.975837	8.06e-05	0.214395	2e-06	MC2	29.666	7.2437e-121	MC2_NAM
ENSMUSG00000037646	Vps13b	0.964291	1.03571	0.701476	1.48103	0.0714172	0.779559	1	0.103077	1.07814	0.00728	0.759879	8.15e-05	MC2	1.93479	3.56477e-27	MC2_NAM
ENSMUSG00000045362	Tnfrsf26	0.529412	1.10662	0.893382	1.67279	0.577206	0.779412	8	1.06369	0.90491	0.000578	0.007862	0.0128673
ENSMUSG00000084915	ENSMUSG00000084915	0.618785	1.25414	0.745856	1.52486	0.635359	0.779006	8	1.01919	1.03171	0.000829	0.0007452	0.0116571
ENSMUSG00000031903	Pla2g15	0.516585	0.966286	1.03371	1.81077	0.449701	0.777053	3	0.903444	0.808764	3.22e-05	0.0273488	0.0014587	MC1	39735.5	0	MC1_KC
ENSMUSG00000006304	Arpc2	0.845088	1.15491	0.802818	1.5793	0.309824	0.776483	8	0.450609	0.976141	1e-08	0.0017938	1.1e-06	MC2	497.701	2.0211e-123	MC2_NAM
ENSMUSG00000020522	Mfap3	0.855403	1.1446	0.847937	1.62436	0.289194	0.776424	8	0.420164	0.937844	9.91e-05	0.022925	0.0005717
ENSMUSG00000068739	Sars	0.901118	1.09888	0.752823	1.52922	0.197763	0.776401	8	0.286248	1.02242	0.00131	0.29684	0.0001751	MC1	9.77668	0.0199771	MC1_KC
ENSMUSG00000045482	Trrap	0.943545	1.05646	0.925497	1.70153	0.112911	0.77603	3	0.163069	0.878529	0.00246	0.56677	0.0010029
ENSMUSG00000029547	Ints1	0.788713	1.02928	0.970723	1.74533	0.240564	0.774603	3	0.38406	0.846365	0.000421	0.164857	0.0033742
ENSMUSG00000006281	Tep1	1.05129	0.948712	0.877634	1.65184	-0.102575	0.774207	1	-0.148114	0.912384	6.58e-06	0.289308	0.0001098	MC1	2.31637	0	MC1_KC
ENSMUSG00000021185	Dglucy	0.929089	1.07091	0.864857	1.63877	0.141822	0.773909	8	0.20495	0.922077	7.62e-06	0.211605	9.9e-06
ENSMUSG00000035632	Cnot3	0.637808	1.35288	0.647123	1.42082	0.715068	0.773699	2	1.08484	1.13461	0.0069	0.0418374	0.0010791
ENSMUSG00000030830	Itgal	0.962931	0.893055	1.03707	1.80912	-0.0698764	0.772049	3	-0.108684	0.802775	0.00109	0.74172	0.0052693	MC1	190.566	0	MC1_KC
ENSMUSG00000028657	Ppt1	0.726357	1.0739	0.926098	1.69793	0.347545	0.771835	8	0.564112	0.874542	9.27e-07	0.0004548	0.0006801
ENSMUSG00000072596	Ear2	0.396641	1	1	1.77132	0.603359	0.771318	3	1.33409	0.824823	0.000267	0.0046337	0.0601554	MC1	8.40914e+08	0	MC1_KC
ENSMUSG00000021958	Pinx1	0.954856	1.04514	0.454172	1.22435	0.0902873	0.770178	2	0.130346	1.4307	0.00174	0.677259	0.0002562
ENSMUSG00000020422	Tns3	0.797635	1.00854	0.991459	1.76084	0.210907	0.769382	3	0.33847	0.82864	0.000133	0.23622	0.0004886	HSC	62944	1.10267e-47
ENSMUSG00000021245	Mlh3	1.05251	0.947494	0.91965	1.68894	-0.105012	0.769292	1	-0.15164	0.876963	0.00457	0.618053	0.0011308
ENSMUSG00000026988	Wdsub1	1.11867	0.881328	0.853112	1.62158	-0.237344	0.768465	1	-0.344037	0.92659	0.00135	0.166263	0.0046362
ENSMUSG00000027544	Nfatc2	0.829457	1.17054	0.775194	1.54264	0.341085	0.767442	8	0.496938	0.992768	0.00714	0.0635014	0.0061324
ENSMUSG00000086682	Gm16023	1.30205	0.872434	0.360704	1.12757	-0.429619	0.766862	1	-0.57767	1.64433	0.0084	0.277267	0.0004839
ENSMUSG00000039217	Il18	0.751898	1.18319	0.816811	1.58244	0.431291	0.76563	8	0.654071	0.954078	6.28e-05	0.0072667	0.0001971	MC1	925.191	0	MC1_KC
ENSMUSG00000041417	Pik3r1	0.914453	1.08555	0.774817	1.53971	0.171093	0.764892	8	0.24744	0.99073	4.61e-05	0.248189	1.9e-06	MC1	1.30996	9.83918e-54	MC1_KC
ENSMUSG00000032010	Usp2	0.810116	1.46318	0.425032	1.18988	0.653065	0.764852	2	0.852908	1.48518	2.92e-05	0.0013024	0.0002739
ENSMUSG00000025408	Ddit3	0.520256	1.15672	0.843284	1.60554	0.636461	0.76226	8	1.15274	0.928972	0.0012	0.0016165	0.0171935	MC1	1919.85	1.90583e-74	MC1_KC
ENSMUSG00000004317	Clcn5	0.829398	0.978384	1.02162	1.78317	0.148986	0.761556	3	0.238336	0.803593	0.000274	0.350382	0.0054032	DC2	1.47698	1.31927e-26
ENSMUSG00000056606	ENSMUSG00000056606	0.646766	1.199	0.800995	1.56219	0.552239	0.761194	8	0.890522	0.963704	0.00183	0.0049358	0.0141387
ENSMUSG00000000056	Narf	0.821222	1.1845	0.418852	1.17878	0.363277	0.759926	2	0.528433	1.49278	0.00221	0.293281	3.7e-06
ENSMUSG00000034189	Hsdl1	0.802803	1.1972	0.76977	1.52853	0.394394	0.758759	8	0.576543	0.989645	0.00107	0.0321482	0.0006919
ENSMUSG00000018209	Stk4	0.900322	1.09968	0.861736	1.61977	0.199357	0.758039	8	0.288569	0.910475	2.37e-06	0.0440057	1.46e-05	DC1	2.50929	2.24428e-28
ENSMUSG00000035248	Tut7	0.997246	1.00275	0.658079	1.41601	0.00550768	0.757928	1	0.00794593	1.1055	0.00247	0.979026	3.2e-06
ENSMUSG00000075318	Scn2a	0.881057	1.11894	0.881057	1.63877	0.237885	0.757709	8	0.344828	0.895303	0.00311	0.156412	0.0063701
ENSMUSG00000040296	Ddx58	0.849745	1.15025	0.668339	1.42601	0.30051	0.757666	8	0.436851	1.09333	3.85e-05	0.060204	1.5e-06	MC1	2.13828	5.49465e-57	MC1_KC
ENSMUSG00000046731	Kctd11	0.67931	0.846897	1.1531	1.91034	0.167586	0.757241	3	0.318115	0.728311	9.27e-07	0.242598	0.0013433
ENSMUSG00000016637	Ift27	0.844106	1.15589	0.541191	1.29785	0.311787	0.756654	2	0.453512	1.26191	0.00937	0.15378	0.0065856	MC2	4.61818	4.9496e-99	MC2_NAM
ENSMUSG00000032854	Ugt8a	0.906367	1.09363	0.749064	1.50562	0.187266	0.756554	8	0.270961	1.0072	0.00604	0.368163	0.0011163
ENSMUSG00000067870	ENSMUSG00000067870	0.866238	0.724967	1.13376	1.88852	-0.141272	0.754756	3	-0.256849	0.736137	2.37e-06	0.402805	0.0011749
ENSMUSG00000037287	Tbcel	0.832537	1.16746	0.712667	1.4662	0.334926	0.75353	8	0.48779	1.04078	7.62e-06	0.0065247	2.7e-05
ENSMUSG00000031627	Irf2	0.86824	1.13176	0.663808	1.41676	0.26352	0.75295	8	0.382402	1.09376	6.79e-05	0.0626272	3.38e-05	MC1	1.40495	2.068e-119	MC1_KC
ENSMUSG00000006678	Pola1	0.851224	1.13873	0.861268	1.61415	0.287508	0.752877	8	0.419817	0.906236	0.00237	0.143354	0.001437
ENSMUSG00000026365	Cfh	0.764558	1.23544	0.697323	1.44975	0.470883	0.752429	8	0.692328	1.05591	0.00466	0.0207429	0.006622	HSC	8.49365e+08	1.0828e-137
ENSMUSG00000029153	Ociad2	0.690553	1.22359	0.776407	1.52882	0.53304	0.752408	8	0.8253	0.977529	0.000238	0.0051814	0.0009007	Hepatocytes	18.5413	0
ENSMUSG00000059937	ENSMUSG00000059937	0.7808	1.4656	0.4672	1.2192	0.6848	0.752	2	0.908466	1.38382	0.000495	0.0060346	0.0032038
ENSMUSG00000056724	Nbeal2	0.864777	1.13522	0.74332	1.49474	0.270445	0.751417	8	0.392575	1.00784	0.00324	0.0679241	0.0051623
ENSMUSG00000041870	Ankrd13a	1.0461	0.8526	0.953895	1.70475	-0.193504	0.750852	3	-0.295086	0.837655	7.63e-05	0.118118	0.0044318	DC1	1.46228	1.84626e-66
ENSMUSG00000038026	Kcnj9	0.964286	1.03571	0.892857	1.64286	0.0714286	0.75	3	0.103093	0.879706	0.000928	0.525653	0.0058455
ENSMUSG00000063450	Syne2	1.14332	0.856681	0.679567	1.42862	-0.286638	0.749052	1	-0.416399	1.07193	0.00655	0.231412	4.71e-05	HSC	1.9435e+06	9.5136e-120
ENSMUSG00000039357	Fut11	0.974857	1.02514	0.898985	1.64799	0.0502867	0.749007	3	0.0725637	0.87434	0.00641	0.829477	0.0005312	HSC	15.9586	2.7799e-15
ENSMUSG00000029191	Rfc1	1.02921	0.97079	0.769801	1.51772	-0.0584196	0.747917	1	-0.0843056	0.979346	0.000128	0.669718	1.57e-05	MC2	46.0625	1.6085e-111	MC2_NAM
ENSMUSG00000040479	Dgkz	0.905822	0.899258	1.09418	1.84132	-0.00656393	0.747146	3	-0.0104924	0.750896	1e-08	0.954028	4.99e-05
ENSMUSG00000004451	Ralb	0.998926	1.00107	0.944683	1.69173	0.00214823	0.747046	3	0.00309924	0.840596	0.00341	#N/A	0.0015958	Tcells	3.70617	0
ENSMUSG00000028832	Stmn1	0.452454	1.19632	0.803681	1.55061	0.743865	0.746933	8	1.40276	0.948144	0.000566	0.001283	0.023714
ENSMUSG00000046185	Zfp84	0.935953	1.06405	0.626326	1.3721	0.128094	0.745776	1	0.185054	1.1314	0.00962	0.590899	0.0007524
ENSMUSG00000036403	Cep135	0.796686	1.20331	0.630998	1.37591	0.406628	0.744909	2	0.594929	1.12468	0.00779	0.134655	0.0008043
ENSMUSG00000055818	A230083G16Rik	0.8	1.11486	0.885135	1.62973	0.314865	0.744595	8	0.478797	0.880663	0.00513	0.0834877	0.0088174
ENSMUSG00000037926	Ssh2	0.71979	1.16411	0.835892	1.58041	0.444319	0.744514	8	0.693578	0.918907	1e-08	0.0003106	2.53e-05
ENSMUSG00000017716	Birc5	0.667205	1.49111	0.588853	1.33279	0.82391	0.743942	2	1.16019	1.17848	2.37e-06	5.4e-06	0.0004479	MC2	4.02113e+11	0	Ly6c2-low
ENSMUSG00000074305	Peak1	1.05586	0.944143	0.728017	1.47174	-0.111713	0.743723	1	-0.161336	1.01548	0.000206	0.389172	0.0001921	MC1	5.92986	1.16923e-41	MC1_KC
ENSMUSG00000072770	Acrbp	0.792609	1.15762	0.842383	1.58597	0.365008	0.74359	8	0.546476	0.91282	0.0021	0.0800408	0.0010564
ENSMUSG00000026313	Hdac4	0.644518	1.00588	0.994122	1.73729	0.36136	0.743164	3	0.642162	0.80534	0.00174	0.147394	0.0015418
ENSMUSG00000037731	Themis2	0.62777	1.08272	0.917282	1.66027	0.454948	0.742984	8	0.78635	0.855977	0.00408	0.0869585	0.0041811	MC1	15.6426	0	MC1_KC
ENSMUSG00000030084	Plxna1	1.02941	0.970588	0.903361	1.64496	-0.0588235	0.741597	1	-0.0848889	0.864676	0.00464	0.696524	0.0052163
ENSMUSG00000026074	Map4k4	1.10709	0.892914	0.758487	1.49875	-0.214172	0.74026	1	-0.310174	0.98256	0.000441	0.168818	0.0004683	Tcells	64.0715	2.46024e-16
ENSMUSG00000014361	Mertk	0.79912	1.09014	0.909861	1.6497	0.291019	0.73984	8	0.448028	0.858486	2.99e-05	0.06419	3.03e-05
ENSMUSG00000037679	Inf2	0.761667	1.18586	0.81414	1.55391	0.424193	0.739766	8	0.638702	0.932551	0.000589	0.0271123	0.0004809
ENSMUSG00000024169	Ift140	1.03568	0.964315	0.562656	1.30124	-0.0713693	0.738589	1	-0.103008	1.20957	0.00244	0.642364	0.0017942
ENSMUSG00000032224	Fam81a	0.595238	1.3381	0.661905	1.4	0.742857	0.738095	2	1.16864	1.08073	0.00255	0.0035319	0.0126397
ENSMUSG00000023341	Mx2	1.14628	0.853717	0.418637	1.15656	-0.292566	0.737924	1	-0.425133	1.46607	0.0032	0.180419	0.0027844
ENSMUSG00000025255	Zfhx4	1.00268	0.997319	0.651602	1.38823	-0.00536193	0.736627	1	-0.00773565	1.09118	0.00148	0.969796	0.0003437	Cholangiocyte	3.49034	0
ENSMUSG00000032449	Slc25a36	0.973159	0.975912	1.02409	1.75843	0.00275292	0.734343	3	0.00407541	0.779949	0.000123	0.984854	0.0012539	MC2	1.76827	2.00539e-10	MC2_NAM
ENSMUSG00000028484	Psip1	0.895549	1.10445	0.493169	1.22565	0.208903	0.732481	2	0.302486	1.31339	0.000279	0.160133	0.0004766	MC2	15677.8	1.5355e-191	Ly6c2-low
ENSMUSG00000022272	Myo10	0.647202	1.28856	0.711436	1.44363	0.641363	0.732198	8	0.993477	1.0209	0.00322	0.0270441	0.000841	HSC	742.483	4.02687e-24
ENSMUSG00000075010	AW112010	0.745002	1.16303	0.836968	1.56816	0.41803	0.731189	8	0.642574	0.905825	0.000265	0.0086726	0.0013884	MC2	5.06202e+38	8.48996e-38	MC1_KC
ENSMUSG00000022901	Cd86	0.620616	1.30606	0.693943	1.42508	0.685441	0.731137	2	1.07344	1.03815	7.69e-05	0.0001758	0.0021296	MC1	13.1971	0	MC1_KC
ENSMUSG00000020111	Micu1	1.10149	0.898509	0.884748	1.61525	-0.202982	0.730505	1	-0.293852	0.868422	0.00152	0.242567	0.0034507
ENSMUSG00000004032	Gstm5	0.600484	1.23971	0.760291	1.4891	0.639225	0.728814	8	1.0458	0.969822	0.00405	0.0051691	0.0196706
ENSMUSG00000052406	Rexo4	0.970683	1.02932	0.955444	1.68384	0.0586336	0.7284	3	0.0846147	0.817515	0.00112	0.750886	0.0001208
ENSMUSG00000020818	Mfsd11	1.04817	0.951828	0.751623	1.48001	-0.0963444	0.728391	1	-0.139103	0.97753	0.00616	0.591946	0.0033463
ENSMUSG00000026177	Slc11a1	0.561723	1.28583	0.714167	1.44159	0.724109	0.727423	8	1.19477	1.01333	0.00552	0.0003752	0.0451653	MC1	2.6117	0	MC1_KC
ENSMUSG00000038128	Camk4	0.747881	1.44068	0.525424	1.25212	0.692797	0.726695	2	0.945867	1.25282	0.00175	0.0219759	0.0023263
ENSMUSG00000066640	Fbxl18	0.848005	1.15199	0.63491	1.36139	0.303989	0.726477	2	0.441989	1.10045	7.07e-06	0.0229556	5.4e-06
ENSMUSG00000031229	Atrx	1.02398	0.976024	0.623309	1.34956	-0.0479524	0.72625	1	-0.069194	1.11447	0.00602	0.835751	5.59e-05	Tcells	1.29693	2.16456e-21
ENSMUSG00000004661	Arid3b	1.0348	0.965197	0.707657	1.43387	-0.0696056	0.726218	1	-0.10046	1.0188	0.00322	0.696646	0.0007415
ENSMUSG00000032254	Kif23	0.759104	1.2409	0.609244	1.33473	0.481793	0.72549	2	0.709014	1.13146	0.00118	0.0057006	0.0035698
ENSMUSG00000001029	Icam2	0.889389	0.978628	1.02137	1.74653	0.0892388	0.725159	3	0.137946	0.773984	7.69e-05	0.420962	0.0028516
ENSMUSG00000049676	Catsperg1	0.767726	1.23227	0.547677	1.27139	0.464548	0.723716	2	0.682659	1.21501	0.00579	0.0476881	0.0057998
ENSMUSG00000035212	Leprot	0.784612	1.18573	0.814266	1.53697	0.401122	0.722701	8	0.595729	0.916514	0.000184	0.0046318	0.0011176	MC1	12.8071	6.3299e-226	MC1_KC
ENSMUSG00000032046	Abhd12	0.862724	1.03405	0.96595	1.68853	0.171326	0.722581	3	0.261335	0.805748	4.26e-06	0.132971	9.97e-05
ENSMUSG00000089635	ENSMUSG00000089635	1.04555	0.954453	0.46499	1.18627	-0.0910945	0.721278	1	-0.131513	1.35116	0.00994	0.7061	0.0036094
ENSMUSG00000024299	Adamts10	0.927314	0.887529	1.07269	1.79342	-0.0397858	0.720735	3	-0.0632649	0.741486	0.000651	0.844448	0.0038283	HSC	3.63279	2.23325e-79
ENSMUSG00000042616	Oscp1	0.821862	1.17814	0.544534	1.26518	0.356275	0.720648	2	0.519539	1.21625	0.0067	0.117782	0.0039779
ENSMUSG00000020949	Fkbp3	1.02072	0.979279	0.786262	1.50691	-0.0414428	0.720645	1	-0.0597979	0.938508	0.00712	0.834756	0.0012003	MC2	2344.9	2.5299e-129	Ly6c2-low
ENSMUSG00000085035	ENSMUSG00000085035	0.543448	2.07172	0.64	1.36	1.52828	0.72	2	1.93062	1.08746	0.00183	1.04e-05	0.0527497
ENSMUSG00000037876	Jmjd1c	1.07768	0.922319	0.772674	1.49192	-0.155363	0.719243	1	-0.224594	0.949236	0.00884	0.506108	6.65e-05	MC2	44.2564	2.35644e-29	MC2_NAM
ENSMUSG00000035891	Cerk	0.929905	1.07009	0.82544	1.54425	0.140189	0.718809	8	0.202583	0.903671	0.00477	0.454378	0.0016045	MC1	81.4509	2.9303e-158	MC1_KC
ENSMUSG00000047473	Zfp30	0.818125	1.18187	0.565487	1.2843	0.363749	0.718808	2	0.530683	1.18341	0.00367	0.0305693	0.0049631
ENSMUSG00000036054	Sugp2	1.05642	0.943576	0.860243	1.57899	-0.112847	0.71875	1	-0.162977	0.876189	0.00278	0.495888	0.003114
ENSMUSG00000044206	Vsig4	0.852183	0.856972	1.14303	1.86075	0.00478881	0.717722	3	0.00808447	0.703024	3.06e-05	0.972221	0.0067099	MC1	4.07982e+17	0	MC1_KC
ENSMUSG00000057637	Prdm2	0.990381	1.00962	0.814198	1.53097	0.0192383	0.716769	1	0.0277559	0.910991	0.00145	0.912382	8.02e-05	Plasma	1.34986	1
ENSMUSG00000023393	Slc17a9	0.648492	1.00727	0.992725	1.70804	0.358782	0.715311	3	0.635295	0.782872	1.69e-06	0.0040294	0.0014764
ENSMUSG00000030123	Plxnd1	0.75517	1.17535	0.824648	1.53929	0.420182	0.71464	8	0.63822	0.900413	0.00851	0.110428	0.0012563	E2	4447.07	1.6958e-201	Ly6c2-low
ENSMUSG00000090401	ENSMUSG00000090401	0.921079	1.04587	0.954132	1.66813	0.124789	0.713997	3	0.183304	0.80597	0.00296	0.455258	0.001196
ENSMUSG00000004508	Gab2	0.785815	1.0465	0.953499	1.66745	0.260686	0.71395	3	0.413312	0.806339	0.000285	0.0993629	0.0026218
ENSMUSG00000046679	C87436	0.878334	1.12167	0.804164	1.51724	0.243331	0.713077	8	0.3528	0.915889	0.00798	0.252895	0.001444
ENSMUSG00000020150	Gamt	0.784994	1.07069	0.929307	1.64157	0.285699	0.712263	8	0.447792	0.820849	0.000556	0.0518243	0.0036961
ENSMUSG00000031928	Mre11a	1.03793	0.962072	0.904718	1.61517	-0.0758557	0.710453	1	-0.109489	0.836147	0.0084	0.720019	0.0030317
ENSMUSG00000031996	Aplp2	0.827868	1.17213	0.686929	1.39619	0.344263	0.709259	8	0.501662	1.02326	6.02e-06	0.0247964	1e-07	Hepatocytes	13904.9	1
ENSMUSG00000041571	Selenow	0.939812	1.06019	0.882385	1.59139	0.120375	0.709001	3	0.173875	0.850803	0.00475	0.423248	0.0080081
ENSMUSG00000092392	ENSMUSG00000092392	1.0304	0.9696	0.3904	1.0992	-0.0608	0.7088	2	-0.0877429	1.49343	0.00985	0.868994	0.0001212
ENSMUSG00000079227	Ccr5	0.523962	0.997718	1.00228	1.71063	0.473756	0.708352	3	0.929171	0.771243	0.00597	0.0082559	0.166165	MC1	812.406	0	MC1_KC
ENSMUSG00000086212	Mkln1os	1.12684	0.873164	0.65287	1.36048	-0.253672	0.70761	1	-0.367952	1.05925	0.00556	0.128032	0.0057973
ENSMUSG00000035864	Syt1	0.800609	1.98021	0.493151	1.19939	1.1796	0.70624	2	1.30649	1.2822	1e-08	1.49e-05	0.0001094
ENSMUSG00000030978	Rrm1	0.393739	1.16315	0.836845	1.54244	0.769416	0.705599	8	1.56273	0.882186	8.51e-05	0.0005156	0.018245	MC2	7555.27	0	Ly6c2-low
ENSMUSG00000087331	1810021B22Rik	1.00736	0.992639	0.416404	1.12093	-0.0147213	0.704522	2	-0.0212388	1.42864	0.00127	0.948149	0.0006156
ENSMUSG00000030451	Herc2	0.863405	1.1366	0.636469	1.34091	0.273191	0.704439	2	0.39661	1.07505	6.51e-05	0.071638	1.22e-05	E2	5.20698	2.47125e-21
ENSMUSG00000024277	Mapre2	0.929057	1.07094	0.553962	1.25736	0.141887	0.703396	2	0.205044	1.18254	0.00357	0.483432	0.0006996
ENSMUSG00000025145	Lrrc45	0.872869	1.12713	0.775351	1.47831	0.254263	0.702961	8	0.368819	0.931029	0.000904	0.0919191	0.0008537
ENSMUSG00000030796	Tead2	1.10156	0.898438	0.46875	1.16797	-0.203125	0.699219	1	-0.294061	1.31711	0.0091	0.458212	0.0011712
ENSMUSG00000040253	Gbp7	0.822785	1.17722	0.644419	1.34292	0.35443	0.698504	2	0.516791	1.05931	0.00188	0.0865653	0.0003718	HSC	232.758	1.70285e-12
ENSMUSG00000029478	Ncor2	0.94458	1.05542	0.693765	1.39038	0.110839	0.696618	1	0.160072	1.00296	0.00296	0.272788	0.0045447
ENSMUSG00000047735	Samd9l	1.15736	0.829572	0.842637	1.53919	-0.327791	0.696556	1	-0.480402	0.869191	0.00534	0.136574	0.0044796	DC1	1.66529	1.78331e-16
ENSMUSG00000032841	Prr5l	0.660163	0.999458	1.00054	1.69648	0.339295	0.695935	3	0.598325	0.76176	2.73e-05	0.026276	0.003006
ENSMUSG00000022010	Tsc22d1	0.894574	1.10543	0.774478	1.46989	0.210853	0.695408	8	0.305331	0.924408	0.00113	0.225903	0.0001277	E1	4722.06	0
ENSMUSG00000040022	Rab11fip2	1.14026	0.859742	0.780244	1.47553	-0.280517	0.695288	1	-0.407386	0.919238	0.00391	0.191676	0.0004334	Cholangiocyte	1.99372	3.79301e-49
ENSMUSG00000048118	Arid4a	0.759797	1.2402	0.717741	1.41269	0.480406	0.694949	2	0.70689	0.976909	0.00049	0.0126687	0.0004028	DC1	50.4004	2.73071e-61
ENSMUSG00000028240	Cyp7a1	0.802213	1.86067	0.502937	1.19779	1.05846	0.69485	2	1.21376	1.25192	9.27e-07	0.0003113	0.0001711
ENSMUSG00000045092	S1pr1	0.965243	1.03476	0.65422	1.34896	0.0695134	0.694737	1	0.100327	1.044	0.00227	0.704486	0.0001815
ENSMUSG00000073543	ENSMUSG00000073543	0.837021	1.44237	0.469117	1.16298	0.605349	0.693862	2	0.785106	1.30981	0.00108	0.0404821	0.0019537
ENSMUSG00000085963	ENSMUSG00000085963	0.800423	1.19958	0.796897	1.49013	0.399154	0.69323	8	0.583691	0.90297	0.0077	0.0541368	0.0004326
ENSMUSG00000002006	Pdzd4	0.892308	1.10769	0.861538	1.55385	0.215385	0.692308	8	0.311944	0.850857	0.00686	0.265537	0.0033108
ENSMUSG00000033004	Mycbp2	0.85946	1.14054	0.608418	1.30067	0.28108	0.692251	2	0.408215	1.09612	0.00105	0.157059	7.58e-05	MC2	2230.54	1.13003e-15	MC2_NAM
ENSMUSG00000015839	Nfe2l2	1.0253	0.974697	0.778827	1.47082	-0.0506061	0.691993	1	-0.0730248	0.917246	0.000129	0.60804	0.0001414	MC1	1.84871e+06	0	MC1_KC
ENSMUSG00000029687	Ezh2	0.992628	1.00737	0.679191	1.37075	0.0147444	0.691558	1	0.021272	1.01307	0.000492	0.908036	0.0002736	MC2	2617.57	0	Ly6c2-low
ENSMUSG00000064427	ENSMUSG00000064427	0.987692	1.38154	0.321026	1.01231	0.393846	0.691282	2	0.484142	1.65689	0.0097	0.482713	0.0011443
ENSMUSG00000021178	Psmc1	0.972486	1.02751	0.683984	1.37402	0.0550277	0.690033	1	0.0794082	1.00637	0.00364	0.786256	7.02e-05	MC1	2.33965	1.3914e-116	MC1_KC
ENSMUSG00000020844	Nxn	0.987478	1.01252	0.875134	1.56422	0.0250447	0.689088	1	0.0361338	0.837869	0.000293	0.844511	0.0004402
ENSMUSG00000028716	Pdzk1ip1	1.39813	0.680374	0.631776	1.31963	-0.717757	0.68785	1	-1.0391	1.06264	0.0016	0.0031211	0.0106152	Cholangiocyte	112420	0
ENSMUSG00000044475	Ascc1	1.00645	0.993554	0.859116	1.54696	-0.0128913	0.687845	1	-0.0185985	0.848512	0.00513	0.938343	0.004751
ENSMUSG00000034312	Iqsec1	1.00078	0.769994	0.999216	1.68678	-0.230789	0.687562	3	-0.37821	0.755401	3.62e-06	0.0822424	0.0005722
ENSMUSG00000042050	Wdr60	0.752754	1.24725	0.599484	1.28662	0.494493	0.687134	2	0.728497	1.10179	0.000449	0.0175313	0.0002169
ENSMUSG00000033487	Fndc3a	0.90371	1.09629	0.853528	1.54021	0.19258	0.686682	8	0.278698	0.851617	0.00429	0.327157	0.0003345	MC1	4.61818	6.6128e-225	MC1_KC
ENSMUSG00000036896	C1qc	0.714883	0.980757	1.01924	1.70438	0.265873	0.685135	3	0.456187	0.741747	6.74e-05	0.0647214	0.0059815	MC1	9.85479e+24	0	MC1_KC
ENSMUSG00000026640	Plxna2	0.733536	1.26646	0.690152	1.37492	0.532928	0.684772	2	0.787867	0.994366	0.0028	0.0240441	0.0013955
ENSMUSG00000007041	Clic1	0.621217	0.822957	1.17704	1.8611	0.201739	0.684058	3	0.405718	0.660989	9.27e-07	0.153759	0.0051064	MC2	1.60141e+19	5.4861e-166	MC2_NAM
ENSMUSG00000058818	Pirb	0.840432	1.15837	0.841632	1.5243	0.317936	0.682663	8	0.462891	0.856881	0.00407	0.044686	0.0089276
ENSMUSG00000042284	Itga1	1.10109	0.898912	0.79622	1.47869	-0.202175	0.682475	1	-0.292677	0.893085	0.0086	0.360859	0.000607	E1	2.58571	0
ENSMUSG00000027087	Itgav	1.08304	0.882353	0.916955	1.59862	-0.200692	0.681661	1	-0.295665	0.8019	0.000512	0.107938	0.0014135
ENSMUSG00000026825	Dnm1	0.835938	1.16406	0.78125	1.46094	0.328125	0.679688	8	0.477702	0.903038	0.00579	0.0591455	0.0062853
ENSMUSG00000084274	Gm12504	1.37736	0.773585	0.54717	1.22642	-0.603774	0.679245	1	-0.832273	1.16439	0.000602	0.010316	0.0001806
ENSMUSG00000034248	Slc25a37	0.871703	1.01641	0.983586	1.66242	0.144711	0.678838	3	0.22158	0.757165	0.000139	0.27446	0.001387
ENSMUSG00000026238	Ptma	1.08468	0.915316	0.756308	1.43483	-0.169367	0.678526	1	-0.244932	0.923838	0.000743	0.285081	4.47e-05	MC2	7.81025e+83	9.439e-291	Ly6c2-low
ENSMUSG00000053510	Nrd1	0.815523	1.18448	0.779145	1.45731	0.368953	0.678165	8	0.538452	0.903344	0.00622	0.103497	0.0012055	MC2	5.69734	1.85619e-56	MC2_NAM
ENSMUSG00000036452	Arhgap26	1.01796	0.919634	0.982036	1.65963	-0.0983297	0.677592	3	-0.146554	0.757012	0.00133	0.551885	0.0028175
ENSMUSG00000020407	Upp1	0.482344	1.18257	0.817431	1.49361	0.700225	0.676183	8	1.29379	0.869639	0.00258	0.0026872	0.0512272
ENSMUSG00000042429	Adora1	0.806952	1.19305	0.640266	1.31591	0.386096	0.675649	2	0.564098	1.03932	5.25e-05	0.0109405	3.41e-05
ENSMUSG00000050212	Eva1b	0.985507	0.995859	1.00414	1.67961	0.010352	0.675466	3	0.0150753	0.742162	0.000599	0.939491	0.0060872
ENSMUSG00000029196	Tada2b	0.856523	1.29542	0.468852	1.14348	0.438897	0.674626	2	0.596857	1.28622	0.0036	0.135682	0.0022856
ENSMUSG00000036820	Amdhd2	0.851102	1.13265	0.867349	1.54173	0.281549	0.674382	8	0.4123	0.829867	0.00127	0.0349445	0.0047873	MC1	11.3589	2.3278e-256	MC1_KC
ENSMUSG00000046410	Kcnk6	0.8337	1.07088	0.929115	1.60311	0.237185	0.673998	8	0.361203	0.786947	8.1e-06	0.0254314	0.0002088
ENSMUSG00000022521	Crebbp	0.828062	1.17194	0.708623	1.38212	0.343877	0.673499	8	0.501087	0.963795	0.00102	0.0942173	1.4e-05	MC2	2.2705	2.49932e-21	MC2_NAM
ENSMUSG00000065954	Tacc1	0.853459	1.14654	0.667998	1.34132	0.293082	0.673325	2	0.425894	1.00574	0.000914	0.0984158	0.0001556	E2	379.935	1.79908e-48
ENSMUSG00000020744	Slc25a19	0.956016	0.966284	1.03372	1.707	0.0102687	0.673284	3	0.0154136	0.723624	5.12e-05	0.940247	0.0010581	MC2	1.61607	1.02975e-30	MC2_NAM
ENSMUSG00000027635	Dsn1	0.957241	1.04276	0.642759	1.31517	0.0855172	0.672414	1	0.123451	1.0329	0.00834	0.69861	0.0003014
ENSMUSG00000087313	ENSMUSG00000087313	0.958432	1.04157	0.949645	1.62183	0.0831362	0.672187	3	0.120009	0.772164	0.00385	0.661369	0.0001536
ENSMUSG00000038495	Otud7b	0.997281	1.00272	0.784106	1.45445	0.00543889	0.670343	1	0.00784668	0.891352	5.48e-05	0.949576	7.97e-05
ENSMUSG00000022149	C9	0.588117	1.30511	0.694893	1.36494	0.716991	0.670044	2	1.14999	0.973972	7.07e-06	4.62e-05	0.0001234	Hepatocytes	2462614536063143	0
ENSMUSG00000032035	Ets1	0.830684	1.24914	0.501167	1.16932	0.418455	0.668149	2	0.588562	1.2223	0.00371	0.124912	0.0010588				Ly6c2-low
ENSMUSG00000034422	Parp14	0.867099	1.1329	0.804671	1.47235	0.265802	0.667678	8	0.385754	0.871649	4.18e-05	0.0426477	2.72e-05	MC1	80.6404	7.2647e-241	MC1_KC
ENSMUSG00000002486	Tchp	0.873481	1.12652	0.657613	1.32523	0.253038	0.66762	2	0.367023	1.01094	0.00733	0.162079	0.0038679
ENSMUSG00000002948	Map2k7	1.04603	0.781402	0.953967	1.62063	-0.264631	0.666667	3	-0.420792	0.764547	0.000811	0.0259514	0.0035247
ENSMUSG00000028063	Lmna	0.784786	0.999618	1.00038	1.66648	0.214832	0.666093	3	0.349077	0.736249	0.00283	0.312889	0.0048832
ENSMUSG00000029461	Fam168a	0.899108	1.10089	0.632978	1.29865	0.201784	0.665676	2	0.292106	1.03679	1.76e-05	0.113939	3.9e-06	MC2	1.80399	1.08019e-34	MC2_NAM
ENSMUSG00000078193	ENSMUSG00000078193	1.04276	0.6946	0.957239	1.62284	-0.34816	0.665597	3	-0.586153	0.761566	0.000127	0.0491086	0.0048496
ENSMUSG00000028124	Gclm	1.0374	0.962603	0.665025	1.32969	-0.0747931	0.664663	1	-0.107954	0.999607	0.0032	0.721443	1.8e-06	MC1	1339.43	3.59985e-12	MC1_KC
ENSMUSG00000030314	Atg7	0.885777	1.11422	0.858954	1.52307	0.228445	0.664112	8	0.331021	0.826326	4.22e-05	0.0297875	0.0002795
ENSMUSG00000019763	Rmnd1	1.06675	0.933247	0.582454	1.24649	-0.133506	0.664034	1	-0.192895	1.09765	0.00633	0.577233	3.05e-05
ENSMUSG00000014245	Pigl	0.750373	1.02005	0.979947	1.64325	0.26968	0.663304	3	0.442965	0.745777	2.6e-05	0.0028061	0.0079713
ENSMUSG00000022378	Fam49b	0.965483	0.980769	1.01923	1.68245	0.015286	0.663215	3	0.0226625	0.723079	0.000179	0.927726	0.0001451	MC2	210.608	1.10275e-76	MC2_NAM
ENSMUSG00000041859	Mcm3	0.963259	1.03674	0.888179	1.55112	0.0734824	0.662939	3	0.10606	0.804386	0.00195	0.581365	0.0027204	MC2	5767.53	0	Ly6c2-low
ENSMUSG00000038143	Stox2	1.08087	0.919132	0.539448	1.20217	-0.161736	0.662722	1	-0.233846	1.15609	0.00935	0.530212	0.0003052
ENSMUSG00000020319	Wdpcp	0.879552	1.12045	0.560224	1.22129	0.240896	0.661064	2	0.349235	1.12433	0.00786	0.344484	0.0003025
ENSMUSG00000027215	Cd82	0.92562	1.05785	0.942149	1.60206	0.132231	0.65991	3	0.192645	0.7659	0.00094	0.41526	0.0005336	Tcells	12.9358	1.1613e-186	Ly6c2-low
ENSMUSG00000037210	Fam193a	0.813421	1.24044	0.527451	1.18658	0.42702	0.659128	2	0.608779	1.1697	0.00164	0.0957064	0.0002597	MC2	2.07508	1.89728e-15	MC2_NAM
ENSMUSG00000019947	Arid5b	0.975895	1.02411	0.574468	1.23281	0.0482106	0.658345	1	0.0695666	1.10165	0.00117	0.797824	4.29e-05	Cholangiocyte	1.47698	2.4974e-62
ENSMUSG00000015143	Actn1	0.803477	0.946581	1.05342	1.71114	0.143104	0.657725	3	0.236469	0.699882	0.000384	0.409039	0.0062268	MC1	41.6791	2.3184e-240	MC1_KC
ENSMUSG00000020952	Scfd1	0.819218	1.18078	0.560794	1.218	0.361564	0.657211	2	0.527424	1.11898	0.000842	0.0482524	0.0007183	MC2	2.66446	5.29778e-28	MC2_NAM
ENSMUSG00000039637	Coro7	0.967831	1.03217	0.871324	1.52849	0.0643382	0.657169	1	0.0928525	0.810829	0.000124	0.563118	0.0002713
ENSMUSG00000040616	Tmem51	0.936981	1.06302	0.880494	1.53575	0.126037	0.655252	8	0.182074	0.802554	0.00225	0.387378	0.002167
ENSMUSG00000020198	Ap3d1	0.900168	1.09983	0.775452	1.43049	0.199665	0.655035	8	0.289018	0.883396	6.45e-05	0.13384	9e-06	MC1	1.82212	9.96e-115	MC1_KC
ENSMUSG00000003814	Calr	0.834	1.166	0.824049	1.47895	0.332	0.654903	8	0.483449	0.843772	2.08e-05	0.0022547	0.0001579	MC2	478.186	2.1745e-102	MC2_NAM
ENSMUSG00000058881	Zfp516	0.921172	1.07883	0.730499	1.38506	0.157656	0.65456	8	0.227922	0.922993	0.00784	0.316666	0.0027749
ENSMUSG00000029560	Snx8	0.973478	0.953828	1.02652	1.67999	-0.0196496	0.65347	3	-0.0294186	0.71069	2.6e-05	0.842963	0.0014777
ENSMUSG00000062861	Zfp28	0.806452	1.19355	0.806452	1.45968	0.387097	0.653226	8	0.565597	0.85599	0.00224	0.0236584	0.0038867
ENSMUSG00000084960	B430010I23Rik	0.796669	1.29493	0.551006	1.20333	0.498265	0.652325	2	0.700826	1.12689	0.00134	0.0122644	0.0033497
ENSMUSG00000019769	ENSMUSG00000019769	1.00819	0.991812	0.753901	1.40491	-0.0163757	0.651012	1	-0.0236257	0.898034	0.0029	0.925053	7.09e-05
ENSMUSG00000060098	Prmt7	1.05778	0.942225	0.755964	1.40673	-0.11555	0.650762	1	-0.16689	0.895951	0.00255	0.435198	0.0015347
ENSMUSG00000029059	Fam213b	0.694139	0.97978	1.02022	1.67085	0.285641	0.650627	3	0.497234	0.711699	0.00593	0.271814	0.00268	MC1	19535.7	3.2334e-301	MC1_KC
ENSMUSG00000021539	Lect2	0.945382	1.05462	0.921291	1.57178	0.109237	0.65049	3	0.157753	0.770671	0.000336	0.258129	0.0029316	Hepatocytes	5.51093e+09	0
ENSMUSG00000031626	Sorbs2	0.865288	1.13471	0.811821	1.46178	0.269424	0.649958	8	0.391073	0.848492	0.000206	0.0623134	1.47e-05	Cholangiocyte	1.36509e+15	0
ENSMUSG00000030762	Aqp8	0.831941	0.966777	1.03322	1.68292	0.134836	0.649699	3	0.216702	0.703816	0.00025	0.373845	0.0057102
ENSMUSG00000027006	Dnajc10	0.999318	0.951369	1.00068	1.64955	-0.0479485	0.648865	3	-0.0709381	0.721086	2.37e-06	0.578779	0.0004559
ENSMUSG00000028522	Mier1	0.916184	1.08382	0.585775	1.23456	0.167632	0.648789	2	0.242411	1.07558	0.00891	0.485712	0.0003259	Hepatocytes	267.736	1.09437e-12
ENSMUSG00000027111	Itga6	0.866991	1.03756	0.962439	1.61114	0.17057	0.648696	3	0.259107	0.743311	0.000289	0.245977	0.0011432
ENSMUSG00000030122	Ptms	0.741369	1.27666	0.610568	1.25863	0.53529	0.648063	2	0.784109	1.04363	0.00412	0.0474541	0.0005108	Hepatocytes	7.45824e+08	2.3473e-127	Ly6c2-low
ENSMUSG00000036197	Gxylt1	1.08737	0.912627	0.802337	1.45001	-0.174747	0.647676	1	-0.252751	0.853786	0.00275	0.364563	0.0001282
ENSMUSG00000038398	Upf3a	1.11222	0.887783	0.834038	1.48097	-0.224434	0.646927	1	-0.325159	0.828352	0.00423	0.249452	0.0020109	DC1	1.34986	6.82224e-12
ENSMUSG00000063382	Bcl9l	0.961783	1.03822	0.772467	1.41872	0.0764344	0.646256	1	0.110325	0.877048	0.000857	0.478065	0.0011632	E2	4.71147	8.90702e-34
ENSMUSG00000001583	Tnk1	1.51144	0.700823	0.653248	1.29918	-0.810613	0.645929	1	-1.1088	0.991895	0.00568	0.0241016	0.0039278
ENSMUSG00000029245	Epha5	0.75437	1.24563	0.660534	1.30635	0.49126	0.645814	2	0.723532	0.983835	0.0083	0.0355199	0.0075043
ENSMUSG00000039115	Itga9	0.76308	1.07701	0.922991	1.56684	0.313929	0.643849	8	0.497124	0.76347	8.16e-05	0.0151329	0.0019972	E1	25.5337	7.18142e-95
ENSMUSG00000023967	Mrps18a	0.946984	1.05302	0.933483	1.57671	0.106033	0.643229	3	0.153117	0.756223	8.16e-05	0.329523	0.0006051
ENSMUSG00000038884	A230050P20Rik	0.71359	0.921752	1.07825	1.72145	0.208162	0.643205	3	0.369283	0.674938	3.1e-05	0.130421	0.0085332
ENSMUSG00000028233	Tgs1	0.904519	1.09548	0.603221	1.24592	0.190961	0.642701	2	0.27634	1.04646	0.000654	0.297501	1.45e-05	MC1	2.2034	1.0233e-123	MC1_KC
ENSMUSG00000057594	Arl16	1.12263	0.987234	0.3706	1.01277	-0.135397	0.642166	2	-0.185419	1.45037	0.002	0.650255	0.0005718
ENSMUSG00000028957	Per3	0.922961	1.32752	0.436626	1.07704	0.404562	0.640413	2	0.524395	1.3026	3.1e-05	0.0220929	0.0006217
ENSMUSG00000027248	Pdia3	0.743106	1.12309	0.876911	1.5172	0.379983	0.640291	8	0.595832	0.790911	6.37e-05	0.0071966	0.0006413	MC2	2.29332	1.4794e-108	MC2_NAM
ENSMUSG00000045962	Wnk1	0.951856	1.03236	0.967637	1.6078	0.0805067	0.640163	3	0.117135	0.73255	7.62e-06	0.473716	1.73e-05	MC2	123007	1.23222e-85	MC2_NAM
ENSMUSG00000052248	Zeb2os	0.939464	0.867288	1.06054	1.69965	-0.0721769	0.639115	3	-0.115328	0.680445	0.00044	0.717086	0.0007229	MC1	3.93535	0	MC1_KC
ENSMUSG00000060613	Cyp2c70	0.816425	1.26936	0.544923	1.18357	0.45293	0.638652	2	0.636703	1.11903	0.0022	0.0085203	0.004683	Hepatocytes	2.22327e+12	0
ENSMUSG00000047193	Dync2h1	0.829341	1.17066	0.707784	1.34611	0.341317	0.638323	2	0.497283	0.927412	0.00878	0.115742	0.0018488
ENSMUSG00000034462	Pkd2	0.99506	1.00494	0.795118	1.43214	0.00988085	0.637024	1	0.0142552	0.848934	0.00113	0.943792	9.1e-05
ENSMUSG00000038866	Zcchc2	0.878209	1.12179	0.644211	1.28098	0.243581	0.636773	2	0.353167	0.991648	0.00201	0.101987	0.0014991
ENSMUSG00000044726	Erich5	0.97628	1.09613	0.387016	1.02372	0.11985	0.636704	2	0.167052	1.40336	0.0011	0.531511	0.0031278
ENSMUSG00000020737	Jpt1	0.975799	0.9268	1.0242	1.66059	-0.0489991	0.636391	3	-0.0743261	0.697199	0.000256	0.739346	0.0021094	MC2	2.75702e+10	3.19079e-11	MC2_NAM
ENSMUSG00000020601	Trib2	1.0654	0.934601	0.761977	1.39772	-0.130798	0.635741	1	-0.188972	0.875254	0.00101	0.441058	2.21e-05
ENSMUSG00000030609	Aen	1.0234	0.976604	0.93207	1.56684	-0.0467915	0.63477	3	-0.0675182	0.749348	9.73e-05	0.680893	0.0006992
ENSMUSG00000025317	Car5a	0.809325	1.31935	0.556548	1.19067	0.51002	0.634127	2	0.70503	1.0972	8.39e-05	0.0012082	0.0010675	Hepatocytes	6768.26	0
ENSMUSG00000003617	Cp	0.879648	1.12035	0.786903	1.42088	0.240704	0.633973	8	0.348954	0.852523	1.31e-05	0.0030673	0.0001768	Hepatocytes	1.71076e+36	3.4772e-128
ENSMUSG00000030447	Cyfip1	0.91434	1.08566	0.710454	1.34401	0.171319	0.633552	8	0.247768	0.919726	0.000407	0.144754	0.0002756	MC2	44.7012	1.83795e-47	MC2_NAM
ENSMUSG00000041133	Smc1a	0.862653	1.13735	0.774881	1.40762	0.274695	0.632738	8	0.398822	0.86121	0.00218	0.156386	3.28e-05	MC2	2540.2	1.5769e-174	Ly6c2-low
ENSMUSG00000020546	Stxbp4	1.01534	0.984661	0.862197	1.49283	-0.0306779	0.630628	1	-0.0442623	0.791956	0.000653	0.823151	0.0002092
ENSMUSG00000055024	Ep300	0.866802	1.1332	0.660149	1.28988	0.266395	0.629735	2	0.386624	0.966378	0.0001	0.0756023	5.2e-06	MC2	7.7679	9.88546e-35	MC2_NAM
ENSMUSG00000015133	Lrrk1	0.759055	1.00967	0.990326	1.61935	0.250619	0.629021	3	0.411613	0.709437	4.18e-05	0.0649172	0.0017258	DC1	6.61937	1.0641e-147
ENSMUSG00000005087	Cd44	0.581325	1.12895	0.871051	1.49965	0.547625	0.628598	8	0.957565	0.783796	0.00047	0.0020317	0.011307	MC2	95798.3	1.08069e-63	MC2_NAM
ENSMUSG00000021039	Snw1	0.76773	1.48179	0.603938	1.23227	0.714062	0.628332	2	0.948672	1.02885	0.00976	0.0713089	0.000802	MC1	1.40495	6.31107e-31	MC1_KC
ENSMUSG00000072941	Sod3	0.839679	0.856277	1.14372	1.77157	0.0165986	0.627849	3	0.0282407	0.631292	9.27e-07	0.858244	0.0052068	HSC	4.996e+16	0
ENSMUSG00000036473	Ntn3	0.988121	1.01188	0.953219	1.58058	0.0237571	0.627365	3	0.0342759	0.729578	9.91e-05	0.858843	3.77e-05
ENSMUSG00000083524	ENSMUSG00000083524	0.632911	1.26582	0.734177	1.36076	0.632911	0.626582	2	1	0.890212	0.00253	0.0098329	0.0049773
ENSMUSG00000019820	Utrn	0.932743	1.06726	0.706541	1.33309	0.134515	0.626546	1	0.194357	0.915926	0.00169	0.413358	0.0001035	E2	2.81999e+09	1.2661e-162
ENSMUSG00000003865	Gys1	0.862613	1.13739	0.782095	1.40766	0.274775	0.625563	8	0.398939	0.847881	0.00214	0.146866	1.34e-05
ENSMUSG00000032562	Gnai2	0.978709	1.02129	0.910917	1.53431	0.0425827	0.623391	3	0.0614431	0.752196	1.81e-05	0.732877	6e-07	MC1	11.2459	0	MC1_KC
ENSMUSG00000032469	Dbr1	0.732699	1.27924	0.64391	1.2673	0.54654	0.623391	2	0.803993	0.976829	0.00432	0.0015244	0.0194466
ENSMUSG00000038692	Hoxb4	0.965639	1.03436	0.821145	1.44405	0.0687225	0.622907	1	0.0991846	0.814414	0.00926	0.640411	0.007302
ENSMUSG00000008167	Fbxw9	1.0695	0.894833	0.930498	1.55281	-0.174668	0.622314	1	-0.257248	0.738808	0.000667	0.249951	0.0021988
ENSMUSG00000083621	Gm14586	0.745018	0.697011	1.25498	1.87726	-0.0480072	0.622283	3	-0.0960944	0.580965	8.1e-06	0.796966	0.0049886
ENSMUSG00000074874	Ctla2b	0.491569	1.06485	0.935149	1.55642	0.573281	0.621271	8	1.11518	0.734963	0.00188	0.0002631	0.140339	MC1	2.9285e+06	3.3968e-103	MC1_KC
ENSMUSG00000025584	Pde8a	0.849039	1.15096	0.591901	1.21254	0.301922	0.620638	2	0.438936	1.0346	0.0048	0.0867272	0.0040276
ENSMUSG00000035506	Slc12a8	1.44012	0.917749	0.464646	1.08225	-0.522367	0.617605	1	-0.650013	1.21983	0.00958	0.133626	0.0047326
ENSMUSG00000030909	Anks4b	1.09471	0.905291	0.70719	1.32445	-0.189418	0.617264	1	-0.274094	0.905228	0.00304	0.265344	0.0006702
ENSMUSG00000027639	Samhd1	0.709906	1.0071	0.992901	1.60987	0.297193	0.616973	3	0.504505	0.697226	9.27e-07	0.0150158	0.000184	MC1	4.52673	0	MC1_KC
ENSMUSG00000053754	Chd8	0.949903	1.0501	0.70791	1.32353	0.100193	0.615617	1	0.14467	0.902751	0.00674	0.634014	1.8e-05	MC2	2.09594	5.34938e-23	MC2_NAM
ENSMUSG00000029521	Chek2	0.950909	1.04909	0.650909	1.26636	0.0981818	0.615455	1	0.14176	0.960164	0.00425	0.614122	8.85e-05
ENSMUSG00000029156	Sgcb	0.515415	1.07352	0.926482	1.5415	0.558103	0.61502	8	1.05854	0.734502	0.000863	0.0066311	0.0327008	HSC	1.93479	7.21382e-22
ENSMUSG00000039068	Zzz3	0.977025	1.02298	0.660257	1.27489	0.0459508	0.614633	1	0.0663046	0.949272	0.000851	0.749595	3.85e-05	MC2	1.82212	3.77604e-17	MC2_NAM
ENSMUSG00000005656	Snx6	0.996647	0.936732	1.00335	1.61502	-0.059915	0.61167	3	-0.0894464	0.686725	0.00344	0.697898	0.0036913	MC1	1.58407	3.16384e-81	MC1_KC
ENSMUSG00000040263	Klhdc4	0.979875	1.01193	0.988068	1.59964	0.032057	0.611576	3	0.0464427	0.695069	0.000398	0.813095	0.0014868
ENSMUSG00000027940	Tpm3	1.02694	0.973055	0.816819	1.42721	-0.0538896	0.610387	1	-0.0777651	0.805105	0.00015	0.658508	2.24e-05	MC2	194853	6.2445e-148	MC2_NAM
ENSMUSG00000004865	Srpk1	0.930245	1.01194	0.988057	1.59707	0.0816981	0.609016	3	0.121445	0.692765	9.27e-07	0.3102	9.48e-05
ENSMUSG00000027287	Snap23	0.936343	1.011	0.989005	1.59799	0.0746528	0.608989	3	0.110668	0.692213	1.57e-05	0.382108	0.0007451
ENSMUSG00000019055	Plod1	0.881009	1.01803	0.981967	1.58937	0.137023	0.607407	3	0.208555	0.694712	2.54e-05	0.172589	0.0012916
ENSMUSG00000026254	Eif4e2	0.982288	1.01771	0.877186	1.48405	0.0354249	0.606861	1	0.0511127	0.758582	0.00275	0.817728	0.0002337	MC2	24.5325	1.34611e-77	MC2_NAM
ENSMUSG00000020009	Ifngr1	0.801586	0.857106	1.14289	1.74942	0.0555192	0.606528	3	0.096615	0.614187	9.27e-07	0.628537	0.0020163	MC2	10829.2	2.8692e-28	MC2_NAM
ENSMUSG00000075284	Wipf1	0.74155	1.05564	0.944358	1.5507	0.314093	0.606344	8	0.509506	0.715516	0.00576	0.12685	0.0090936	MC1	2.50929	1.34203e-79	MC1_KC
ENSMUSG00000027422	Rrbp1	0.889637	1.11036	0.785665	1.39146	0.220726	0.60579	8	0.319743	0.824608	0.00286	0.218055	0.0001314	Hepatocytes	83.0963	3.27454e-25
ENSMUSG00000007656	Arpp19	0.797653	1.15952	0.840478	1.44613	0.361869	0.605657	8	0.539697	0.78292	0.00123	0.0295586	0.0003729	Hepatocytes	1.03509e+06	9.38225e-28
ENSMUSG00000038370	Pcp4l1	1.37643	0.965729	0.429089	1.03427	-0.410699	0.605183	1	-0.511239	1.26927	0.0057	0.185895	0.0053227
ENSMUSG00000017801	Mlx	0.933456	1.09683	0.46168	1.06654	0.163378	0.604865	2	0.232691	1.20798	0.00927	0.480237	0.0069595	MC2	4.13712	4.22539e-23	MC2_NAM
ENSMUSG00000002748	Baz1b	0.897489	1.10251	0.796739	1.40144	0.205022	0.6047	8	0.296827	0.81473	2.37e-06	0.0450907	8e-07	MC2	1480.3	2.9947e-120	MC2_NAM
ENSMUSG00000001348	Acp5	0.722617	0.919721	1.08028	1.68472	0.197104	0.604442	3	0.347965	0.641106	1.69e-06	0.0493541	0.0081291	MC1	4.18666e+07	0	MC1_KC
ENSMUSG00000061665	Cd2ap	1.07183	0.928173	0.712985	1.31708	-0.143654	0.604099	1	-0.207607	0.885404	0.00328	0.400889	0.000188	MC1	4.95303	7.66337e-41	MC1_KC
ENSMUSG00000023764	Sfi1	0.893287	0.961667	1.03833	1.64192	0.0683806	0.60359	3	0.106415	0.661117	4.85e-06	0.503415	0.0004197
ENSMUSG00000051506	Wdfy4	0.480519	1.03996	0.96004	1.56344	0.559441	0.603397	8	1.11386	0.703554	0.000245	0.0118977	0.0066467	MC2	3533.34	7.82294e-73	MC2_NAM
ENSMUSG00000034152	Exoc3	1.09106	0.889412	0.908941	1.51224	-0.201647	0.603294	1	-0.294805	0.734424	0.00107	0.22561	0.0005193	MC2	5.31217	7.98673e-41	MC2_NAM
ENSMUSG00000041215	Yeats2	0.891278	1.10872	0.549427	1.15242	0.217445	0.602996	2	0.314952	1.06867	0.00118	0.247699	0.0001973
ENSMUSG00000073664	Nbeal1	0.865384	1.13462	0.640889	1.24356	0.269232	0.60267	2	0.390792	0.956328	0.001	0.0922388	0.0003284	E2	1.30996	8.41678e-19
ENSMUSG00000037997	Parp11	0.94739	0.788749	1.05261	1.6548	-0.15864	0.602185	3	-0.264391	0.652682	0.000254	0.40431	0.0033283
ENSMUSG00000017843	Ppp2r5c	0.986869	1.01313	0.899797	1.50172	0.0262624	0.601921	1	0.0378909	0.738942	0.00364	0.862475	0.0016566	MC1	1.61607	5.25819e-37	MC1_KC
ENSMUSG00000036959	Bcorl1	0.95868	1.04132	0.810561	1.41228	0.0826403	0.601716	1	0.119293	0.801031	0.000442	0.407861	0.0007363
ENSMUSG00000029701	Rbm28	1.02396	0.976039	0.722699	1.32418	-0.0479212	0.601478	1	-0.0691489	0.873629	0.00182	0.780709	1.3e-05	HSC	4105.16	7.11291e-24
ENSMUSG00000028649	Macf1	1.06852	0.931477	0.661552	1.2613	-0.137046	0.599752	1	-0.198025	0.93099	0.00992	0.503686	0.0002114	E2	21162.8	5.28936e-24
ENSMUSG00000086868	ENSMUSG00000086868	0.993569	1.00643	0.4791	1.07824	0.0128617	0.599143	2	0.0185558	1.17028	0.00477	0.949685	0.0004931
ENSMUSG00000074212	Dnajb14	0.982106	1.01789	0.809724	1.40885	0.0357881	0.59913	1	0.0516369	0.79902	0.00171	0.777473	0.0006424	MC1	2.2034	0	MC1_KC
ENSMUSG00000038388	Mpp6	1.07869	0.921307	0.731295	1.33004	-0.157387	0.598745	1	-0.227532	0.862944	0.000747	0.319094	2.17e-05	MC2	2368.47	1.0092e-126	MC2_NAM
ENSMUSG00000020679	Hnf1b	1.00885	0.991155	0.840782	1.43901	-0.0176909	0.598231	1	-0.0255232	0.775276	0.0043	0.866119	0.009005	Cholangiocyte	13.5991	0
ENSMUSG00000022185	Acin1	0.800115	1.2618	0.602025	1.19989	0.461682	0.59786	2	0.657201	0.995	0.00979	0.0952374	0.0020474	E1	1.40495	3.98531e-36
ENSMUSG00000053477	Tcf4	0.99532	1.00468	0.886955	1.48434	0.00936037	0.597384	1	0.0135043	0.742887	7.69e-05	0.922677	0.0001397	E1	5.20698	0	Ly6c2-low
ENSMUSG00000045598	Zfp553	1.05854	0.915041	0.941459	1.53768	-0.1435	0.596217	1	-0.21017	0.707782	0.000338	0.206581	0.0004023
ENSMUSG00000036825	Ssx2ip	1.01257	0.987433	0.866376	1.46191	-0.0251346	0.595537	1	-0.0362635	0.754793	0.00776	0.858503	0.0030042
ENSMUSG00000026343	Gpr39	1.23385	0.766152	0.667837	1.26264	-0.467697	0.594803	1	-0.687463	0.918876	0.00145	0.0088942	0.0044043
ENSMUSG00000037553	Zdhhc18	0.788986	0.972733	1.02727	1.61988	0.183747	0.592612	3	0.302045	0.657075	0.000108	0.194878	0.0031318
ENSMUSG00000039156	Stim2	0.899185	1.14993	0.508307	1.10082	0.250748	0.592509	2	0.35486	1.1148	9.27e-07	0.0339526	1.06e-05	MC2	1.61607	6.61147e-23	MC2_NAM
ENSMUSG00000031691	Tnpo2	0.963398	0.96184	1.0366	1.62847	-0.00155754	0.591865	3	-0.00233431	0.651652	0.000436	0.989972	0.0090303
ENSMUSG00000032373	Car12	0.644986	1.36585	0.704607	1.29539	0.720867	0.590786	2	1.08246	0.878499	0.00317	0.002542	0.0120484
ENSMUSG00000058587	Tmod3	0.976541	1.02346	0.880301	1.47098	0.0469173	0.590677	1	0.0676998	0.740707	0.00803	0.752261	0.007487	MC2	1.68203	8.13476e-35	MC2_NAM
ENSMUSG00000030824	Nucb1	0.970771	1.02923	0.760185	1.35019	0.0584584	0.590001	1	0.0843617	0.828736	5.88e-05	0.588803	1e-05
ENSMUSG00000018068	Ints2	0.669052	1.18751	0.81249	1.40218	0.518458	0.589689	8	0.82775	0.787249	0.00161	0.0222105	0.0003134
ENSMUSG00000032766	Gng11	0.895197	1.1048	0.864232	1.45375	0.209607	0.58952	8	0.303513	0.75029	0.000651	0.117476	0.0005292				Ly6c2-low
ENSMUSG00000035569	Ankrd11	0.815375	1.18463	0.669203	1.25837	0.36925	0.589165	2	0.538895	0.911039	0.00164	0.0721745	5.07e-05	MC2	441.421	5.31361e-50	MC2_NAM
ENSMUSG00000028576	Ift74	1.06202	0.937984	0.78876	1.37791	-0.124031	0.589147	1	-0.179169	0.804821	0.00809	0.433385	0.0041476
ENSMUSG00000027677	Ttc14	1.00142	0.998585	0.982007	1.56992	-0.00283038	0.58791	3	-0.00408338	0.676883	0.00239	0.986052	0.0011735	DC1	1.80399	1.52206e-11
ENSMUSG00000019122	Ccl9	0.921784	1.07822	0.90073	1.48786	0.156432	0.587127	8	0.226145	0.72407	0.0016	0.185438	0.0036608
ENSMUSG00000024205	ENSMUSG00000024205	0.931592	0.750902	1.06841	1.6555	-0.18069	0.587087	3	-0.311073	0.6318	1e-08	0.150535	0.0008636
ENSMUSG00000085404	Gm12909	0.425926	1.81636	0.70679	1.29321	1.39043	0.58642	2	2.09237	0.871603	1e-08	4e-07	0.0039261
ENSMUSG00000022812	Gsk3b	1.02596	0.97404	0.795392	1.38045	-0.0519208	0.585062	1	-0.0749227	0.795405	0.00167	0.704869	0.0002166	MC1	1.43333	1.32806e-25	MC1_KC
ENSMUSG00000028229	Rmdn1	1.01546	0.984539	0.730428	1.31447	-0.0309211	0.584046	1	-0.0446132	0.847672	0.00111	0.792548	1.43e-05
ENSMUSG00000027879	Sec22b	0.848529	0.980776	1.01922	1.60295	0.132247	0.58373	3	0.20896	0.653262	1e-08	0.110424	0.0002324
ENSMUSG00000063870	Chd4	0.847157	1.15284	0.733927	1.31594	0.305686	0.582014	2	0.444494	0.842386	0.00145	0.0755196	0.0001868	MC1	3.35348	7.80102e-44	MC1_KC
ENSMUSG00000040054	Baz2a	0.896501	1.1035	0.647274	1.22851	0.206997	0.581232	2	0.299707	0.924457	0.00248	0.165816	0.0006228	MC1	1.37713	1.37922e-18	MC1_KC
ENSMUSG00000035199	Arl6ip5	0.758725	0.957712	1.04229	1.6231	0.198987	0.580813	3	0.336015	0.638999	9.27e-07	0.0672307	0.0006043
ENSMUSG00000020400	Tnip1	0.710292	0.969928	1.03007	1.61076	0.259636	0.580686	3	0.449465	0.644995	9.27e-07	0.0127997	0.0016317
ENSMUSG00000031403	Dkc1	0.974352	1.02565	0.777144	1.35708	0.0512967	0.579937	1	0.0740217	0.804253	0.00604	0.759761	0.0002142	MC2	17.1158	8.69267e-75	MC2_NAM
ENSMUSG00000006390	Elovl1	0.776394	0.918446	1.08155	1.66103	0.142052	0.579478	3	0.242406	0.618974	5.46e-06	0.194208	0.0063274
ENSMUSG00000027303	Ptpra	0.967456	1.03254	0.902147	1.48129	0.0650874	0.579145	3	0.0939345	0.715422	5.56e-05	0.529983	4e-05
ENSMUSG00000032475	Nck1	1.05522	0.944784	0.542796	1.12136	-0.110433	0.578566	1	-0.159483	1.04677	0.00985	0.602042	0.0010005	MC2	1.87761	4.34641e-16	MC2_NAM
ENSMUSG00000018921	Pelp1	0.747075	1.28233	0.675668	1.25293	0.535254	0.577258	2	0.779441	0.890915	0.0029	0.0132062	0.0031441	MC2	1.58407	3.67873e-56	MC2_NAM
ENSMUSG00000039501	Znfx1	0.827138	1.22743	0.596777	1.17286	0.400293	0.576085	2	0.569442	0.974769	0.000289	0.0170106	0.0003129	MC1	678.578	3.187e-220	MC1_KC
ENSMUSG00000093237	ENSMUSG00000093237	0.903293	1.09671	0.764003	1.33879	0.193413	0.574785	8	0.279911	0.809278	0.0036	0.0516309	0.0064473
ENSMUSG00000034349	Smc4	1.02399	0.976014	0.882281	1.45639	-0.0479717	0.574113	1	-0.0692218	0.72309	0.00145	0.683135	0.0010628	MC2	1.27697e+06	0	Ly6c2-low
ENSMUSG00000020700	Map3k3	0.6393	1.46837	0.713324	1.28668	0.829071	0.573351	2	1.19965	0.851018	0.00758	0.0013033	0.0686441
ENSMUSG00000020032	Nuak1	0.817175	1.012	0.987996	1.56048	0.194829	0.572484	3	0.308498	0.659412	0.000389	0.207036	0.0012875	E2	8604.15	7.9446e-117
ENSMUSG00000034320	Slc26a2	0.881735	1.03804	0.961956	1.53417	0.156309	0.572216	3	0.235451	0.673417	4.85e-06	0.0817008	9.54e-05
ENSMUSG00000019906	Lin7a	0.993151	1.00685	0.970816	1.54169	0.0136986	0.570876	3	0.0197633	0.667244	0.0057	0.932527	0.0046832
ENSMUSG00000030872	Gga2	0.917468	0.937105	1.06289	1.63348	0.0196375	0.570585	3	0.0305536	0.61995	3.48e-05	0.842096	0.008723
ENSMUSG00000020863	Luc7l3	0.83252	1.16748	0.723556	1.29286	0.334959	0.5693	2	0.48784	0.837386	0.000245	0.0181435	0.0001805	MC2	36.9661	3.5406e-150	MC2_NAM
ENSMUSG00000040189	Ccdc114	0.703139	1.12758	0.872422	1.43991	0.424439	0.567489	8	0.681346	0.722882	0.000821	7.7e-05	0.0178767
ENSMUSG00000026743	Mllt10	0.885257	1.11474	0.621879	1.18882	0.229486	0.566944	2	0.332542	0.934828	7.86e-05	0.0942108	1.58e-05	MC2	2.82922	2.78734e-24	MC2_NAM
ENSMUSG00000028412	Slc44a1	0.841019	1.11769	0.882312	1.44873	0.276669	0.566414	8	0.410307	0.715424	0.00576	0.116387	0.0040661	E1	2.05443	2.38742e-50
ENSMUSG00000034799	Unc13a	1.2368	0.568995	0.763203	1.32879	-0.667802	0.565588	1	-1.12012	0.799975	0.000309	0.0002389	0.0385011
ENSMUSG00000027160	Ccdc34	0.821659	1.10506	0.894935	1.45959	0.283405	0.564655	8	0.427518	0.705708	0.0013	0.0082439	0.0097835	MC2	29.3708	0	Ly6c2-low
ENSMUSG00000086609	ENSMUSG00000086609	0.655738	1.14754	0.852459	1.41639	0.491803	0.563934	8	0.807355	0.73252	0.00626	0.0045953	0.0541264
ENSMUSG00000049686	Orai1	1.05862	0.941382	0.884109	1.44797	-0.117236	0.563861	1	-0.16933	0.711736	0.0019	0.36392	0.002347	DC1	5.10387	4.0458e-102
ENSMUSG00000033099	Nol12	0.784361	1.07457	0.925433	1.48892	0.290206	0.563482	8	0.454165	0.686061	0.00148	0.053018	0.0066624
ENSMUSG00000019929	Dcn	0.959479	1.00125	0.998753	1.56156	0.0417683	0.562805	3	0.0614752	0.644786	5.1e-05	0.584573	0.0032106	HSC	1.26416e+242	0
ENSMUSG00000015597	Zfp318	0.868113	1.13189	0.665252	1.22743	0.263774	0.562179	2	0.382775	0.883669	0.00214	0.135919	0.0002105	Bcells	1.36343	5.98604e-72
ENSMUSG00000038374	Rbm8a	0.831441	0.877744	1.12226	1.68405	0.0463021	0.561794	3	0.0781848	0.585533	9.27e-07	0.663638	0.0025624
ENSMUSG00000026222	Sp100	1.08308	0.891572	0.916916	1.4783	-0.191512	0.561387	1	-0.280722	0.68908	5.46e-06	0.0431783	6.01e-05	MC2	589.928	3.42122e-33	MC2_NAM
ENSMUSG00000029623	Pdap1	0.821246	1.25166	0.618189	1.17875	0.430418	0.560565	2	0.607961	0.931143	0.00697	0.10381	0.0003693	Hepatocytes	97733.5	0.0400045
ENSMUSG00000022353	Mtss1	0.860455	1.30373	0.579207	1.13954	0.443276	0.560338	2	0.599475	0.976307	1.69e-06	0.0036314	9.7e-06
ENSMUSG00000028868	Wasf2	0.831637	1.06135	0.938652	1.49876	0.229711	0.56011	8	0.351872	0.675109	0.000631	0.143082	0.0004194	MC1	1.58407	7.8169e-171	MC1_KC
ENSMUSG00000021891	Mettl6	0.979848	1.02015	0.698859	1.25894	0.0403042	0.560076	1	0.0581545	0.84913	0.00513	0.810509	0.000199
ENSMUSG00000040818	Dennd6a	0.855845	1.14415	0.825829	1.38547	0.28831	0.559637	8	0.418861	0.746456	0.0023	0.0897393	0.0003585
ENSMUSG00000031165	Was	0.781921	1.04932	0.950679	1.51023	0.2674	0.559546	8	0.424361	0.667734	0.00773	0.215882	0.003343
ENSMUSG00000046721	Rpl14-ps1	0.943814	0.763491	1.05619	1.61428	-0.180323	0.558096	3	-0.305891	0.612029	9.27e-07	0.135441	0.0008616
ENSMUSG00000049516	Spty2d1	0.935792	1.06421	0.932104	1.48902	0.128416	0.556915	3	0.18552	0.6758	0.00784	0.483773	0.0003709	MC1	37.3376	5.14681e-68	MC1_KC
ENSMUSG00000038910	Plcl2	0.927213	1.07279	0.700163	1.25693	0.145573	0.556763	2	0.21039	0.844137	0.00026	0.136438	0.0003098
ENSMUSG00000028327	Stra6l	0.96599	1.03401	0.797342	1.35313	0.0680201	0.555792	1	0.0981702	0.763035	0.000821	0.621807	1.37e-05
ENSMUSG00000042613	Pbxip1	0.783435	0.995661	1.00434	1.55993	0.212226	0.555588	3	0.345842	0.635232	7.07e-06	0.0634543	0.0006546
ENSMUSG00000001942	Siae	0.917268	1.08273	0.837696	1.39305	0.165463	0.555355	8	0.23926	0.73375	7.05e-05	0.0310883	0.0003148
ENSMUSG00000033149	Phldb2	0.959696	0.886046	1.0403	1.59557	-0.0736498	0.555264	3	-0.115196	0.617065	1e-08	0.347062	5.35e-05	E1	14.2963	0
ENSMUSG00000030990	Pgap2	0.954767	1.04523	0.869346	1.42296	0.0904668	0.553613	8	0.130605	0.710892	0.000696	0.501528	1.52e-05
ENSMUSG00000068101	Cenpm	0.458498	1.20158	0.798419	1.35178	0.743083	0.55336	8	1.38995	0.759641	0.00825	0.0055178	0.106773
ENSMUSG00000024847	Aip	0.546597	1.17487	0.825131	1.37801	0.628272	0.55288	8	1.10395	0.739892	0.00166	0.0043882	0.0163424	MC2	10.9135	3.24798e-46	MC2_NAM
ENSMUSG00000034744	Nagk	0.832805	0.848455	1.15155	1.70365	0.0156498	0.5521	3	0.026859	0.565054	1e-08	0.846773	0.0023708	MC1	8.24824	3.9111e-163	MC1_KC
ENSMUSG00000001089	Luzp1	0.947512	1.05249	0.763866	1.3158	0.104976	0.55193	1	0.151587	0.784543	0.00349	0.406303	0.001256	E1	2.91538	1.2946e-158
ENSMUSG00000036461	Elf1	0.869653	1.10567	0.894333	1.44607	0.236015	0.551737	8	0.346406	0.693253	0.00675	0.24786	3.37e-05	MC1	7.24274	3.64883e-26	MC1_KC
ENSMUSG00000029810	Tmem176b	0.99199	1.00801	0.915342	1.46691	0.0160197	0.551571	3	0.0231121	0.680401	0.00607	0.919337	0.0017939	Cholangiocyte	1.09306e+12	6.0049e-172
ENSMUSG00000026464	ENSMUSG00000026464	0.871994	1.12801	0.711189	1.2611	0.256012	0.54991	2	0.371385	0.826376	0.00173	0.1333	6.4e-05
ENSMUSG00000028207	Asph	0.995812	1.00419	0.84555	1.39516	0.00837696	0.549607	1	0.0120855	0.722466	2.19e-05	0.90659	0.0001486
ENSMUSG00000020173	Cobl	0.566218	1.19849	0.801512	1.35061	0.63227	0.549094	8	1.08179	0.75281	4.12e-05	0.0002241	0.003415	Cholangiocyte	2.94468	0
ENSMUSG00000018965	Ywhah	0.796366	0.824417	1.17558	1.72423	0.0280507	0.548645	3	0.049942	0.552574	1e-08	0.714689	0.0074878	MC2	279288	1.6524e-177	MC2_NAM
ENSMUSG00000073002	Vamp5	0.748691	1.1842	0.815802	1.36316	0.435507	0.547358	8	0.661468	0.740664	0.00175	0.0277462	0.0001527
ENSMUSG00000029994	Anxa4	0.821324	1.05173	0.948272	1.49537	0.230404	0.547097	8	0.356739	0.657129	0.000667	0.0589084	0.0063449	Cholangiocyte	12835.9	0
ENSMUSG00000002343	Armc6	0.799479	1.53906	0.65625	1.20052	0.739583	0.544271	2	0.944919	0.871343	0.00516	0.0060232	0.0302027
ENSMUSG00000037486	Asxl2	0.97977	1.02023	0.903669	1.44792	0.0404601	0.544256	1	0.0583795	0.680121	5.79e-05	0.671812	6.45e-05	MC1	1.91554	3.53739e-05	MC1_KC
ENSMUSG00000031958	Ldhd	0.803416	1.31405	0.652841	1.19658	0.510631	0.543743	2	0.709798	0.874119	2.37e-06	0.000693	1.14e-05
ENSMUSG00000046743	Fat4	1.01748	1.02913	0.438835	0.982524	0.0116505	0.543689	2	0.0164255	1.16281	0.00737	0.966906	0.0010976
ENSMUSG00000078675	Mup16	0.793245	2.97236	0.664278	1.20676	2.17912	0.542477	4	1.90577	0.861273	0.000247	0.0001206	0.134321
ENSMUSG00000029722	Agfg2	0.749198	1.51516	0.708394	1.2508	0.765957	0.542407	2	1.01605	0.820229	8.59e-06	6.52e-05	0.0008416
ENSMUSG00000033454	Zbtb1	1.04402	0.955981	0.805282	1.34749	-0.0880373	0.542206	1	-0.127093	0.742706	0.00258	0.534559	0.0004009
ENSMUSG00000071660	Ttc9c	1.00314	0.872699	0.996857	1.53862	-0.130445	0.54176	3	-0.200972	0.626176	0.000277	0.27982	0.0004772
ENSMUSG00000024188	Luc7l	0.844093	1.20107	0.614189	1.15591	0.356982	0.541718	2	0.508853	0.912271	0.0047	0.0985636	0.0013578	MC2	2.77319	9.04599e-60	MC2_NAM
ENSMUSG00000086253	ENSMUSG00000086253	0.79476	2.18341	0.663755	1.20524	1.38865	0.541485	4	1.45799	0.860597	0.000422	0.0012504	0.0424528
ENSMUSG00000053838	Nudcd3	0.926541	1.04494	0.955059	1.49612	0.118399	0.541056	3	0.173493	0.647559	3.48e-05	0.128172	0.0007294
ENSMUSG00000075028	Prdm11	0.602403	0.958927	1.04107	1.58201	0.356524	0.540933	3	0.670692	0.603684	1.69e-05	0.0028883	0.0243116
ENSMUSG00000054889	Dsp	0.952548	1.04745	0.843489	1.38434	0.0949043	0.540847	1	0.137021	0.714753	0.00955	0.580819	0.0003145	Cholangiocyte	174.164	0
ENSMUSG00000036438	Calm2	0.801821	1.38179	0.65748	1.19818	0.579973	0.540698	2	0.785191	0.865823	0.00802	0.0310503	0.0090468	MC2	1366.49	7.0895e-166	Ly6c2-low
ENSMUSG00000054428	Atpif1	0.829946	1.05513	0.944875	1.48501	0.225179	0.540137	8	0.346325	0.65228	0.000438	0.0413876	0.0059264
ENSMUSG00000078489	ENSMUSG00000078489	0.862822	0.95055	1.04945	1.58765	0.0877279	0.538196	3	0.139699	0.597256	0.000171	0.565921	0.0002951
ENSMUSG00000025220	Mgea5	0.862277	1.13772	0.854436	1.39226	0.275445	0.537821	8	0.399925	0.704381	0.00256	0.0733477	0.0014845	MC2	1.91554	1.94771e-17	MC2_NAM
ENSMUSG00000025545	Clybl	0.865281	1.24046	0.597074	1.13472	0.375179	0.537645	2	0.519635	0.926354	0.00716	0.175605	7.93e-05	Hepatocytes	2.91538	5.0385e-137
ENSMUSG00000024066	Xdh	0.740296	0.974133	1.02587	1.56279	0.233837	0.536924	3	0.396016	0.607281	2.37e-06	0.0426096	0.0005504
ENSMUSG00000001750	Tcirg1	0.685849	1.16134	0.838657	1.37495	0.475494	0.536292	8	0.759831	0.713225	3.96e-05	0.0022829	0.0001448	MC1	4865.87	0	MC1_KC
ENSMUSG00000003039	Fam32a	0.790294	1.29748	0.67531	1.20971	0.507187	0.534396	2	0.715251	0.841035	0.00144	0.0088869	0.0017392	DC1	19732.1	1.76061e-25
ENSMUSG00000040283	Btnl9	0.7951	0.963758	1.03624	1.57016	0.168658	0.533914	3	0.277534	0.599547	7.07e-06	0.135796	0.0012795	E1	15.7998	0
ENSMUSG00000018377	Vezf1	1.10122	0.89878	0.830447	1.36432	-0.20244	0.533876	1	-0.293063	0.716225	0.000774	0.148626	3.79e-05	MC2	1.53726	1.65918e-11	MC2_NAM
ENSMUSG00000059776	Rpl13-ps6	0.698991	1.01775	0.982253	1.51607	0.318757	0.533813	3	0.542034	0.626166	0.0001	0.008295	0.0127895
ENSMUSG00000056673	Kdm5d	0.76112	1.39044	0.705107	1.23888	0.629325	0.533773	2	0.86935	0.813122	0.000412	0.0012742	0.0023737
ENSMUSG00000042073	Abhd14b	0.720279	1.06533	0.934669	1.46758	0.345052	0.532908	8	0.564673	0.650909	8.1e-06	0.0040548	0.0004748
ENSMUSG00000028248	Pnisr	0.886311	1.11369	0.679326	1.21215	0.227378	0.532829	2	0.329462	0.835398	0.00203	0.12958	0.0006095	MC2	4.01485	6.38255e-32	MC2_NAM
ENSMUSG00000029599	Ddx54	0.696468	1.18006	0.819944	1.35198	0.483589	0.532041	8	0.760727	0.721482	0.00401	0.023644	0.0036389
ENSMUSG00000023072	Cep89	0.942503	1.0575	0.59301	1.1195	0.114994	0.526494	2	0.166085	0.916731	0.0092	0.51598	0.0028158
ENSMUSG00000040785	Ttc3	1.02115	0.978854	0.973942	1.49968	-0.0422913	0.525733	3	-0.0610225	0.622742	9.64e-06	0.673811	1.21e-05	Cholangiocyte	39.6464	3.73857e-90
ENSMUSG00000072501	Phf20l1	0.874899	1.1251	0.62739	1.15217	0.250202	0.524778	2	0.362866	0.876916	0.00743	0.20705	0.0009534	MC2	4.52673	2.80892e-29	MC2_NAM
ENSMUSG00000005034	Prkacb	1.03413	0.965871	0.680981	1.20542	-0.0682583	0.524435	1	-0.0985142	0.823845	0.000219	0.496945	7.73e-05	MC2	5.15517	1.27759e-37	MC2_NAM
ENSMUSG00000035711	Dok3	0.598802	1.0479	0.952096	1.47605	0.449102	0.523952	8	0.807355	0.632561	0.00534	0.0059622	0.124564
ENSMUSG00000057649	Brd9	0.906805	1.09319	0.847826	1.37146	0.186389	0.523629	8	0.269686	0.693868	0.00167	0.11681	0.0018243
ENSMUSG00000029718	Pcolce	0.344706	0.86	1.14	1.66353	0.515294	0.523529	3	1.31897	0.545214	9.27e-07	0.0005408	0.0980897
ENSMUSG00000035762	Tmem161b	1.04228	1.13292	0.434977	0.957715	0.0906335	0.522738	2	0.120294	1.13866	0.0012	0.661004	0.0043945
ENSMUSG00000032249	Anp32a	1.09199	0.908006	0.769011	1.29173	-0.183987	0.522723	1	-0.26619	0.748232	0.00211	0.170475	0.000295	MC2	8349.86	3.36053e-97	MC2_NAM
ENSMUSG00000005609	Ctr9	0.899512	0.964042	1.03596	1.5567	0.0645298	0.520739	3	0.0999532	0.587522	0.000441	0.694333	0.000228
ENSMUSG00000045594	Glb1	1.04074	0.959265	0.958544	1.47765	-0.0814708	0.519106	3	-0.117603	0.624388	0.00396	0.570669	0.0029127
ENSMUSG00000034216	Vps18	0.829604	1.07598	0.924023	1.44185	0.246373	0.517826	8	0.375153	0.64192	0.0036	0.103996	0.0059197
ENSMUSG00000015087	Rabl6	0.867159	1.13284	0.727727	1.24451	0.265681	0.51678	2	0.385576	0.774105	0.000231	0.0440866	4.67e-05	MC2	3.03436	2.06613e-59	MC2_NAM
ENSMUSG00000030621	Me3	0.924626	1.07537	0.904984	1.42008	0.150749	0.515099	8	0.217898	0.650011	0.00579	0.282147	0.0049143
ENSMUSG00000073155	1810058I24Rik	0.908366	0.984818	1.01518	1.53027	0.0764518	0.515086	3	0.116583	0.592046	0.000207	0.429161	0.0074806	Hepatocytes	2.82729e+08	7.7924e-55
ENSMUSG00000073388	ENSMUSG00000073388	0.904924	1.3107	0.580645	1.09508	0.405772	0.514431	2	0.534465	0.915303	0.00507	0.103792	0.0056201
ENSMUSG00000020412	Ascc2	1.14065	0.859348	0.832273	1.34615	-0.281305	0.513876	1	-0.408546	0.693709	0.00612	0.0722687	0.0043105
ENSMUSG00000039529	Atp8b1	0.799473	1.45253	0.687031	1.20053	0.653061	0.513496	2	0.861451	0.80522	0.000232	0.0012514	0.0033312
ENSMUSG00000032481	Smarcc1	0.951221	1.04878	0.905034	1.41555	0.097559	0.510517	8	0.14086	0.64532	0.000205	0.386083	7.49e-05	MC2	26.5758	2.478e-126	MC2_NAM
ENSMUSG00000041567	Serpina12	0.27893	0.852692	1.14731	1.65703	0.573762	0.509724	3	1.61212	0.530348	9.27e-07	1.68e-05	0.193537	Hepatocytes	1.39172e+23	0
ENSMUSG00000001999	Blvra	0.773315	0.963536	1.03646	1.54529	0.19022	0.508822	3	0.317281	0.576204	2.16e-05	0.104908	0.00282
ENSMUSG00000073393	ENSMUSG00000073393	0.896228	1.10377	0.826291	1.33495	0.207544	0.508661	8	0.300505	0.692066	0.00225	0.0636715	0.0030322
ENSMUSG00000087298	ENSMUSG00000087298	0.769231	1.23077	0.769231	1.27692	0.461538	0.507692	2	0.678072	0.731183	0.00478	0.0120063	0.0094143
ENSMUSG00000040481	Bptf	0.999112	1.00089	0.80409	1.31177	0.00177586	0.507682	1	0.00256203	0.706088	0.000727	0.989035	6.1e-06	MC2	108.853	1.4322e-29	MC2_NAM
ENSMUSG00000058906	ENSMUSG00000058906	1.02983	0.970169	0.923276	1.43071	-0.0596628	0.507433	1	-0.0861007	0.631896	0.00364	0.563545	0.0009547
ENSMUSG00000029466	Anapc7	1.06611	0.902225	0.933885	1.43983	-0.16389	0.505949	1	-0.240804	0.624586	0.00187	0.153699	0.0046753
ENSMUSG00000031198	Fundc2	0.888091	1.11191	0.811209	1.31669	0.223819	0.505479	8	0.324261	0.698768	0.00365	0.189574	1.97e-05	MC2	76.7075	3.8006e-131	MC2_NAM
ENSMUSG00000043940	Wdfy3	0.996296	1.0037	0.767817	1.27278	0.0074085	0.504964	1	0.0106883	0.729149	0.00459	0.940322	0.0024055	MC1	6.35982	0	MC1_KC
ENSMUSG00000027351	Spred1	0.99337	0.933149	1.00663	1.51105	-0.060221	0.50442	3	-0.0902237	0.586018	0.00803	0.75769	0.0050024	MC2	7.61409	4.04631e-17	MC2_NAM
ENSMUSG00000025498	Irf7	0.690826	1.15481	0.845193	1.34872	0.463981	0.503528	8	0.741258	0.67424	0.000776	0.0001411	0.0232399	MC2	1.5632e+09	5.91504e-21	MC2_NAM
ENSMUSG00000061947	Serpina10	0.712009	0.896999	1.103	1.60458	0.18499	0.501579	3	0.333211	0.540762	1.69e-06	0.0022072	0.0364866
ENSMUSG00000027189	Trim44	0.880952	1.11905	0.836264	1.337	0.238095	0.500733	8	0.345135	0.676966	0.00732	0.131555	0.0022574	MC2	1.55271	1.20254e-16	MC2_NAM
ENSMUSG00000037364	Srrt	0.98589	1.01411	0.80914	1.30923	0.0282205	0.500086	1	0.0407163	0.694252	0.00895	0.862741	0.0002166	MC2	10.591	1.6662e-113	MC2_NAM
ENSMUSG00000085423	ENSMUSG00000085423	1.09649	0.903509	0.877193	1.37719	-0.192982	0.5	1	-0.279284	0.650765	0.00453	0.123136	0.0079328
ENSMUSG00000089681	ENSMUSG00000089681	1.04892	2.43403	0.452047	0.951078	1.38511	0.499031	4	1.21444	1.07309	0.00111	0.0084654	0.120954
ENSMUSG00000026958	Dpp7	0.790709	0.943057	1.05694	1.55495	0.152348	0.498002	3	0.254198	0.556966	5.1e-05	0.198734	0.0076323
ENSMUSG00000061848	LOC102634709	1.02704	0.829714	0.972964	1.47083	-0.197322	0.497869	3	-0.307801	0.596175	2.89e-05	0.0473887	0.0027715
ENSMUSG00000026991	Pkp4	0.972081	1.02792	0.932915	1.43036	0.0558389	0.49745	3	0.0805794	0.616566	0.000667	0.678301	2.14e-05	MC2	3.32012	8.95089e-34	MC2_NAM
ENSMUSG00000022425	Enpp2	0.831873	1.16813	0.692087	1.18933	0.336254	0.497243	2	0.489763	0.781123	0.000108	0.0032323	0.0003415
ENSMUSG00000028559	Osbpl9	0.868986	1.13101	0.810705	1.30717	0.262028	0.496461	8	0.380212	0.689194	0.00598	0.116339	0.0001495	MC2	2.77319	5.02586e-35	MC2_NAM
ENSMUSG00000034940	Synrg	0.969421	1.03058	0.767567	1.26399	0.0611581	0.496422	1	0.08826	0.719619	0.000438	0.48844	0.0002578
ENSMUSG00000089942	Pira2	0.524377	0.991333	1.00867	1.50488	0.466956	0.496208	3	0.918765	0.577194	0.000549	0.0062387	0.0742279
ENSMUSG00000089872	Rps6kc1	0.995826	1.00417	0.792672	1.2885	0.00834879	0.495826	1	0.0120448	0.700894	0.0097	0.949535	0.0031324
ENSMUSG00000036097	Slf2	1.00518	0.99482	0.94114	1.43682	-0.0103594	0.495684	3	-0.0149456	0.610402	0.00799	0.95016	0.0020341
ENSMUSG00000021809	Nudt13	0.853073	1.14693	0.760799	1.25592	0.293854	0.495123	2	0.427032	0.72316	0.000346	0.0012473	0.0008366
ENSMUSG00000000127	Fer	1.07441	0.925592	0.646405	1.14148	-0.148816	0.495074	1	-0.215093	0.820394	0.00942	0.326047	0.0007594
ENSMUSG00000034544	Rsrc1	0.75555	1.33987	0.749534	1.24445	0.584321	0.494916	2	0.826495	0.731443	0.00551	0.0215259	0.0021912	MC2	2.7456	6.54829e-66	MC2_NAM
ENSMUSG00000073179	ENSMUSG00000073179	0.62964	0.942056	1.05794	1.55087	0.312417	0.492924	3	0.581287	0.551813	2.68e-05	0.0522795	0.0010362
ENSMUSG00000056763	Cspp1	1.02088	0.979124	0.742389	1.23514	-0.0417512	0.492752	1	-0.060243	0.734428	0.00593	0.805603	4.8e-06	MC2	1.95424	2.75738e-33	MC2_NAM
ENSMUSG00000048490	Nrip1	1.07043	0.894039	0.929568	1.42208	-0.176394	0.492513	1	-0.259784	0.613371	0.000313	0.221692	5.89e-05	MC1	88.2347	8.7943e-55	MC1_KC
ENSMUSG00000029201	Ugdh	0.988014	0.996161	1.00384	1.49628	0.00814728	0.49244	3	0.0118478	0.575852	0.00149	0.955148	0.0015571
ENSMUSG00000072423	Psmb11	1.04507	0.954933	0.810901	1.30238	-0.090134	0.491474	1	-0.130124	0.683547	0.00933	0.594958	1.37e-05
ENSMUSG00000028136	Snx27	1.0618	0.938204	0.833152	1.3217	-0.123591	0.48855	1	-0.178532	0.665745	0.00691	0.380525	0.002335	MC2	1.47698	4.40434e-18	MC2_NAM
ENSMUSG00000085704	4921531C22Rik	1.48875	0.707471	0.756076	1.24392	-0.781278	0.487849	1	-1.07336	0.718296	0.00466	0.0026174	0.0480016
ENSMUSG00000028553	Angptl3	0.970888	1.02911	0.724015	1.2116	0.0582233	0.487587	1	0.0840222	0.742824	0.000878	0.55626	8.7e-06	Hepatocytes	1.56001e+33	0
ENSMUSG00000037526	Atg14	1.04702	0.952982	0.85677	1.34131	-0.0940357	0.484545	1	-0.135765	0.646668	0.00185	0.423332	0.0004554
ENSMUSG00000032194	Kank2	0.912749	1.12479	0.603652	1.08725	0.212039	0.483598	2	0.301363	0.848895	0.00446	0.250312	0.0011094	HSC	5.36556	1.299e-131
ENSMUSG00000057346	Apol9a	0.661389	1.19765	0.802349	1.2855	0.536261	0.483146	8	0.856636	0.680022	0.00382	0.0003034	0.0524816
ENSMUSG00000054252	Fgfr3	1.07535	0.924652	0.853189	1.3358	-0.150697	0.482608	1	-0.217822	0.646764	0.00146	0.257475	0.0004204
ENSMUSG00000018541	Cwc25	0.823831	1.2412	0.694192	1.17617	0.417371	0.481977	2	0.591317	0.760688	0.00125	0.0229893	0.0005994
ENSMUSG00000020315	Sptbn1	0.880018	1.11998	0.850837	1.33265	0.239963	0.481808	8	0.34787	0.647337	0.00877	0.104987	0.0053505	E2	137310	4.2247e-179	Ly6c2-low
ENSMUSG00000027438	Napb	1.05177	0.94823	0.889378	1.37026	-0.103541	0.480881	1	-0.149511	0.62358	0.00332	0.45187	0.001673
ENSMUSG00000010601	Apol7a	0.928044	1.07196	0.807587	1.28837	0.143913	0.480784	8	0.207982	0.673858	0.00286	0.170439	0.0008903
ENSMUSG00000053580	Tanc2	0.922367	1.07763	0.737726	1.21779	0.155266	0.480067	2	0.224454	0.723112	0.00143	0.184018	0.0004249
ENSMUSG00000043241	Upf2	0.81385	1.18615	0.782565	1.26253	0.3723	0.47996	2	0.543452	0.690029	0.00466	0.0624991	4.89e-05	MC2	1.87761	1.48229e-14	MC2_NAM
ENSMUSG00000053119	Chmp3	0.898432	1.10157	0.75639	1.23588	0.203136	0.479493	2	0.294077	0.70834	0.000153	0.0535537	6.63e-05	MC1	1.73325	2.3324e-107	MC1_KC
ENSMUSG00000021413	Prpf4b	1.16211	0.807047	0.837894	1.31716	-0.355059	0.479263	1	-0.526018	0.652588	0.00296	0.0710226	6.87e-05	MC2	81.4509	9.50869e-36	MC2_NAM
ENSMUSG00000042712	Tceal9	1.01323	0.986769	0.905904	1.38424	-0.0264625	0.47834	1	-0.0381795	0.611668	0.000593	0.827442	8.01e-05	MC2	4.26311	1.66658e-26	MC2_NAM
ENSMUSG00000022451	Twf1	1.09303	0.906965	0.668615	1.14694	-0.186069	0.478324	1	-0.26922	0.778542	0.00513	0.128413	0.0019593	MC1	1.30996	7.72103e-55	MC1_KC
ENSMUSG00000000976	Heatr6	0.935777	1.06422	0.891316	1.36921	0.128445	0.477899	8	0.185563	0.61934	0.00482	0.424121	2.64e-05	MC2	1.59999	3.38002e-25	MC2_NAM
ENSMUSG00000022377	Asap1	1.14221	0.857786	0.857606	1.33519	-0.284428	0.477588	1	-0.413144	0.638662	0.00132	0.0276065	0.0033382	MC2	40134.8	1.25242e-33	MC2_NAM
ENSMUSG00000024451	Arap3	0.841453	0.907265	1.09274	1.57009	0.065812	0.47735	3	0.108641	0.522899	7.88e-05	0.634825	0.0054514
ENSMUSG00000037337	Map4k1	0.496025	1.10334	0.896661	1.37361	0.607313	0.476948	8	1.15339	0.615336	0.00226	0.0023382	0.100194
ENSMUSG00000066258	Trim12a	0.8272	1.12406	0.875944	1.35267	0.296856	0.476724	8	0.442406	0.626897	0.00785	0.0608794	0.0086495	MC2	1.43333	4.79721e-10	MC2_NAM
ENSMUSG00000068262	ENSMUSG00000068262	0.925926	0.593519	1.07407	1.54796	-0.332407	0.473889	3	-0.641604	0.527277	6.58e-06	0.0611342	0.0047928
ENSMUSG00000029050	Ski	0.935758	1.06424	0.757691	1.23109	0.128484	0.473398	2	0.185618	0.700254	0.000578	0.254012	6.83e-05
ENSMUSG00000018909	Arrb1	0.862949	1.08286	0.917142	1.38967	0.219909	0.472532	8	0.327497	0.59953	0.00219	0.110534	0.0021938
ENSMUSG00000059708	Akap17b	1.01097	1.21221	0.516929	0.989032	0.20124	0.472103	2	0.2619	0.936051	0.00393	0.376883	0.0072448
ENSMUSG00000026425	Srgap2	0.866762	1.00397	0.996034	1.46789	0.137204	0.471859	3	0.212002	0.55948	1.4e-05	0.125555	0.000637	MC1	3.06485	1.6059e-184	MC1_KC
ENSMUSG00000002957	Ap2a2	1.00903	0.990971	0.876916	1.34868	-0.0180574	0.471759	1	-0.026052	0.621032	0.00438	0.890478	0.0006687	MC2	1.97388	2.40054e-31	MC2_NAM
ENSMUSG00000016496	Cd274	0.514759	1.15381	0.846194	1.31745	0.639047	0.471258	8	1.16443	0.638691	0.00236	0.0008969	0.0986097
ENSMUSG00000010608	Rbm25	0.848648	1.15135	0.727559	1.19795	0.302705	0.470387	2	0.440092	0.719427	0.000718	0.039404	8.78e-05	DC1	1.53726	1.2774e-30
ENSMUSG00000092837	Rpph1	0.407367	1.22644	0.773564	1.24377	0.819068	0.470206	8	1.59007	0.685127	0.000389	0.0006819	0.0411557
ENSMUSG00000024754	Cemip2	0.815521	1.32967	0.714735	1.18448	0.514145	0.469745	2	0.705271	0.728773	1.69e-06	0.0004889	5.2e-06
ENSMUSG00000034480	Diaph2	0.866145	1.13385	0.824791	1.29424	0.26771	0.469449	8	0.388555	0.650005	0.00474	0.116791	5.45e-05	MC2	1.43333	9.05697e-14	MC2_NAM
ENSMUSG00000042364	Snx18	1.0437	0.84591	0.956298	1.42568	-0.197792	0.469378	3	-0.303134	0.576114	0.000168	0.0849877	0.0007783
ENSMUSG00000054611	Kdm2a	0.847751	1.15225	0.755479	1.22422	0.304498	0.468743	2	0.44274	0.696402	4.04e-05	0.0118134	3.8e-06	MC2	3.52542	7.28024e-26	MC2_NAM
ENSMUSG00000048277	Syngr2	0.754555	0.977086	1.02291	1.49165	0.222531	0.468737	3	0.372859	0.544225	9.23e-05	0.0867511	0.0048491	DC1	362217	0
ENSMUSG00000024969	Mark2	0.882709	1.11729	0.878672	1.34559	0.234582	0.466921	8	0.339995	0.614845	0.00889	0.106255	0.0035703	MC1	1.68203	3.9687e-07	MC1_KC
ENSMUSG00000019837	Gtf3c6	0.907573	1.09216	0.907836	1.37313	0.184591	0.465291	8	0.267104	0.596961	0.000427	0.160833	6e-06	DC1	1.34986	2.43572e-22
ENSMUSG00000034636	Zyg11b	0.967428	1.03257	0.678739	1.14353	0.0651432	0.464796	2	0.094015	0.752572	0.00591	0.630002	0.0005447	E2	1.46228	8.67661e-10
ENSMUSG00000051427	Ccdc157	0.838821	2.17851	0.696707	1.16118	1.33969	0.464471	4	1.37691	0.736966	0.00327	0.0052772	0.0605967
ENSMUSG00000023070	Rgn	0.766635	1.19804	0.801958	1.26624	0.431407	0.464287	2	0.644067	0.658958	0.000111	0.0020786	0.0003195
ENSMUSG00000022635	Zcrb1	0.785556	1.25077	0.750573	1.21444	0.465211	0.463871	2	0.671028	0.694232	0.00372	0.0009792	0.023835
ENSMUSG00000027479	Mapre1	0.943422	1.05658	0.875741	1.33734	0.113156	0.461597	8	0.163424	0.610788	2.37e-06	0.0898596	1.39e-05	MC2	120.301	8.0152e-140	MC2_NAM
ENSMUSG00000032212	Sltm	0.8613	1.1387	0.775488	1.2354	0.2774	0.459913	2	0.4028	0.671803	0.000608	0.0161541	0.0007764	MC1	1.50682	0.434626	MC1_KC
ENSMUSG00000034709	Ppp1r21	1.06446	0.935542	0.650342	1.10983	-0.128916	0.459489	1	-0.186245	0.771069	0.0053	0.325962	0.0019057	MC2	1.73325	3.58475e-39	MC2_NAM
ENSMUSG00000038615	Nfe2l1	0.954827	1.04517	0.681664	1.14086	0.0903461	0.459199	2	0.130431	0.742993	0.00337	0.538926	0.000117	Tcells	1.53726	1.82688e-98
ENSMUSG00000025534	Gusb	0.652856	1.0787	0.921303	1.38046	0.425841	0.459156	8	0.724452	0.583401	0.000608	0.0054437	0.0047164	MC1	121783	0	MC1_KC
ENSMUSG00000030691	Fchsd2	0.951602	1.0484	0.64041	1.09915	0.0967966	0.458744	2	0.139757	0.779325	0.00772	0.543048	0.0008705	DC1	5.7546	4.39205e-29
ENSMUSG00000039219	Arid4b	0.898631	1.10137	0.766088	1.22473	0.202739	0.45864	2	0.293498	0.676879	0.00357	0.110072	0.001457	MC2	1.73325	1.52089e-07	MC2_NAM
ENSMUSG00000039601	Rcan2	0.912728	0.54643	1.08727	1.5452	-0.366298	0.457928	3	-0.740148	0.507081	1e-08	0.0002965	0.0313727
ENSMUSG00000024346	Pfdn1	0.903352	1.01799	0.982014	1.43992	0.114634	0.457905	3	0.172357	0.552172	1e-08	0.0649867	1.9e-06
ENSMUSG00000026158	Ogfrl1	0.929153	1.07085	0.898208	1.35342	0.141694	0.455212	8	0.204764	0.591488	0.000874	0.117008	0.0009755	MC2	882046	1.45055e-75	MC2_NAM
ENSMUSG00000001767	Crnkl1	0.98539	1.03627	0.559698	1.01461	0.0508816	0.454912	2	0.0726354	0.858205	0.0039	0.768369	0.0013233	MC2	1.53726	5.74719e-28	MC2_NAM
ENSMUSG00000038816	Ctnnal1	0.938939	0.88008	1.06106	1.51552	-0.0588589	0.454454	3	-0.0933965	0.514301	2.73e-05	0.58906	0.0031867
ENSMUSG00000022257	Laptm4b	1.0342	0.940695	0.9658	1.42005	-0.0935055	0.454248	3	-0.136717	0.556143	0.000326	0.354671	0.0029919	Cholangiocyte	5.00281	2.7667e-277
ENSMUSG00000028344	Invs	0.813648	1.18438	0.815617	1.26837	0.370735	0.452756	2	0.541659	0.637015	0.00383	0.0246431	0.002657
ENSMUSG00000041298	Katnal1	1.00653	0.993472	0.637389	1.08902	-0.0130564	0.451632	2	-0.0188366	0.772786	0.000948	0.914125	0.0001824
ENSMUSG00000052833	Sae1	0.710307	0.905651	1.09435	1.5446	0.195343	0.450254	3	0.350511	0.497163	1e-08	0.0347646	0.0057639
ENSMUSG00000086714	ENSMUSG00000086714	0.801498	1.41573	0.749064	1.1985	0.614232	0.449438	2	0.820775	0.678072	0.00706	0.0247822	0.0067247
ENSMUSG00000022811	Zfp148	0.974889	1.02511	0.814009	1.26325	0.0502223	0.449237	1	0.0724707	0.634019	0.01	0.73115	9.9e-06	MC2	4.34924	5.09852e-27	MC2_NAM
ENSMUSG00000092798	ENSMUSG00000092798	1.01646	1.07966	0.534562	0.983542	0.0631995	0.44898	2	0.0870231	0.879629	0.00619	0.745476	0.0043491
ENSMUSG00000027360	Hdc	0.882963	1.11704	0.669959	1.11835	0.234074	0.448395	2	0.339252	0.739232	0.00174	0.0431387	0.0027637
ENSMUSG00000055296	Tmem245	0.995399	1.0046	0.661876	1.10976	0.00920124	0.447882	2	0.0132747	0.745611	0.00528	0.959098	2e-07	MC2	1.75067	1.8023e-23	MC2_NAM
ENSMUSG00000007659	Bcl2l1	1.0156	0.9844	0.883808	1.331	-0.0311996	0.447194	1	-0.0450151	0.590707	0.00926	0.804429	0.0050611
ENSMUSG00000040459	Arglu1	0.99825	1.00175	0.840168	1.28724	0.00349956	0.447069	1	0.00504881	0.615528	0.00448	0.980614	7.1e-06	MC1	2.117	1	MC1_KC
ENSMUSG00000038766	Gabpb2	0.823698	1.1763	0.783766	1.22667	0.352603	0.442907	2	0.51407	0.646256	0.00576	0.0209667	0.0072516
ENSMUSG00000032788	Pdxk	0.86557	1.10219	0.897807	1.33948	0.236623	0.441675	8	0.348655	0.577198	5.01e-05	0.001397	0.0005425
ENSMUSG00000069089	Cdk7	0.838643	1.16136	0.775384	1.21636	0.322714	0.440981	2	0.469682	0.649593	0.00333	0.015925	0.0052697
ENSMUSG00000026727	Rsu1	0.422787	1.23258	0.779661	1.22034	0.809793	0.440678	8	1.54368	0.646363	0.00045	0.0001655	0.0870503
ENSMUSG00000087141	Plcxd2	0.78201	1.32705	0.778953	1.21799	0.545038	0.439037	2	0.762961	0.644894	0.000232	0.0019587	0.000758
ENSMUSG00000024601	Isoc1	1.19225	0.782937	0.807754	1.24565	-0.409309	0.4379	1	-0.606714	0.624916	0.00233	0.030523	0.0007635	MC2	1.49182	8.79476e-40	MC2_NAM
ENSMUSG00000027309	4930402H24Rik	0.782328	0.879688	1.12031	1.55821	0.0973597	0.437894	3	0.169218	0.475985	1e-08	0.115382	0.0027813
ENSMUSG00000051579	Tceal8	0.946271	1.06271	0.615878	1.05373	0.116439	0.437851	2	0.167423	0.774787	0.00808	0.348041	0.0096959	Cholangiocyte	4.57223	1.4891e-150
ENSMUSG00000000374	Trappc10	0.890301	1.1097	0.693868	1.1312	0.219399	0.437332	2	0.317805	0.705121	0.00373	0.117895	0.0013879	MC2	1.44773	2.36423e-23	MC2_NAM
ENSMUSG00000005973	Rcn1	0.985222	1.01478	0.694581	1.13191	0.0295567	0.437329	2	0.0426443	0.704544	0.000285	0.783528	5.1e-06	HSC	1.34244e+06	1.38558e-58
ENSMUSG00000041921	Metap1d	0.703266	1.24357	0.78214	1.21786	0.540306	0.435719	2	0.822347	0.638848	0.00398	0.0131195	0.0031968
ENSMUSG00000042197	Zfp451	0.923763	1.07624	0.852217	1.28712	0.152475	0.434905	8	0.220402	0.594856	0.00211	0.189943	0.0003826
ENSMUSG00000040659	Efhd2	0.841843	1.15816	0.827314	1.26214	0.316314	0.434828	8	0.460207	0.609367	0.00173	0.0035415	0.0031393	MC1	5.15517	0	MC1_KC
ENSMUSG00000022216	Psme1	0.791496	1.10162	0.898381	1.33314	0.310123	0.434757	8	0.476971	0.569427	0.00119	0.0405147	0.00042	MC2	7.6286e+07	5.9778e-109	MC2_NAM
ENSMUSG00000028842	Ago3	0.985723	1.01428	0.782343	1.21707	0.0285548	0.434732	1	0.0411986	0.637545	0.000417	0.684614	0.0002434
ENSMUSG00000024457	Trim26	0.848847	1.06178	0.938216	1.37183	0.212938	0.433618	8	0.322915	0.548114	0.00022	0.0328748	0.001844
ENSMUSG00000033943	Mga	0.911196	1.0888	0.657516	1.08912	0.177608	0.431603	2	0.256911	0.728064	0.000279	0.129418	0.0001	MC2	18.7276	2.60749e-12	MC2_NAM
ENSMUSG00000024483	Ankhd1	0.948471	1.05153	0.927982	1.35948	0.103058	0.431498	8	0.148813	0.550887	0.00484	0.382458	0.0035474	MC2	1.78604	8.06385e-23	MC2_NAM
ENSMUSG00000040506	Ambra1	0.708403	1.1242	0.875795	1.30666	0.415802	0.430867	8	0.666263	0.577221	0.000489	0.002934	0.0051698
ENSMUSG00000009575	Cbx5	0.927935	1.07207	0.737773	1.16792	0.14413	0.430145	2	0.208297	0.662691	0.00536	0.300985	0.0002825	MC2	7405.66	0	Ly6c2-low
ENSMUSG00000026088	Mitd1	0.846304	1.47421	0.723631	1.1537	0.627903	0.430066	2	0.800691	0.672938	0.00991	0.0074434	0.0484191	MC2	1.68203	5.73035e-26	MC2_NAM
ENSMUSG00000015932	Dstn	0.941232	1.05877	0.829919	1.25927	0.117537	0.429356	8	0.169765	0.601551	0.00116	0.216787	0.0004307	HSC	3.1005e+11	4.13116e-33
ENSMUSG00000001604	Tcea3	1.02921	0.970789	0.696085	1.12409	-0.0584214	0.428009	1	-0.0843082	0.691428	0.0034	0.661836	6.37e-05
ENSMUSG00000038733	Wdr26	0.917538	1.08246	0.883291	1.31112	0.164923	0.427832	8	0.238475	0.569843	5.25e-05	0.0185961	0.0003489	MC1	14.2963	2.6932e-187	MC1_KC
ENSMUSG00000032621	Srek1	0.887594	1.11241	0.700458	1.1245	0.224812	0.424043	2	0.325712	0.682914	0.00717	0.107158	0.0042588	MC2	3.70617	4.12569e-39	MC2_NAM
ENSMUSG00000004085	Map3k20	0.974235	0.917069	1.02576	1.44968	-0.0571659	0.423913	3	-0.0872393	0.499032	0.000824	0.644262	0.0038333
ENSMUSG00000026754	Golga1	0.993222	1.03499	0.583257	1.00678	0.0417659	0.423521	2	0.0594258	0.787542	0.00114	0.777425	0.0002536
ENSMUSG00000060459	Kng2	0.967688	0.957555	1.03231	1.45543	-0.0101326	0.423122	3	-0.0151861	0.49557	9.12e-06	0.882331	0.003041
ENSMUSG00000035836	Ugt2b1	0.974911	1.93487	0.602623	1.02509	0.959961	0.422466	4	0.988896	0.766421	4.81e-05	0.0062256	0.0031166
ENSMUSG00000022822	Abcc5	0.625234	1.12349	0.876507	1.29815	0.498259	0.421645	8	0.845522	0.566622	0.00288	0.0067881	0.0327191	MC1	3.38719	1.1598e-195	MC1_KC
ENSMUSG00000049553	Polr1a	0.879216	1.49227	0.701113	1.12078	0.613059	0.419671	2	0.763224	0.676789	7.05e-05	0.0037195	0.0008154	MC2	1.73325	4.77987e-46	MC2_NAM
ENSMUSG00000029291	Rufy3	1.04209	0.957908	0.756916	1.17636	-0.0841834	0.419447	1	-0.121523	0.636128	0.00332	0.277679	3.35e-05	MC1	8.33114	8.8079e-295	MC1_KC
ENSMUSG00000022037	Clu	0.856485	1.01188	0.988124	1.40663	0.155391	0.418504	3	0.240533	0.509477	1.9e-05	0.042521	0.0024168
ENSMUSG00000049421	Zfp260	0.979628	1.02037	0.917183	1.33525	0.040744	0.418069	1	0.0587893	0.54183	0.00688	0.752504	0.0003146
ENSMUSG00000040699	Limd2	0.604651	1.05515	0.94485	1.36239	0.450498	0.417542	8	0.803272	0.527984	1.4e-05	0.00019	0.0112096
ENSMUSG00000028849	Map7d1	1.01473	0.951331	0.985273	1.40154	-0.0633961	0.416268	3	-0.0930724	0.508419	0.000628	0.490802	0.0082708
ENSMUSG00000063268	Parp10	0.961788	1.03821	0.788782	1.20491	0.0764242	0.416126	1	0.110311	0.611225	0.00424	0.436975	0.0014561
ENSMUSG00000061136	Prpf40a	0.901516	1.09848	0.711123	1.12493	0.196967	0.413805	2	0.285087	0.661662	0.00948	0.220803	0.0007125	MC2	1571.84	5.8067e-87	MC2_NAM
ENSMUSG00000013033	Adgrl1	0.783613	1.16798	0.832015	1.24581	0.384372	0.413793	8	0.575809	0.5824	0.00193	0.0048535	0.0059922
ENSMUSG00000056342	Usp34	0.95571	1.04429	0.737036	1.1506	0.0885798	0.413564	2	0.127877	0.64258	0.00377	0.475652	6.78e-05	MC2	3.35348	1.96752e-25	MC2_NAM
ENSMUSG00000022361	Zhx1	0.949131	1.11332	0.637944	1.05087	0.164193	0.412925	2	0.230194	0.720082	0.00296	0.2651	0.0017617	E2	1.29693	0.00277473
ENSMUSG00000049232	Tigd2	1.01916	0.98084	0.896474	1.30929	-0.0383191	0.412816	1	-0.0552896	0.546451	0.00894	0.719762	0.0028345
ENSMUSG00000044950	Pwwp2a	1.17671	0.811993	0.823291	1.2361	-0.364716	0.412804	1	-0.535218	0.586316	0.000634	0.0021004	0.0034334
ENSMUSG00000039840	Epg5	0.746973	1.14978	0.850223	1.2628	0.402804	0.412577	8	0.622227	0.570713	0.00435	0.0075644	0.0193934
ENSMUSG00000031232	Magt1	0.798735	1.05944	0.940561	1.35272	0.260704	0.412161	8	0.407511	0.524272	1.35e-05	0.0089602	8.39e-05
ENSMUSG00000020196	Cabin1	0.901606	1.27542	0.686291	1.09839	0.373816	0.412104	2	0.500406	0.678505	0.00624	0.0565744	0.0099302
ENSMUSG00000056305	Usp39	0.688767	1.17434	0.825662	1.2373	0.485571	0.411638	8	0.76976	0.583573	0.00188	0.0010489	0.0284086	MC2	2.01375	5.69345e-62	MC2_NAM
ENSMUSG00000036975	Tmem177	1.07276	0.92724	0.878126	1.28922	-0.145521	0.411096	1	-0.210314	0.554001	0.00736	0.221935	0.0043078
ENSMUSG00000089678	Agxt2	0.807639	1.03803	0.96197	1.37263	0.230391	0.410659	8	0.362066	0.512878	3.6e-05	0.0008391	0.0050544	Hepatocytes	252.144	0
ENSMUSG00000070808	Bicra	0.857143	1.52381	0.732601	1.14286	0.666667	0.410256	2	0.830075	0.641546	0.00183	0.0098532	0.0146882
ENSMUSG00000032336	Nptn	0.933279	1.06672	0.871007	1.27996	0.133441	0.40895	8	0.192801	0.555339	0.00962	0.270049	0.0023183
ENSMUSG00000038268	Ovca2	0.85741	1.00593	0.994072	1.40094	0.148518	0.406864	3	0.23047	0.494969	0.000187	0.122548	0.0048949
ENSMUSG00000001910	Nacc1	0.899192	0.917936	1.08206	1.48887	0.0187434	0.406807	3	0.0297635	0.460433	8.59e-06	0.818599	0.0082947
ENSMUSG00000084744	ENSMUSG00000084744	0.796813	1.20319	0.796813	1.20319	0.406375	0.406375	2	0.594549	0.594549	0.00791	0.0248915	0.007194
ENSMUSG00000030826	Bcat2	0.729167	1.63021	0.796875	1.20312	0.901042	0.40625	2	1.16074	0.594361	0.00207	0.0003785	0.080058
ENSMUSG00000054823	Nsd3	0.812266	1.27146	0.783502	1.18773	0.459192	0.404232	2	0.646459	0.600203	0.00428	0.0145005	0.0046022	MC2	2.88637	0.000550566	MC2_NAM
ENSMUSG00000051339	2900026A02Rik	0.964335	1.03566	0.794524	1.19673	0.07133	0.402209	1	0.102951	0.590939	0.00238	0.441219	0.0005481	E2	2.4596	3.14031e-47
ENSMUSG00000032690	Oas2	0.454829	0.937695	1.06231	1.46417	0.482866	0.401869	3	1.0438	0.462889	0.00225	0.0030099	0.329285
ENSMUSG00000027012	Dync1i2	0.892642	1.08981	0.910195	1.31173	0.197163	0.401538	8	0.287916	0.527226	0.000326	0.0229309	0.0012897	MC2	14.154	1.9534e-55	MC2_NAM
ENSMUSG00000059273	Zc3h4	0.879275	1.29196	0.719366	1.12072	0.412684	0.401359	2	0.555174	0.639635	0.0018	0.0135933	0.0067129
ENSMUSG00000036591	Arhgap21	0.982029	1.01797	0.758261	1.15803	0.035942	0.399768	1	0.051859	0.610905	0.00995	0.782005	5.54e-05
ENSMUSG00000028106	Rprd2	0.967273	1.0007	0.999304	1.39884	0.0334236	0.399536	3	0.0490096	0.485235	3.88e-05	0.670859	0.0001633
ENSMUSG00000024921	Smarca2	0.841989	1.35824	0.758988	1.15801	0.516249	0.399023	2	0.689862	0.6095	0.00205	0.0124912	0.0032761	E1	3.25437	1.6729e-166
ENSMUSG00000036580	Spg20	0.845631	1.40002	0.756763	1.15437	0.554392	0.397606	2	0.72735	0.609191	0.000984	0.0003895	0.0252542
ENSMUSG00000028797	Tmem234	0.840371	1.15963	0.773665	1.17111	0.319257	0.397444	2	0.464564	0.598094	0.000757	0.0181108	0.0002171	MC1	5.52896	5.42663e-84	MC1_KC
ENSMUSG00000057133	Chd6	0.948876	1.05112	0.778018	1.17535	0.102248	0.397336	2	0.147642	0.595219	0.00737	0.359515	0.0015115	E2	2.01375	0.0504808
ENSMUSG00000039477	Tnrc18	0.904626	1.15203	0.698285	1.09537	0.247401	0.397089	2	0.348782	0.649536	0.00503	0.133899	0.0003992	MC2	2.69123	2.4085e-11	MC2_NAM
ENSMUSG00000017286	Glod4	0.889369	1.22136	0.714917	1.11063	0.331986	0.395714	2	0.457629	0.635532	0.00827	0.0513093	0.0091686	MC2	5.52896	7.09733e-88	MC2_NAM
ENSMUSG00000032310	Cyp1a2	0.84975	1.53852	0.755011	1.15025	0.688768	0.395238	2	0.856431	0.607377	0.000922	0.0007485	0.0155233
ENSMUSG00000005142	Man2b1	0.661417	1.13998	0.860017	1.25459	0.478565	0.394576	8	0.785379	0.544782	2.43e-05	7.86e-05	0.0046869	MC1	179872	0	MC1_KC
ENSMUSG00000030035	Wbp1	0.797885	0.989427	1.01057	1.40464	0.191541	0.394063	3	0.310411	0.475022	0.00135	0.154897	0.0080836	Cholangiocyte	4.71147	4.1036e-112
ENSMUSG00000080465	ENSMUSG00000080465	0.81194	1.68955	0.79403	1.18806	0.877612	0.39403	2	1.0572	0.581342	0.0053	0.0084867	0.0645151
ENSMUSG00000029084	Cd38	0.61555	1.12172	0.878284	1.27185	0.506166	0.393566	8	0.86576	0.534169	0.00079	0.0023917	0.0218579
ENSMUSG00000038467	Chmp4b	0.734001	0.913992	1.08601	1.47893	0.179992	0.392924	3	0.316401	0.445522	1e-08	0.027203	0.0040378
ENSMUSG00000022000	Zc3h13	1.01998	0.980019	0.841211	1.23316	-0.039963	0.391953	1	-0.0576621	0.551825	0.00772	0.728643	0.0011981	MC2	3.42123	2.908e-26	MC2_NAM
ENSMUSG00000074030	Exoc8	1.07891	0.921089	0.78553	1.1771	-0.157822	0.391572	1	-0.228163	0.583502	0.00322	0.172384	0.0005814
ENSMUSG00000009681	Bcr	0.839245	1.06653	0.933475	1.32398	0.227281	0.390506	8	0.345755	0.5042	2.16e-05	0.0081457	0.0003034
ENSMUSG00000038146	Notch3	0.632375	1.72769	0.804841	1.19516	1.09531	0.390318	4	1.44999	0.570426	0.00914	0.0067178	0.146403
ENSMUSG00000021069	Pygl	0.953317	1.01435	0.985649	1.3759	0.0610337	0.390255	3	0.0895285	0.481234	0.00114	0.565617	0.0010584
ENSMUSG00000036932	Aifm1	0.979206	1.10297	0.630961	1.02079	0.123763	0.389833	2	0.171708	0.694069	0.00478	0.477235	0.0008504	Hepatocytes	267.736	1.01544e-44
ENSMUSG00000042520	Ubap2l	0.903102	1.04743	0.952569	1.34226	0.144329	0.389687	8	0.213894	0.494765	3.64e-05	0.0292957	0.0011308	MC1	2.2705	1.69229e-90	MC1_KC
ENSMUSG00000032554	Trf	0.925647	0.984155	1.01585	1.40504	0.0585072	0.389199	3	0.0884222	0.467935	5.12e-05	0.505713	0.0011541
ENSMUSG00000029656	C8b	0.664464	1.78336	0.80551	1.19449	1.1189	0.388981	4	1.42434	0.568421	4.67e-05	1.14e-05	0.0364887
ENSMUSG00000018474	Chd3	0.969248	1.13972	0.641774	1.03075	0.170468	0.388978	2	0.233737	0.683559	0.00917	0.37388	0.0024352	MC1	3.56085	3.17334e-23	MC1_KC
ENSMUSG00000038213	Tapbpl	0.780352	1.01333	0.986668	1.37406	0.23298	0.387389	3	0.37691	0.477806	0.00051	0.0034479	0.0316228	DC1	8.93521	7.9528e-10
ENSMUSG00000021500	Ddx46	0.917238	1.33358	0.697511	1.08276	0.416346	0.385251	2	0.53994	0.634429	0.0056	0.0622037	0.0089014	MC2	12.5535	2.22893e-80	MC2_NAM
ENSMUSG00000028788	Ptp4a2	0.949347	1.05065	0.73723	1.12232	0.101306	0.385094	2	0.146279	0.606303	0.00516	0.441146	0.0001103	Hepatocytes	713.37	1.90852e-09
ENSMUSG00000030738	Eif3c	0.861346	1.57346	0.755272	1.13865	0.712117	0.383382	2	0.869279	0.592261	0.00189	0.0061259	0.0165351	MC2	62.8028	6.8426e-115	MC2_NAM
ENSMUSG00000024587	Nars	1.00964	0.99036	0.747086	1.12982	-0.0192793	0.382738	1	-0.0278149	0.596751	0.000698	0.83163	6.14e-05	MC2	788.396	2.7372e-69	MC2_NAM
ENSMUSG00000021540	Smad5	0.917916	0.972682	1.02732	1.40938	0.0547661	0.382065	3	0.0836062	0.456181	0.000893	0.626805	0.0095162	HSC	9.58309	6.87184e-41
ENSMUSG00000033685	Ucp2	0.44119	0.940961	1.05904	1.43982	0.499771	0.380778	3	1.09274	0.44313	9.64e-06	0.0010963	0.0614554	MC1	1.49467e+07	0	MC1_KC
ENSMUSG00000030895	Hpx	0.60961	1.10517	0.894833	1.27537	0.495558	0.380538	8	0.858307	0.511227	0.000168	0.0002181	0.0213491
ENSMUSG00000030677	Kif22	0.440771	1.22314	0.809917	1.19008	0.782369	0.380165	8	1.47249	0.555215	0.0012	0.000872	0.109366	MC2	49.899	0	Ly6c2-low
ENSMUSG00000038641	Akr1d1	1.05014	1.16066	0.569918	0.949864	0.110524	0.379946	2	0.144369	0.736966	0.00106	0.478453	0.0061499	Hepatocytes	57.9743	0
ENSMUSG00000064345	ND2	1.1102	0.708705	0.889799	1.26791	-0.401496	0.378116	1	-0.647564	0.510906	0.00717	0.0873834	0.0023366
ENSMUSG00000052428	Tmco1	0.891259	1.16162	0.730892	1.10874	0.270359	0.377849	2	0.382218	0.601192	0.000677	0.0318494	0.0002813	MC2	4.61818	2.3191e-107	MC2_NAM
ENSMUSG00000091447	ENSMUSG00000091447	1.07994	0.807751	0.920059	1.29763	-0.272189	0.377567	1	-0.418969	0.496076	0.00176	0.0533859	0.0003376
ENSMUSG00000009292	Trpm2	0.859786	0.919035	1.08097	1.45845	0.0592493	0.37748	3	0.0961428	0.432111	4.4e-05	0.557021	0.0062353
ENSMUSG00000030045	Mrpl19	1.04917	0.926186	0.950832	1.32816	-0.122982	0.377326	1	-0.179872	0.482164	0.00161	0.233562	0.0057466	MC2	3.06485	2.36388e-29	MC2_NAM
ENSMUSG00000032041	Tirap	0.850699	1.20297	0.773052	1.1493	0.352269	0.376249	2	0.499878	0.572119	0.00775	0.0285636	0.008095
ENSMUSG00000043391	2510009E07Rik	0.544833	1.09504	0.90496	1.27584	0.550208	0.370877	8	1.0071	0.495518	0.000359	0.0010662	0.0491607
ENSMUSG00000063273	Naa15	0.99847	1.00153	0.868524	1.23934	0.00305912	0.370819	1	0.00441338	0.512937	0.00274	0.9691	0.0020142
ENSMUSG00000029802	Abcg2	0.842949	1.15705	0.839033	1.20771	0.314102	0.368675	2	0.456935	0.525473	0.000413	0.0071244	0.0004576	E2	550.045	1.5416e-169
ENSMUSG00000055670	Zzef1	0.852115	1.15927	0.77992	1.14788	0.307155	0.367965	2	0.444096	0.55758	0.00185	0.0132096	0.0024031	MC2	1.49182	8.78146e-07	MC2_NAM
ENSMUSG00000009772	Nuak2	1.04665	1.39635	0.585801	0.953347	0.349696	0.367546	2	0.415876	0.70259	0.000502	0.158262	0.0045046
ENSMUSG00000023977	Ubr2	0.886327	1.21778	0.746534	1.11367	0.331449	0.367139	2	0.458338	0.577047	0.000704	0.0324259	4.87e-05	MC2	1.95424	7.06326e-24	MC2_NAM
ENSMUSG00000038745	Nlrp6	0.768868	1.95204	0.816508	1.18349	1.18317	0.366984	4	1.34417	0.535511	2.6e-05	0.0002699	0.0186271
ENSMUSG00000018326	Ywhab	1.03918	0.960824	0.951916	1.31867	-0.078352	0.366756	1	-0.113096	0.47018	0.000214	0.355203	0.0002122	MC2	432.681	2.584e-121	MC2_NAM
ENSMUSG00000026305	Lrrfip1	0.922422	1.0906	0.711172	1.07758	0.168181	0.366406	2	0.241627	0.599522	0.00295	0.128747	0.0020259	MC1	43.3801	5.99134e-48	MC1_KC
ENSMUSG00000034845	Plvap	0.651729	0.905175	1.09483	1.45779	0.253445	0.362964	3	0.473923	0.413082	1e-08	0.0020223	0.0382284	E1	2392.27	0
ENSMUSG00000020097	Sgpl1	0.765776	1.14114	0.858863	1.22143	0.375361	0.362564	8	0.575477	0.508068	0.00064	0.0036982	0.0020651
ENSMUSG00000035031	C8a	0.471051	1.24268	0.81883	1.18117	0.771629	0.362339	8	1.3995	0.52858	3.13e-05	1e-08	0.114712
ENSMUSG00000050249	ENSMUSG00000050249	0.84951	1.01892	0.981083	1.3409	0.169408	0.359818	3	0.262335	0.450756	0.001	0.135383	0.0048207
ENSMUSG00000045382	Cxcr4	0.504007	0.947462	1.05254	1.41229	0.443455	0.359751	3	0.910624	0.424163	0.00772	0.0054021	0.307228	MC1	254.678	1.9666e-209	MC2_NAM
ENSMUSG00000068917	Clk2	0.943528	0.993338	1.00666	1.3662	0.0498104	0.359537	3	0.07422	0.440588	0.00356	0.625638	0.008496
ENSMUSG00000005881	Ergic3	0.747481	1.00691	0.99309	1.35128	0.25943	0.358192	3	0.429827	0.444332	9.71e-05	0.019081	0.0071182	MC1	1.63232	4.5794e-139	MC1_KC
ENSMUSG00000022949	Clic6	1.6965	0.863813	0.77821	1.13619	-0.832685	0.357977	7	-0.973768	0.545968	0.00365	0.0048516	0.0311171
ENSMUSG00000052214	Opa3	0.892728	1.10727	0.891351	1.24846	0.214544	0.357114	8	0.310717	0.48609	0.00318	0.0700992	0.0002903
ENSMUSG00000074513	Arfip1	0.90867	0.906739	1.09133	1.44777	-0.00193087	0.356439	3	-0.00306891	0.407744	3.7e-05	0.985812	0.0037079
ENSMUSG00000090306	Adh6-ps1	0.734582	1.35241	0.822605	1.1774	0.617827	0.35479	2	0.880536	0.517327	0.00569	0.0036316	0.0585918
ENSMUSG00000031660	Brd7	0.82963	1.17395	0.817342	1.17037	0.344322	0.353028	2	0.500833	0.517953	0.00731	0.0263075	0.0057926	MC1	1.64872	9.58739e-93	MC1_KC
ENSMUSG00000021327	Zkscan3	0.93177	1.06823	0.79466	1.14673	0.136459	0.352073	2	0.197175	0.52912	0.00503	0.14854	0.0024501	E2	4.39295	1.0008e-06
ENSMUSG00000030034	Ino80b	0.605642	1.2425	0.82413	1.17587	0.636855	0.351741	2	1.0367	0.512786	0.00368	0.0032203	0.0499286	Cholangiocyte	2.01375	3.01669e-21
ENSMUSG00000032187	Smarca4	0.823807	1.06067	0.939329	1.29022	0.236863	0.350887	8	0.364598	0.45791	0.00329	0.0673081	0.0038429
ENSMUSG00000031790	Mmp15	0.474584	0.943161	1.05684	1.40758	0.468577	0.350739	3	0.99084	0.41346	0.000164	0.0066097	0.124783	Cholangiocyte	7.61409	0
ENSMUSG00000075415	Fnbp1	0.714634	1.12429	0.875711	1.22618	0.409655	0.35047	8	0.653737	0.485645	0.000962	0.0002646	0.027254	MC2	9509.06	6.6716e-46	MC2_NAM
ENSMUSG00000044562	Rasip1	0.594803	1.06668	0.933315	1.28365	0.471882	0.350337	8	0.842651	0.459818	8.2e-05	0.0010606	0.0172315
ENSMUSG00000068882	Ssb	1.04846	0.951545	0.855452	1.20574	-0.0969102	0.350288	1	-0.139921	0.49516	0.00628	0.407957	0.0001766	MC2	20743.7	1.6199e-142	MC2_NAM
ENSMUSG00000030527	Crtc3	0.91297	1.00752	0.992479	1.34121	0.094551	0.348734	3	0.142171	0.43443	0.00125	0.369991	0.0040598	HSC	4.30596	4.14183e-26
ENSMUSG00000033400	Agl	0.951798	1.0482	0.801297	1.14741	0.0964033	0.346108	2	0.139188	0.517966	0.000734	0.178327	0.0004013
ENSMUSG00000059981	Taok2	0.876045	1.16057	0.778105	1.12396	0.28452	0.345851	2	0.405751	0.530548	0.00542	0.0942355	2.3e-06
ENSMUSG00000023460	Rab12	1.02336	0.97664	0.872095	1.21627	-0.0467194	0.344178	1	-0.0674141	0.47991	0.00926	0.661371	0.0005728
ENSMUSG00000004846	Plod3	0.792264	1.15842	0.841579	1.18517	0.366156	0.343594	2	0.548105	0.493927	0.000406	9.26e-05	0.0067263
ENSMUSG00000045767	B230219D22Rik	1.07471	0.891289	0.925291	1.2685	-0.18342	0.343205	1	-0.26998	0.45514	0.00637	0.206992	3.6e-06	MC2	111.052	5.06913e-71	MC2_NAM
ENSMUSG00000026021	Sumo1	0.992285	1.00772	0.956718	1.2994	0.0154309	0.34268	3	0.0222626	0.441677	0.00731	0.891363	0.0030498
ENSMUSG00000028988	Ctnnbip1	0.922242	1.07776	0.804841	1.14607	0.155517	0.341232	2	0.224817	0.509923	0.00296	0.0575097	0.0027189	DC1	1.47698	8.31841e-47
ENSMUSG00000022283	Pabpc1	1.0607	0.780531	0.9393	1.27908	-0.280169	0.339782	1	-0.442489	0.445451	0.000189	0.0182525	0.0030562	MC1	90.0171	9.2473e-220	MC1_KC
ENSMUSG00000018412	Kansl1	0.844209	1.04064	0.959365	1.29901	0.196426	0.339643	8	0.301792	0.437258	0.000984	0.0608754	0.0033277
ENSMUSG00000027366	Sppl2a	0.877281	1.12272	0.809389	1.14878	0.245437	0.339394	2	0.355885	0.505201	0.00367	0.0153536	0.0014613	Hepatocytes	46.9931	1
ENSMUSG00000028309	Rnf20	0.944659	1.04198	0.95802	1.29681	0.0973209	0.338795	8	0.141462	0.436845	0.00102	0.294052	0.0007343	MC2	2.05443	1.65291e-19	MC2_NAM
ENSMUSG00000053317	Sec61b	0.904267	1.90974	0.757659	1.09573	1.00547	0.338074	4	1.07855	0.532276	0.00864	0.0022929	0.277257
ENSMUSG00000000594	Gm2a	1.00331	0.996693	0.924864	1.26179	-0.00661465	0.336923	1	-0.00954296	0.448156	0.00889	0.945303	0.0041387	DC1	57526.4	0
ENSMUSG00000029761	Cald1	0.997085	0.943548	1.00292	1.33635	-0.0535362	0.333435	3	-0.0796193	0.414099	0.00102	0.622733	0.00265	HSC	3.02138e+21	5.883e-213
ENSMUSG00000062646	Ganc	0.922153	1.07785	0.770144	1.10295	0.155694	0.33281	2	0.225074	0.518173	0.00237	0.173578	2.79e-05
ENSMUSG00000026918	Brd3	0.938294	1.07607	0.728944	1.06171	0.137772	0.332762	2	0.197654	0.542505	0.000273	0.132673	6.4e-05	MC2	15.7998	1.62826e-44	MC2_NAM
ENSMUSG00000006526	Tmem110	0.604874	1.0895	0.910499	1.243	0.484628	0.332498	8	0.848962	0.449094	0.000119	0.0005869	0.0143648
ENSMUSG00000028639	Ybx1	0.935949	1.13266	0.73415	1.06405	0.19671	0.329901	2	0.275211	0.535421	0.00725	0.107397	0.0074437	MC2	2.65396e+17	2.4702e-183	MC2_NAM
ENSMUSG00000028274	Rngtt	0.707193	1.00573	0.994265	1.32394	0.298542	0.329674	8	0.508074	0.413134	0.00211	0.0613059	0.003878
ENSMUSG00000039196	Orm1	0.595134	1.01135	0.988654	1.31796	0.416212	0.329304	8	0.76499	0.414767	0.0057	0.0022452	0.180799
ENSMUSG00000034868	Myl12b	0.764335	0.887637	1.11236	1.43896	0.123301	0.326594	3	0.215763	0.371395	1e-08	0.170039	0.004366
ENSMUSG00000036528	Ppfibp2	1.00391	1.07715	0.670038	0.996093	0.0732399	0.326055	2	0.101589	0.572038	0.00571	0.536269	0.0087533
ENSMUSG00000036099	Vezt	0.998869	1.00113	0.946078	1.27112	0.00226244	0.325038	1	0.00326402	0.426064	0.00829	0.982445	0.0037155
ENSMUSG00000029004	Kmt2e	0.879742	1.12374	0.79552	1.12026	0.243997	0.324738	2	0.353154	0.493861	0.00631	0.0595261	0.0017258	E2	59.7399	1.2918e-05
ENSMUSG00000029616	Erp29	0.906624	1.00218	0.997823	1.32124	0.0955529	0.323418	3	0.144561	0.405038	0.000568	0.329274	0.0018458
ENSMUSG00000026405	C4bp	0.743549	0.964662	1.03534	1.35841	0.221113	0.323068	3	0.375596	0.391813	0.000738	0.117302	0.003639
ENSMUSG00000022623	Shank3	1.60305	0.916031	0.763359	1.08397	-0.687023	0.320611	7	-0.807355	0.505891	0.00601	0.0084226	0.0416699
ENSMUSG00000085274	ENSMUSG00000085274	0.718809	1.17233	0.841091	1.15891	0.453524	0.317817	2	0.705702	0.462432	0.0032	0.0022617	0.0367085
ENSMUSG00000029207	Apbb2	1.02853	0.915132	0.97147	1.28903	-0.113398	0.317564	3	-0.168533	0.408048	0.000376	0.221581	0.0017299
ENSMUSG00000010307	Tmem86a	0.538956	1.15139	0.848606	1.1654	0.612437	0.316798	8	1.09514	0.457663	0.00151	0.0001037	0.141439	MC2	290.035	7.26924e-31	MC2_NAM
ENSMUSG00000046329	Slc25a23	0.90529	1.14302	0.77805	1.09471	0.237735	0.31666	2	0.336405	0.492613	0.000104	0.0021958	0.0006213	Hepatocytes	63.434	4.3788e-213
ENSMUSG00000032549	Rab6b	1.28839	0.610785	0.842907	1.15709	-0.677608	0.314185	1	-1.07684	0.457058	0.00166	0.0070724	0.0513581
ENSMUSG00000026083	Eif5b	0.92499	1.14412	0.761355	1.07501	0.219129	0.313654	2	0.306728	0.497708	0.0083	0.100558	0.0046806	MC1	5.81244	2.3544e-288	MC1_KC
ENSMUSG00000031729	Ist1	1.00254	1.02671	0.684506	0.997457	0.0241628	0.31295	2	0.0343587	0.543191	0.00188	0.802844	0.0016493	MC1	1.66529	1.9841e-115	MC1_KC
ENSMUSG00000066553	ENSMUSG00000066553	1.09071	0.649705	0.909292	1.22198	-0.441003	0.312684	1	-0.747408	0.426401	4.88e-05	0.0021394	0.0168284
ENSMUSG00000030403	Vasp	0.604657	0.954164	1.04584	1.35816	0.349507	0.312328	3	0.65812	0.377001	1e-08	0.0004803	0.0109117	MC1	46.5255	3.19667e-91	MC1_KC
ENSMUSG00000038095	Sbno1	0.951341	1.10116	0.736823	1.04866	0.149816	0.311836	2	0.210985	0.509156	0.00187	0.157322	0.0010791	MC2	8.49944	2.56676e-36	MC2_NAM
ENSMUSG00000055435	Maf	0.881547	1.11845	0.810591	1.12093	0.236906	0.310341	2	0.343395	0.467653	0.00158	0.000307	0.0099826
ENSMUSG00000018199	Trove2	0.92037	0.756843	1.07963	1.38855	-0.163526	0.308923	3	-0.282219	0.363045	0.000306	0.316104	0.007222
ENSMUSG00000034456	Uroc1	0.933751	1.17661	0.757366	1.06625	0.242858	0.308884	2	0.333525	0.493483	0.00183	0.0679992	0.0004191
ENSMUSG00000026867	Gapvd1	0.860843	1.16396	0.830442	1.13916	0.303115	0.308715	2	0.435217	0.456016	1.31e-05	0.0002924	2.09e-05
ENSMUSG00000023961	Enpp4	1.10988	0.829655	0.890125	1.1978	-0.28022	0.307674	1	-0.419814	0.428306	0.00607	0.0576584	0.0016258	E2	2.03399	6.5717e-27
ENSMUSG00000033965	Slc16a2	0.934051	1.06595	0.901602	1.20888	0.131899	0.307273	8	0.190566	0.423103	0.00299	0.10217	0.0009017
ENSMUSG00000017781	Pitpna	0.99871	1.00129	0.710727	1.0136	0.00258013	0.302868	2	0.00372235	0.512114	0.00443	0.977048	0.0025691
ENSMUSG00000030301	Ccdc91	0.882923	0.997229	1.00277	1.30481	0.114306	0.302044	3	0.175636	0.379853	0.00211	0.300494	0.0071992
ENSMUSG00000026469	Xpr1	0.945877	1.05412	0.882161	1.18384	0.108246	0.301681	8	0.156319	0.424362	0.00257	0.196473	0.0004063
ENSMUSG00000037366	Pafah2	0.878967	1.12103	0.862928	1.16437	0.242066	0.301445	2	0.350947	0.432241	0.000982	0.008623	0.0016573	Hepatocytes	15.487	1.1025e-294
ENSMUSG00000025810	Nrp1	0.829969	1.05512	0.944876	1.24629	0.225155	0.301415	8	0.346284	0.399444	0.00737	0.0980741	0.0031563	E1	83.9314	0
ENSMUSG00000038145	Snrk	0.927802	1.1077	0.778767	1.0722	0.179902	0.293431	2	0.255683	0.461308	0.000768	0.0810929	2.08e-05	Tcells	83.0963	5.51034e-85	Ly6c2-low
ENSMUSG00000028521	Slc35d1	0.867287	1.04692	0.953082	1.24486	0.179631	0.291775	8	0.271567	0.385308	0.000127	0.0111212	0.0023536
ENSMUSG00000021707	Dhfr	0.87665	1.22197	0.831589	1.12335	0.345319	0.291761	2	0.479135	0.433866	0.000137	0.0002058	0.0047758
ENSMUSG00000027709	Mccc1	0.91615	1.27016	0.794134	1.08385	0.354014	0.289716	2	0.471359	0.448711	0.00273	0.0011112	0.0379602
ENSMUSG00000025503	Taldo1	0.978624	0.983906	1.01609	1.30465	0.00528178	0.288554	3	0.0077655	0.360627	0.00966	0.966488	0.0070752
ENSMUSG00000021969	Zdhhc20	0.922067	1.07793	0.891375	1.17981	0.155866	0.288435	8	0.225324	0.40445	0.00618	0.0455902	0.0049107
ENSMUSG00000030126	Tmcc1	0.836768	1.11268	0.887318	1.17376	0.275914	0.286445	8	0.411141	0.403618	0.00537	0.0119327	0.0094887
ENSMUSG00000020936	Nmt1	0.779685	1.2999	0.856911	1.14309	0.520217	0.286178	2	0.737439	0.41572	0.00267	0.0042424	0.0143529
ENSMUSG00000029141	Slc4a1ap	1.30562	0.984611	0.731483	1.01539	-0.321013	0.283906	1	-0.407113	0.473137	0.00273	0.036037	0.0063624
ENSMUSG00000032370	Lactb	0.774979	1.272	0.862265	1.13773	0.497023	0.275469	2	0.714872	0.399961	0.00107	0.0005993	0.0380052	DC1	103.544	1.80114e-87
ENSMUSG00000037965	Zc3h7a	0.871523	1.0036	0.996397	1.27137	0.13208	0.274969	3	0.203578	0.351587	0.00731	0.234014	0.007228	MC1	11.7048	1.09988e-26	MC1_KC
ENSMUSG00000041638	Gcn1l1	0.788507	1.13713	0.862866	1.13752	0.348627	0.274653	2	0.528207	0.398682	0.00479	0.0130638	0.0070982
ENSMUSG00000030287	Itpr2	0.945437	1.37213	0.780048	1.05456	0.426688	0.274515	2	0.537359	0.43501	0.000753	0.0160736	0.0099378
ENSMUSG00000038121	Fam210a	0.987421	1.35605	0.738801	1.01258	0.36863	0.273777	2	0.457675	0.454776	0.000152	0.0054826	0.0237208	Hepatocytes	9.87494	6.29612e-65
ENSMUSG00000061689	Dlgap4	0.723945	0.96205	1.03795	1.3115	0.238104	0.27355	3	0.410231	0.337481	5.51e-05	0.0033839	0.0630276	DC1	1.29693	3.33345e-18
ENSMUSG00000042104	Uggt2	0.787025	1.32309	0.864703	1.1353	0.536065	0.270593	2	0.74943	0.392792	0.00788	0.0029989	0.107859
ENSMUSG00000023074	Mospd1	1.54715	1.01675	0.71709	0.983246	-0.530397	0.266156	7	-0.605643	0.455399	0.00372	0.0076346	0.0877466
ENSMUSG00000031706	Rfx1	1.15455	0.821469	0.872097	1.1279	-0.33308	0.255805	1	-0.491051	0.371081	0.00925	0.0023888	0.0954924
ENSMUSG00000029101	Rgs12	0.590164	0.985428	1.01457	1.26958	0.395264	0.255009	8	0.739635	0.323481	0.0036	0.0060782	0.284244
ENSMUSG00000015335	Zdhhc12	1.0597	2.61692	0.691542	0.940299	1.55721	0.248756	4	1.30421	0.443301	0.000162	0.0050036	0.300543
ENSMUSG00000031447	Lamp1	0.882742	2.41415	0.87084	1.11726	1.53141	0.246418	4	1.45145	0.359483	0.000901	0.0002745	0.417982
ENSMUSG00000041235	Chd7	0.92105	1.18586	0.833857	1.07895	0.264808	0.245092	2	0.36458	0.371755	0.00142	0.0169121	0.0022773	MC1	30.2652	4.8402e-16	MC1_KC
ENSMUSG00000002210	Smg9	0.573821	1.09553	0.904467	1.14392	0.521712	0.239454	8	0.93296	0.338848	5.22e-05	5.05e-05	0.0826036
ENSMUSG00000003526	Prodh	0.84294	1.5545	0.883418	1.11658	0.711563	0.233164	4	0.882952	0.337921	0.000925	0.0005247	0.159596
ENSMUSG00000009569	Mkl2	0.99259	0.931893	1.00741	1.23758	-0.0606968	0.230175	3	-0.0910333	0.296877	0.00324	0.547923	0.0051826
ENSMUSG00000054263	Lifr	0.957418	1.48819	0.813775	1.04258	0.530769	0.228806	4	0.636335	0.357458	0.00468	0.0085286	0.16731
ENSMUSG00000089706	B230216N24Rik	0.437343	0.968672	1.03133	1.25815	0.531328	0.226817	8	1.14724	0.286795	0.00443	0.0071302	0.406258
ENSMUSG00000091867	Cyp2a22	1.30783	0.490098	0.887714	1.11229	-0.817729	0.224572	1	-1.41603	0.325361	0.000546	0.0005862	0.287355
ENSMUSG00000022100	Xpo7	1.05976	0.761392	0.940245	1.16419	-0.298363	0.223949	1	-0.47702	0.308223	0.00235	0.0005283	0.148972	MC2	1.63232	6.33231e-19	MC2_NAM
ENSMUSG00000027227	Sord	0.796493	1.17405	0.888873	1.11113	0.377556	0.222254	2	0.559759	0.321974	0.00119	1.17e-05	0.0405855
ENSMUSG00000028062	Lamtor2	0.693463	0.962465	1.03754	1.25618	0.269002	0.218642	3	0.472916	0.27588	0.000622	0.0021621	0.179603	Hepatocytes	5.4561e+09	1.91802e-06
ENSMUSG00000029798	Herc6	0.571716	0.939678	1.06032	1.27748	0.367962	0.217158	3	0.716869	0.268799	0.000474	0.009512	0.178923	MC2	4.30596	1.18444e-21	MC2_NAM
ENSMUSG00000011958	Bnip2	0.918266	1.00633	0.993674	1.20843	0.0880605	0.214759	3	0.132114	0.282293	0.00211	0.267445	0.0048791	MC2	7.17068	3.75734e-69	MC2_NAM
ENSMUSG00000080845	ENSMUSG00000080845	0.892857	1.3125	0.892857	1.10714	0.419643	0.214286	2	0.555816	0.31034	0.0039	0.0068572	0.0429455
ENSMUSG00000021916	Glt8d1	1.07507	0.719744	0.924927	1.13866	-0.35533	0.213732	1	-0.57888	0.299925	0.00304	0.0094653	0.133226	HSC	2.07508	8.40578e-41
ENSMUSG00000052459	Atp6v1a	0.747976	1.02504	0.974957	1.18817	0.277067	0.213213	8	0.45462	0.285331	0.000175	0.0013069	0.0396773	MC1	2230.54	0	MC1_KC
ENSMUSG00000079022	Col22a1	0.425665	0.823161	1.17684	1.38967	0.397496	0.212833	3	0.951456	0.239827	0.00141	0.0006402	0.642925
ENSMUSG00000039852	Rere	1.09326	1.19488	0.694904	0.906737	0.101617	0.211833	2	0.128225	0.383869	0.000594	0.552782	0.0013398	MC2	1.56831	4.80219e-26	MC2_NAM
ENSMUSG00000024978	Gpam	0.958106	0.718616	1.04189	1.25169	-0.239489	0.209798	3	-0.414963	0.264671	1.69e-06	0.0071565	0.072583
ENSMUSG00000028795	Ccdc28b	0.795518	2.70588	0.896359	1.10364	1.91036	0.207283	4	1.76613	0.300124	7.07e-06	1.6e-06	0.421623
ENSMUSG00000085255	ENSMUSG00000085255	0.896861	1.5426	0.896861	1.10314	0.64574	0.206278	4	0.782409	0.298658	0.00624	0.0096152	0.134614
ENSMUSG00000031645	F11	0.720697	1.76383	0.897603	1.1024	1.04314	0.204793	4	1.29125	0.296493	0.00859	0.0013463	0.424603
ENSMUSG00000039671	Zmynd8	0.916599	1.04143	0.95857	1.16031	0.124831	0.201744	8	0.184203	0.275559	0.00169	0.0469195	0.0019465
ENSMUSG00000021097	Clmn	1.0199	1.07125	0.782267	0.980102	0.0513537	0.197835	2	0.0708727	0.32527	0.00207	0.55255	0.0015773	Cholangiocyte	572.493	0
ENSMUSG00000027533	Fabp5	0.318089	1.38313	0.903455	1.09654	1.06504	0.193089	4	2.12043	0.27944	0.000284	8.5e-05	0.444341	MC1	2.55283e+121	6.65635e-50	MC1_KC
ENSMUSG00000039218	Srrm2	1.0282	1.09194	0.778733	0.971798	0.0637335	0.193066	2	0.086764	0.319529	0.00404	0.554744	0.0005389	MC2	2697.28	2.7499e-100	MC2_NAM
ENSMUSG00000039841	Zfp800	1.14121	0.708379	0.904353	1.09565	-0.432829	0.191293	1	-0.687968	0.276824	0.0013	0.0003822	0.043072
ENSMUSG00000032076	Cadm1	1.06933	0.915539	0.930669	1.11321	-0.153791	0.182538	1	-0.224014	0.258382	0.00925	0.0451846	0.0083346
ENSMUSG00000024187	Fam234a	0.75682	1.18909	0.912041	1.08796	0.432267	0.175917	2	0.651832	0.254452	0.00898	0.0004692	0.250919	MC1	2.82922	0	MC1_KC
ENSMUSG00000021109	Hif1a	1.09588	0.709464	0.912611	1.08739	-0.386415	0.174777	1	-0.627288	0.252795	0.00278	0.0041008	0.151148
ENSMUSG00000029279	Brdt	1.03103	2.22434	0.797136	0.968974	1.19332	0.171838	4	1.1093	0.281632	0.00125	0.0075059	0.489637
ENSMUSG00000026839	Upp2	1.21129	1.87941	0.622239	0.788708	0.668119	0.166469	4	0.633734	0.342022	1e-08	0.0051566	0.230989
ENSMUSG00000019942	Cdk1	0.941828	2.20499	0.891967	1.05817	1.26316	0.166205	4	1.22723	0.246512	0.00731	0.0051386	0.595819
ENSMUSG00000029330	Cds1	0.421646	1.11161	0.9177	1.0823	0.689966	0.1646	8	1.39855	0.238006	0.00318	8.55e-05	0.576142
ENSMUSG00000030555	Ttc23	0.630772	0.860547	1.13945	1.29719	0.229775	0.157739	3	0.448135	0.187051	1.57e-05	0.0089159	0.357831
ENSMUSG00000039536	Stau1	0.81909	1.06625	0.933747	1.0874	0.247163	0.153652	8	0.380455	0.219778	0.000651	0.0039489	0.0027302
ENSMUSG00000075701	Selenos	1.01354	1.50867	0.848773	0.986461	0.495135	0.137689	4	0.57388	0.216884	0.00198	0.0055998	0.37622	Plasma	4.44555e+07	4.17319e-34
ENSMUSG00000081992	ENSMUSG00000081992	2.03953	1.0751	0.790514	0.924901	-0.964427	0.134387	7	-0.923764	0.226509	0.000388	0.0065081	0.216565
ENSMUSG00000027998	Plrg1	0.99744	0.73601	1.00256	1.13378	-0.26143	0.131218	3	-0.438505	0.17745	0.00175	0.0007381	0.431857
ENSMUSG00000021210	Akr1c6	0.949466	1.77782	0.932063	1.05053	0.828354	0.118471	4	0.904921	0.172623	9.18e-05	0.0012019	0.36724
ENSMUSG00000049555	Tmie	0.662864	1.07579	0.941952	1.05805	0.412928	0.116096	8	0.698614	0.16768	0.00925	0.0015177	0.424495
ENSMUSG00000031931	Ankrd49	1.07103	0.657795	0.942277	1.05772	-0.413235	0.115447	1	-0.703289	0.16674	0.000608	0.0003221	0.279134
ENSMUSG00000069792	Wfdc17	0.424372	0.901304	1.0987	1.21394	0.476932	0.115242	3	1.08668	0.143903	0.00015	0.0050494	0.509797	MC1	1.63341e+139	0	MC1_KC
ENSMUSG00000028822	Tmem50a	0.833754	1.11965	0.942389	1.05761	0.2859	0.115222	2	0.425359	0.166414	0.00269	7.3e-06	0.19231	MC1	468.717	0	MC1_KC
ENSMUSG00000044951	Mylk4	0.703856	1.34857	0.948331	1.05167	0.644719	0.103338	4	0.938083	0.149218	0.00337	2.33e-05	0.599658
ENSMUSG00000014075	Tctex1d2	0.347368	0.885965	1.11404	1.21579	0.538596	0.101754	3	1.35078	0.126099	3.41e-05	0.000487	0.672966	DC1	4.66459	8.5572e-156
ENSMUSG00000002100	Mybpc3	0.569801	1.35043	0.951567	1.04843	0.780627	0.0968661	4	1.24489	0.139858	0.00845	0.0001133	0.717059
ENSMUSG00000027261	Hao1	0.963498	1.29716	0.945246	1.0365	0.333665	0.091256	4	0.429007	0.132961	0.00522	0.0054935	0.357772	Hepatocytes	7.20294e+06	0
ENSMUSG00000090262	ENSMUSG00000090262	1.03425	0.698789	0.965748	1.05396	-0.335463	0.0882156	3	-0.565658	0.126106	0.000265	0.0026124	0.386372
ENSMUSG00000014542	Clec4f	0.579895	0.948125	1.05187	1.13896	0.36823	0.0870851	3	0.709286	0.114754	0.00176	0.0005338	0.676532	MC1	5.0349e+13	0	MC1_KC
ENSMUSG00000006931	P3h4	1.34868	0.719601	0.962025	1.03797	-0.629076	0.0759494	7	-0.906275	0.109624	0.0068	0.0034226	0.62814
ENSMUSG00000031133	Arhgef6	0.644626	1.01461	0.985391	1.05859	0.369983	0.073197	8	0.65439	0.103373	0.000968	0.0001566	0.577141	DC1	1.95424	3.34308e-87
ENSMUSG00000021892	Sh3bp5	1.0263	1.31481	0.907223	0.973697	0.288506	0.0664741	4	0.357397	0.102016	0.00012	0.0032227	0.426293	Tcells	38948.7	1.7753e-213
ENSMUSG00000030513	Pcsk6	1.36414	0.876807	0.967149	1.03285	-0.487334	0.0657027	7	-0.637661	0.0948231	0.00193	0.0002402	0.539122
ENSMUSG00000028637	Ccdc30	1.06649	2.11473	0.868318	0.933507	1.04824	0.065189	4	0.987601	0.104437	0.00686	0.0098849	0.809766
ENSMUSG00000002847	Pla1a	1.01336	1.7664	0.921457	0.98664	0.753036	0.0651822	4	0.801662	0.0986057	0.00101	0.0007713	0.729027
ENSMUSG00000054072	Iigp1	0.999963	1.30949	0.942829	1.00004	0.309524	0.0572084	4	0.389055	0.0849859	0.00305	0.0048211	0.590683	HSC	9045.29	2.05942e-25
ENSMUSG00000034911	Ushbp1	0.848948	1.36616	0.972753	1.02725	0.517208	0.0544933	4	0.686374	0.0786367	0.00614	0.0002161	0.711214
ENSMUSG00000021094	Dhrs7	1.33555	0.863539	0.975477	1.02452	-0.472016	0.0490456	7	-0.629105	0.0707721	0.00729	0.0014577	0.64287
ENSMUSG00000068011	Mkrn2os	1.03382	0.73207	0.976217	1.02378	-0.301747	0.047566	3	-0.497927	0.0686361	0.00743	0.0003749	0.735351
ENSMUSG00000020607	Fam84a	0.449438	1.00674	0.993258	1.0382	0.557303	0.0449438	8	1.1635	0.0638465	0.01	0.0001916	0.883408
ENSMUSG00000074375	Sult2a3	1.16425	0.475845	0.978261	1.02174	-0.688406	0.0434783	7	-1.29084	0.0627358	0.0026	0.0054822	0.823224
ENSMUSG00000030407	Qpctl	0.476868	0.998221	1.00178	1.04448	0.521352	0.0427046	8	1.06577	0.0602256	0.00235	0.0013275	0.826302	Plasma	6.68589	1.647e-128
ENSMUSG00000061906	Ugt2b38	0.911392	2.27848	0.978903	1.0211	1.36709	0.0421941	4	1.32193	0.0608822	0.000632	0.001967	0.817426
ENSMUSG00000030867	Plk1	0.431373	1.01961	0.980392	1.02241	0.588235	0.0420168	8	1.24101	0.0605415	0.0029	0.0001757	0.878106
ENSMUSG00000029723	Tsc22d4	0.640511	0.983964	1.01604	1.05247	0.343453	0.0364316	8	0.619383	0.0508243	0.00838	0.0023299	0.804958	MC2	15835.3	7.01212e-40	MC2_NAM
ENSMUSG00000059355	Wdr83os	1.54989	1.02348	0.943567	0.976524	-0.526411	0.0329571	7	-0.598685	0.0495307	0.00368	0.0048836	0.774302	MC1	3.22199	1.456e-125	MC1_KC
ENSMUSG00000036083	Slc17a3	0.662057	1.21099	0.986879	1.01312	0.548936	0.0262411	4	0.871164	0.0378601	0.00606	0.0028652	0.841988
ENSMUSG00000015016	Acsf3	1.11326	0.757228	0.98853	1.01147	-0.356033	0.0229391	7	-0.555993	0.0330955	0.00978	0.0023188	0.858717
ENSMUSG00000025188	Hps1	0.438984	0.915643	1.08436	1.09091	0.476658	0.00655201	3	1.06062	0.00869096	0.00407	0.0031913	0.981229
ENSMUSG00000052974	Cyp2f2	1.13212	1.77364	0.861681	0.867875	0.641511	0.00619452	4	0.647677	0.0103343	6.13e-05	0.004757	0.969755
ENSMUSG00000073481	44257	0.820312	1.2312	0.998896	1.0011	0.410892	0.00220778	4	-0.192996	-0.683959	0.00224	0.404066	0.0002162
[truncated: 1,296 more rows]

## Sheet: qRTPCR_data
FEMALE	LFD 1 wk	LFD 1 wk	LFD 1 wk	LFD 1 wk	WD 1 wk	WD 1 wk	WD 1 wk	WD 1 wk	WD 1 wk	WD 1 wk	WD 1 wk	WD 1 wk	LFD 40 wks	LFD 40 wks	LFD 40 wks	LFD 40 wks	WD 40 wks	WD 40 wks	WD 40 wks	WD 40 wks	WD 40 wks	WD 40 wks	WD 40 wks	WD 40 wks		Average					Stdev
[truncated: 69 more rows]

[truncated: 1 more sheets: qRTPCR_primers]
